# Supplementary material for: Metabolic diversity in a collection of wild and cultivated Brassica rapa subspecies
Source: Front Mol Biosci. 2022 Nov 16;9:953189. doi: 10.3389/fmolb.2022.953189 (PMC9709217; doi:10.3389/fmolb.2022.953189)
Supplement: Supplementary file 1 [file DataSheet1.zip]

Archive with 5 entries (5 files):
- Supplementary Figure S6.PDF
- Supplementary materials.PDF
- Supplementary Table 1.xlsx
- Supplementary Table 2.xlsx
- Supplementary Table 3.xlsx
