# Supplementary material for: Metabolic diversity in a collection of wild and cultivated Brassica rapa subspecies
Source: Front Mol Biosci. 2022 Nov 16;9:953189. doi: 10.3389/fmolb.2022.953189 (PMC9709217; doi:10.3389/fmolb.2022.953189)
Supplement: Supplementary file 1 [file DataSheet1.zip › Supplementary Table 1.xlsx]

## Sheet: Sheet1
Supplemental Table 1. A complete list of all tentatively identified metabolites in B. rapa leaves using UPLC-PDA-QTOF-MS in negative ionization mode
No.	Metabolite name a,b	Molecular formula	Retention Time (min)	Experimental m/z	Theoretical m/z	Mass error (ppm)	Main fragment ions	Chemical class	Metabolite identification levels c	Literature or database groups e	Authentic standards, database f and literature references g	Biological source
1	Malic acid	C4H6O5	1.03	133.014	133.014	4.51081	115.0039;89.0236;71.0142	Organic acid	2	I	Ref 1	Brassica rapa
2	Ascorbic acid	C6H8O6	1.06	175.024	175.024	0.571349	115.0032;87.0081;71.0144	Organic acid	2	I	Ref 2	Brassica rapa
3	Fumaric acid	C4H4O4	1.04	115.003	115.003	2.60863	71.0134	Organic acid	2	I	Ref 1	Brassica rapa
4	Citric acid	C6H8O7	1.1	191.02	191.019	4.71157	383.0472;173.0097;147.0309;129.0197;111.0091;87.009;85.0292	Organic acid	2	I	Ref 1	Brassica rapa
5	Succinate	C4H6O4	1.26	117.019	117.019	3.4	99.0083;73.0301	Organic acid	2	I	Ref 1	Brassica rapa
6	N-​Methanesulfonyl imida​zole Isomer 1	C4H6N2O2S	7.52	145.007	145.007	2.06886	101.0165;67.0306	Other	2	II	DNP	Paederia scandens
7	N-​Methanesulfonyl imida​zole Isomer 2	C4H6N2O2S	8.75	145.008	145.007	4.13773	101.0179;67.031	Other	2	II	DNP	Paederia scandens
8	p-Coumaric acid	C9H8O3	7.8	163.04	163.04	2.5	119.0501;93.0345	Hydroxycinnamic acid	1	I	Standard; Ref 3	Brassica rapa
9	Phenylalanine	C9H11NO2	2.08	164.071	164.071	1.82847	147.0451;103.0553	Amino acid	1	I	Standard; Ref 1	Brassica rapa
10	Vanillic acid	C8H8O4	2.55	167.035	167.034	2.9934	152.0124;123.0455;108.0219	Benzenoid	2	I	Ref 3	Brassica rapa
11	Tyrosine	C9H11NO3	1.16	180.066	180.066	1.66605	163.0412;136.0771	Amino acid	1	I	Standard; Ref 1	Brassica rapa
12	Ferulic acid	C10H10O4	9.15	193.05	193.05	0.518	178.0272;149.0597;134.0358	Hydroxycinnamic acid	1	I	Standard; Ref 3	Brassica rapa
13	Tryptophan	C11H12N2O2	3.77	203.083	203.082	3.44688	159.0913;142.0657;116.0509	Amino acid	1	I	Standard; Ref 1	Brassica rapa
14	Sinapaldehyde	C11H12O4	5.89	207.066	207.066	1.44882	192.0425;177.0223	Other	2	I	Ref 4	Brassica napus
15	Hydroxyferulic acid	C10H10O5	7.8	209.045	209.045	0	194.0214;165.0551;150.0317	Hydroxycinnamic acid	2	I	Ref 8	Brassica rapa
16	Sinapyl alcohol	C11H14O4	7.02	209.081	209.081	0	194.0586;179.0365;176.0482;151.0409;121.0273;105.0353;77.0398	Monolignol and oligolignol	2	I	Ref 4	Brassica napus
17	Pantothenic acid	C9H17NO5	2.57	218.103	218.103	3.2095	146.0822;99.0468;88.0399;71.0509	Organic acid	2	I	Ref 5	Brassica rapa
18	2-(3'-Methylthio)propylmalic acid	C8H14O5S	6.54	221.049	221.048	0.904779	177.0562;159.0484;131.0537;129.0548	Organic acid	2	II	Knapsack	Arabidopsis thaliana
19	Sinapic acid	C11H12O5	9.4	223.062	223.061	4.48309	208.0381;193.0149;164.0479;163.0397;149.0231;135.0408;121.0304	Hydroxycinnamic acid	1	I	Standard; Ref 3	Brassica rapa
20	Chorismic acid	C10H10O6	7.81	225.04	225.04	1.77746	209.0449;207.0291;181.0501;163.0397;150.0318;135.0452;121.0292;107.0499	Organic acid	2	I	Knapsack; Ref 34	Brassica rapa
21	Rutalexin	C11H8N2O2S	20.78	231.023	231.023	1.73143	174.0021;146.0077	Other	2	I	DNP	Brassica napus
22	2-(4'-Methylthio)butylmalic acid	C9H16O5S	9.63	235.064	235.064	0.850832	217.0553;191.0721;187.0605;178.0638;175.0422;160.0551;145.0686;133.014;115.0027	Organic acid	2	I	Ref 28	Brassica rapa
23	2-Butenoic acid, 2-hydroxy-4-(1-methyl-1H-indol-3-yl)-4-oxo	C13H11NO4	8.5	244.061	244.061	0	230.0488;226.0493;200.0723;186.0557;144.0447;116.0512	Indolic	2	II	Ref 32	Arabidopsis thaliana
24	N-Acetyl-L-tryptophan	C13H14N2O3	9.92	245.092	245.093	-2.9	203.0818;116.0493	Other	2	II	HMDB	Cicer arietinum L
25	N,O-Diacetyl-L-tyrosine	C13H15NO5	12.13	264.089	264.087	5.67994	220.0982;178.0876;91.0554	Other	2	IV	No Ref	None
26	Feruloyl glycerol Isomer 1	C13H16O6	8.72	267.086	267.087	-3.7441	193.0496;149.0612;134.0369	Hydroxycinnamic acid	2	II	DNP	Juncus effusus and Lilium brownii
27	Feruloyl glycerol Isomer 2	C13H16O6	8.2	267.087	267.087	-0.37441	193.05;149.0609;134.0388	Hydroxycinnamic acid	2	II	DNP	Juncus effusus and Lilium brownii
28	p-Coumaroylmalic acid	C13H12O7	9.3	279.051	279.05	2.15015	163.0397;133.0143;119.0503	Hydroxycinnamic acid	1	I	Standard; Ref 9	Brassica rapa
29	Coumaroyl malate	C13H12O7	9.74	279.051	279.05	0.358358	163.0399;133.0142;119.0504	Hydroxycinnamic acid	2	I	Ref 6	Brassica rapa
30	Kaempferol	C15H10O6	19.79	285.041	285.04	3.5	255.0309;239.0349;151.0058	Flavonol	1	I	Standard; Ref 33	Brassica rapa
31	Caffeoyl malate	C13H12O8	7.33	295.046	295.045	2.71145	179.0352;135.0453	Hydroxycinnamic acid	2	I	Ref 7	Brassica rapa
32	Fukiic acid dimethyl ester	C13H16O8	3.1	299.077	299.077	2.6749	239.0571;191.0568;179.0342;151.0382	Organic acid	2	II	DNP	Petasites japonicus
33	Salicylic acid glucoside	C13H16O8	4.6	299.077	299.077	2.34054	241.0732;195.0673;137.0244;93.0345	Benzenoid	2	I	Ref 29	Brassica napus
34	Quercetin	C15H10O7	16.52	301.034	301.035	-3.32188	178.9964;151.0027	Flavonol	1	I	Standard; Ref 1	Brassica rapa
35	Glutathione	C10H17N3O6S	1.08	306.076	306.076	0.980149	288.0655;272.0875;254.0786;179.0474;177.0333;143.045;128.0347	Other	2	I	DNP; Ref 28	Brassica rapa
36	Feruloyl malate Isomer 1	C14H14O8	10.33	309.061	309.061	-0.323561	193.0496;178.0267;149.0603;134.0369;133.0141	Hydroxycinnamic acid	2	I	Ref 15	Brassica rapa
37	Feruloyl malate Isomer 2	C14H14O8	10.66	309.061	309.061	0.970682	193.05;178.0258;149.0607;134.0371;133.014	Hydroxycinnamic acid	2	I	Ref 15	Brassica rapa
38	Isorhamnetin	C16H12O7	20.48	315.051	315.05	1.90446	300.0272;151.0038	Flavonol	2	I	Ref 33	Brassica rapa
39	Protocatechuic acid glucoside Isomer 1	C13H16O9	2.46	315.071	315.072	-0.952165	153.0188;152.0114;109.0288;108.0215	Benzenoid	2	I	DNP; Ref 37	Brassica rapa
40	Protocatechuic acid glucoside Isomer 2	C13H16O9	2.01	315.072	315.072	1.58694	153.0187;152.0119;109.0285;108.0221	Benzenoid	2	I	DNP; Ref 37	Brassica rapa
41	1-(1H-indole-3-carboxylate), glucopyranose	C15H17NO7	7.4	322.093	322.093	1.86282	262.0733;232.0593;202.0517;160.0404;116.0504	Indolic	2	II	Ref 32	Arabidopsis thaliana
42	Hydroxyferuloyl malate	C14H14O9	7.81	325.057	325.056	1.5382	209.0455;194.0226;165.0562;150.0322;133.0146;115.0036	Hydroxycinnamic acid	2	I	Ref 15	Brassica rapa
43	p-Coumaroylglucoside Isomer 1	C15H18O8	5.3	325.093	325.092	2.15323	205.0504;187.0398;163.0394;145.029;119.0497;117.0341	Hydroxycinnamic acid	2	I	Ref 11	Brassica rapa
44	p-Coumaroylglucoside Isomer 2	C15H18O8	5.88	325.093	325.092	3.38365	205.0513;187.041;163.0402;145.0298;133.066;119.0496;117.0356	Hydroxycinnamic acid	2	I	Ref 11	Brassica rapa
45	Vanillic acid glucoside	C14H18O9	2.53	329.088	329.087	3.03871	167.034;152.0108;123.0457;108.0213	Benzenoid	2	II	DNP	ferns Vittaria flexuosa and Davallia mariesii
46	Neoascorbigen	C16H17NO7	14.99	334.093	334.093	1.49659	303.0731;158.0615;130.0678	Other	2	I	DNP	Brassica oleracea
47	5-O-Caffeoylshikimic acid	C16H16O8	7.25	335.078	335.077	4.8	179.0356;161.025;135.0459	Hydroxycinnamic acid	1	I	Standard; Ref 34	Brassica rapa
48	Caffeoylshikimic acid	C16H16O8	9.01	335.077	335.077	0.895317	179.0347;161.0268;135.0432	Hydroxycinnamic acid	2	II	DNP	Blechnum orentale, Phymatodes scolopendria (preferred genus name Dipteris), Pteridium aquilinum and Woodwardia spp. Also from unripe dates Phoenix dactylifera (tentative ident.)
49	3-O-p-Coumaroylquinic acid	C16H18O8	6.65	337.091	337.092	-2.96655	191.0556;173.0452;163.0397;119.0499;111.0446;93.0348	Hydroxycinnamic acid	1	I	Standard; Ref 31	Brassica rapa
50	4-O-p-Coumaroylquinic acid	C16H18O8	6.97	337.091	337.092	-3.2632	191.0567;173.0448;163.0397;155.0351;119.0495;111.0441;93.0336	Hydroxycinnamic acid	1	I	Standard; Ref 9	Brassica rapa
51	Coumaroylquinic acid Isomer 1	C16H18O8	4.6	337.092	337.092	-2.07658	191.0551;173.0451;163.0388;155.0346;119.0498;111.0448;93.0336	Hydroxycinnamic acid	2	I	Ref 2	Brassica rapa
52	Coumaroylquinic acid Isomer 2	C16H18O8	6.26	337.092	337.092	0	191.0565;173.0455;163.0394;155.0362;119.0503;111.0462;93.0341	Hydroxycinnamic acid	2	I	Ref 2	Brassica rapa
53	Coumaroylquinic acid Isomer 3	C16H18O8	8.44	337.092	337.092	-1.77993	191.0554;173.0447;163.0399;119.0503;111.0443;109.0282;93.0351	Hydroxycinnamic acid	2	I	Ref 2	Brassica rapa
54	6-Hydroxyindole-3-carboxylic acid β-D-glucopyranosyl ester	C15H17NO8	2.82	338.088	338.088	1.47891	278.0685;218.0462;176.0348;132.0458;	Indolic	2	II	Ref 32	Arabidopsis thaliana
55	6-Hydroxyindole-3-carboxylic acid 6-O-β-D-glucopyranoside	C15H17NO8	2.26	338.089	338.088	3.84516	176.0354;132.0457	Indolic	2	II	Ref 32	Arabidopsis thaliana
56	Sinapoyl malate Isomer 1	C15H16O9	10.6	339.073	339.072	3.53908	223.0608;208.0374;179.0714;164.0471;149.0237;133.0141	Hydroxycinnamic acid	2	I	Ref 31	Brassica rapa
57	Sinapoyl malate Isomer 2	C15H16O9	10.83	339.072	339.072	0.294923	223.0604;208.037;179.0712;164.0473;149.024;133.0138	Hydroxycinnamic acid	2	I	Ref 31	Brassica rapa
58	Caffeoyl glucoside	C15H18O9	3.94	341.088	341.087	2.63862	179.0352;161.0243;135.0457;133.0297	Hydroxycinnamic acid	2	I	Ref 2	Brassica rapa
59	Chlorogenic acid	C16H18O9	4.98	353.087	353.087	-0.849648	191.0551;179.0345;173.0458;161.0239;135.0449;127.0395;111.0451;93.0342;85.0286	Hydroxycinnamic acid	1	I	Standard; Ref 3	Brassica rapa
60	Neochlorogenic acid	C16H18O9	3.51	353.087	353.087	-2.26573	191.0556;179.0346;173.0451;161.0245;135.045;127.04;111.0454;93.0341;85.0291	Hydroxycinnamic acid	1	I	Standard; Ref 7	Brassica rapa
61	4-O-Caffeoylquinic acid or 1-O-Caffeoylquinic acid d	C16H18O9	5.47	353.087	353.087	-1.6993	191.0545;179.0343;173.0447;161.0236;135.0439;127.0399;111.0452;93.0354;85.0282	Hydroxycinnamic acid	1	I	Standards; Ref 12	Brassica oleracea
62	Caffeoylquinic acid	C16H18O9	6.65	353.087	353.087	-1.41608	191.0552;179.0332;173.0434;161.0235;135.047;127.0405;111.0464;93.0329;85.03	Hydroxycinnamic acid	2	I	Ref 31	Brassica rapa
63	Glucoferulic acid	C16H20O9	4.21	355.103	355.103	1.68965	193.0513;178.0274;149.061;134.0371	Hydroxycinnamic acid	1	I	Standard; Ref 9	Brassica rapa
64	Feruloyl glucoside Isomer 1	C16H20O9	6.17	355.104	355.103	3.3793	235.0607;217.0508;193.051;175.0396;160.0163;149.0611;134.0372;132.0215	Hydroxycinnamic acid	2	I	Ref 2	Brassica rapa
65	Feruloyl glucoside Isomer 2	C16H20O9	6.73	355.103	355.103	-0.563217	235.0609;217.0506;193.0501;175.0395;160.0162;149.0601;134.0367;132.0218	Hydroxycinnamic acid	2	I	Ref 2	Brassica rapa
66	Sinigrin	C10H17NO9S2	1.097	358.027	358.027	2.23447	278.0721;161.9892;116.0192;134.9731;96.9621	Glucosinolate	2	I	Ref 14	Brassica rapa
67	3-O-Feruloylquinic acid	C17H20O9	7.72	367.104	367.103	2.99644	191.0562;173.0457;163.0399;163.0399;134.0375;119.0485	Hydroxycinnamic acid	1	I	Standard; Ref 9	Brassica rapa
68	5-O-Feruloylquinic acid	C17H20O9	5.43	367.103	367.103	-1.08961	193.0503;179.0356;173.0452;155.0357;149.061;134.0374;125.0259;117.0349;111.0453;93.0337;89.0358;85.0286	Hydroxycinnamic acid	1	I	Standard; Ref 9	Brassica rapa
69	Feruloylquinic acid Isomer 1	C17H20O9	7.22	367.104	367.103	3.26884	193.052;191.0523;173.0441;134.0374	Hydroxycinnamic acid	2	I	Ref 2	Brassica rapa
70	Feruloylquinic acid Isomer 2	C17H20O9	7.84	367.103	367.103	0	193.0504;191.0534;173.0458;149.06;134.0363	Hydroxycinnamic acid	2	I	Ref 2	Brassica rapa
71	Feruloylquinic acid Isomer 3	C17H20O9	9.22	367.103	367.103	1.63442	193.0527;191.0562;173.045;149.0595;134.0374	Hydroxycinnamic acid	2	I	Ref 2	Brassica rapa
72	Hydroxyferuloyl glucoside Isomer 1	C16H20O10	3.79	371.099	371.098	2.42524	209.0437;194.0229;191.0339;176.0123;150.0326	Hydroxycinnamic acid	2	I	ReSpect; Ref 15	Brassica rapa
73	Hydroxyferuloyl glucoside Isomer 2	C16H20O10	4.28	371.098	371.098	-0.269471	209.0447;194.0241;191.0346;176.0111;165.0551;150.032	Hydroxycinnamic acid	2	I	ReSpect; Ref 15	Brassica rapa
74	Gluconapin	C11H19NO9S2	1.6	372.043	372.042	1.07515	292.0883;290.9859;274.9903;259.0134;241.0031;209.9902;195.0342;194.0136;176.0016;148.9932;138.9714;130.0328;96.9604;79.9577	Glucosinolate	2	I	Ref 14	Brassica rapa
75	Glucocochlearin or Glucoconringianin or Glucocapparisflexuosain	C11H21NO9S2	2.43	374.058	374.058	-0.267338	294.1013;290.9865;274.9916;259.0133;241.0035;212.0047;196.0288;195.035;178.015;138.9716;132.0496;96.9604;79.9577	Glucosinolate	2	I	DNP	Brassica oleracea
76	Sinapoyl glucoside Isomer 1	C17H22O10	6.44	385.115	385.113	2.59664	223.0605;205.0504;190.0265;;179.0715;175.0027;164.0479;149.0244;119.0137	Hydroxycinnamic acid	2	I	Ref 28	Brassica rapa
77	Sinapoyl glucoside Isomer 2	C17H22O10	7.07	385.113	385.113	-0.8	223.0613;205.0497;190.0268;179.0696;175.0032;164.0475;149.025;119.0142	Hydroxycinnamic acid	2	I	Ref 28	Brassica rapa
78	Vomifoliol 9-O-β-D-glucopyranoside	C19H30O8	6.95	385.186	385.186	-0.519229	223.134;205.1228;153.0922;138.0691;113.0255;101.0237;89.0239;85.0288	Other	1	I	Standard; Ref 11	Brassica rapa
79	Glucobrassicanapin	C12H21NO9S2	3.2	386.057	386.058	-2.33126	306.1017;290.9861;274.991;259.0133;241.0029;224.0068;208.0304;195.0338;190.0195;163.0065;144.0492;138.9712;96.9603;79.9581	Glucosinolate	2	I	Ref 14	Brassica rapa
80	Progoitrin	C11H19NO10S2	1.08	388.038	388.037	1	332.0117;308.0849;274.992;259.0147;252.0561;241.0033;210.0074;195.0339;192.0007;153.9818;146.0291;138.9676;135.9706;96.9607;90.0029;79.9576	Glucosinolate	2	I	Ref 14	Brassica rapa
81	Glucoconringiin or Glucoarabidopsithalianain Isomer 1	C11H21NO10S2	1.1	390.053	390.053	-0.512751	310.1002;274.9906;259.0147;241.0028;212.018;195.0297;148.0436;96.9605;79.9569	Glucosinolate	2	II	DNP	Conringia orientalis
82	Glucoconringiin or Glucoarabidopsithalianain Isomer 2	C11H21NO10S2	1.17	390.053	390.053	0.769126	290.9871;274.9918;259.0182;195.0327;194.0149;148.0445;138.967;96.9619	Glucosinolate	2	II	DNP	Conringia orientalis
83	Glucoconringiin or Glucoarabidopsithalianain Isomer 3	C11H21NO10S2	1.35	390.053	390.053	0.769126	310.0884;274.9901;259.0144;228.0034;212.0214;195.035;194.0118;148.047;138.9729;96.9621	Glucosinolate	2	II	DNP	Conringia orientalis
84	Apodanthoside	C17H22O11	4.85	401.108	401.108	-0.249309	371.1002;357.115;355.1082;341.0912;267.0853;267.0762;249.0612;223.0624;191.0354;165.0581;164.0482;149.063	Other	2	II	DNP	Feretia apodanthera
85	Gluconapoleiferin	C12H21NO10S2	1.46	402.053	402.053	0.74617	384.0405;332.0128;322.0986;290.987;274.9917;259.0144;252.0561;241.0038;240.0019;224.0255;221.9909;206.0143;195.0353;188.0052;160.0446;153.9822;142.0295;138.9679;135.9721;96.9606;90.0022;79.958	Glucosinolate	2	I	Ref 14	Brassica rapa
86	3-Methylpentyl glucosinolate or 4-Methylpentyl glucosinolate or Glucoraphasativusain Isomer 1	C13H25NO9S2	7.54	402.088	402.089	-2.98441	322.1337;274.9952;259.0142;224.0568;206.05;138.9681;96.9605;79.9565	Glucosinolate	2	I	DNP	Brassica oleracea
87	3-Methylpentyl glucosinolate or 4-Methylpentyl glucosinolate or Glucoraphasativusain Isomer 2	C13H25NO9S2	8.09	402.09	402.089	2.23831	274.9937;259.0177;240.9966;195.0296;160.0835;138.971;96.9604	Glucosinolate	2	I	DNP	Brassica oleracea
88	Glucocleomin	C12H23NO10S2	1.15	404.068	404.068	-0.989931	324.1095;259.012;226.0327;208.0289;195.0347;162.0547;96.9627;79.9567	Glucosinolate	2	II	DNP	Capparis spinosa
89	Glucotropaeolin	C14H19NO9S2	3.51	408.043	408.042	2.94087	328.0825;274.9919;259.0129;241.0005;212.0021;195.0277;166.0387;138.9734;96.96;79.9565	Glucosinolate	2	I	Ref 14	Brassica rapa
90	6-Heptenyl glucosinolate	C14H25NO9S2	8.61	414.091	414.089	3.13942	274.9889;259.0121;236.0601;195.03;172.0762;96.9602	Glucosinolate	2	II	DNP	Wasabia japonica
91	Glucoraphasatin	C12H21NO9S3	3.89	418.031	418.03	1.4353	274.9845;259.0144;176.0195;138.9728;96.9605	Glucosinolate	2	I	Ref 14	Brassica rapa
92	3-Hydroxymethylpentyl glucosinolate	C13H25NO10S2	6.46	418.086	418.084	3.58779	338.1283;290.9844;274.9906;259.0135;240.0521;195.0331;176.0718;138.9695;96.9606	Glucosinolate	2	II	DNP	Cardamine pratensis
93	Glucoerucin	C12H23NO9S3	3.6	420.046	420.046	1.90455	372.044;340.0909;290.9854;274.9924;259.012;257.9945;224.0036;195.034;178.0356;96.9595;79.9569	Glucosinolate	2	I	Ref 14	Brassica rapa
94	Gluconasturtiin	C15H21NO9S2	5.62	422.058	422.058	1.42161	342.1004;274.9873;259.0129;244.0273;241.0012;226.0206;195.0345;180.0501;138.9709;96.9596	Glucosinolate	2	I	Ref 14	Brassica rapa
95	Prunin	C21H22O10	12.63	433.113	433.113	-2.07798	313.0762;271.0613;177.0203;151.0034;119.0559;107.0155	Other	1	I	Standard; Ref 33	Brassica rapa
96	Naringenin hexose or Naringenin chalcone hexose	C21H22O10	8.21	433.116	433.113	5.77216	271.0633;151.006	Other	2	I	Ref 33	Brassica rapa
97	Glucoberteroin	C13H25NO9S3	5.7	434.062	434.061	1.61268	354.104;290.9852;274.9905;259.0133;256.0323;241.004;238.0214;195.0327;192.0527;138.9715;96.9603;79.9574	Glucosinolate	2	I	Ref 17	Brassica rapa
98	Glucoraphanin	C12H23NO10S3	1.097	436.041	436.041	1.83469	372.0429;356.0846;290.9881;274.9894;259.0126;258.0158;241.0007;209.9902;195.0344;194.0311;138.9733;130.0316;96.9598;79.9593	Glucosinolate	2	I	Ref 14	Brassica rapa
99	Epiglucobarbarin	C15H21NO10S2	4.2	438.054	438.053	2.7394	358.0988;274.9874;260.0268;259.013;241.0067;196.0454;195.029;138.9718;96.9602;79.9581	Glucosinolate	2	II	Ref 30	Barbarea vulgaris
100	Glucobarbarin	C15H21NO10S2	4.55	438.052	438.053	-1.82626	358.0975;290.9891;274.991;260.0253;259.014;242.0133;241.0028;196.0441;195.0343;138.9713;96.9605;79.9583	Glucosinolate	2	I	Ref 14	Brassica rapa
101	Glucobrassicin	C16H20N2O9S2	4.35	447.053	447.053	-1.56581	367.0967;290.9848;285.0068;274.9906;269.0234;259.0128;251.0135;241.0013;205.0441;195.0339;138.9702;96.9598;79.9577;	Glucosinolate	2	I	Ref 14	Brassica rapa
102	Astragalin or Km 3-O-galactoside d	C21H20O11	12.16	447.095	447.093	4.5	327.055;284.0325;285.0395;255.0299;241.0486;227.0343;213.056;211.0428;163.0038;151.0044	Flavonol	1	I	Standards; Ref 33	Brassica rapa
103	Glucolesquerellin	C14H27NO9S3	8.6	448.075	448.077	-4.24034	290.9783;274.9893;259.0107;252.0407;240.9992;206.0698;195.0334;138.9723;96.9608;79.9586	Glucosinolate	2	II	Ref 16	Raphanus sativus L.
104	Glucoalyssin	C13H25NO10S3	1.17	450.057	450.056	1.55536	435.0338;386.0585;370.0941;290.9864;274.9908;272.025;259.0153;240.9972;208.0466;195.0362;192.0339;138.9693;96.9608;79.9589	Glucosinolate	2	I	Ref 14	Brassica rapa
105	Glucoerysolin	C12H23NO11S3	2.92	452.036	452.036	1.32733	437.0174;388.0323;372.0832;290.9879;274.9945;274.0068;259.0094;210.0302;195.0287;138.9707;96.9599;79.9561	Glucosinolate	2	I	Ref 18	Brassica oleracea
106	4-Hydroxyglucobrassicin	C16H20N2O10S2	2.15	463.049	463.048	1.94364	285.0178;267.0096;259.0128;240.9988;221.0329;138.9709;96.9596	Glucosinolate	2	I	Ref 14	Brassica rapa
107	Glucohesperin	C14H27NO10S3	1.65	464.073	464.072	2.37032	449.0499;400.074;384.113;290.9876;274.9915;259.0151;241.005;238.0241;222.0607;204.0331;195.0331;158.0668;138.9712;96.9608;79.9582	Glucosinolate	2	II	Ref 36	Arabidopsis thaliana
108	3-Hydroxy-5-methylsulfinylpentyl glucosinolate or 5-Methylsulfonylpentyl glucosinolate Isomer 1	C13H25NO11S3	1.09	466.051	466.051	0.858275	402.0562;290.9828;274.9873;259.0143;195.032;96.9605	Glucosinolate	2	II	Ref 19	Rocket salad
109	3-Hydroxy-5-methylsulfinylpentyl glucosinolate or 5-Methylsulfonylpentyl glucosinolate Isomer 2	C13H25NO11S3	4.61	466.052	466.051	1.50198	402.0526;290.9888;259.0108;96.9617	Glucosinolate	2	II	Ref 19	Rocket salad
110	4-Methoxyglucobrassicin	C17H22N2O10S2	6.54	477.063	477.064	-0.838462	315.0109;299.0359;290.9843;281.0256;274.9901;259.0131;241.0026;235.0545;195.0329;138.9712;96.9606;79.9568	Glucosinolate	2	I	Ref 14	Brassica rapa
111	Neoglucobrassicin	C17H22N2O10S2	8.78	477.064	477.064	0.628847	447.0519;446.0447;445.0352;366.0865;365.0759;315.0148;299.0303;284.9998;283.9975;274.9893;259.0127;251.0122;241.0029;235.0562;205.0427;204.0358;203.0293;195.0332;138.973;96.9596;79.9579	Glucosinolate	2	I	Ref 14	Brassica rapa
112	Is 3-O-hexoside	C22H22O12	12.65	477.103	477.103	0.209598	314.0421;315.0498;299.0201;285.041;271.0244;257.0457;243.0298;227.0354;215.0367;151.0043	Flavonol	1	I	Standard; Ref 7	Brassica rapa
113	Caffeoyl gentiobiose	C21H28O14	3.73	503.142	503.14	3.37878	341.0898;179.0371	Hydroxycinnamic acid	2	I	DNP	Brassica napus
114	Feruloyl gentiobiose Isomer 1	C22H30O14	4.21	517.158	517.156	3.86731	355.1035;337.0963;193.0502;175.0377;160.0163;134.0374	Hydroxycinnamic acid	2	I	Ref 20	Brassica juncea
115	Feruloyl gentiobiose Isomer 2	C22H30O14	4.81	517.157	517.156	3.28721	355.1014;337.0901;193.0533;175.0373;160.0193;134.0399	Hydroxycinnamic acid	2	I	Ref 20	Brassica juncea
116	Feruloyl gentiobiose Isomer 3	C22H30O14	5.27	517.156	517.156	1.35356	355.1039;337.0951;247.0624;193.0505;175.039;160.0162;134.0368	Hydroxycinnamic acid	2	I	Ref 20	Brassica juncea
117	Sinapoyl gentiobiose Isomer 1	C23H32O15	3.49	547.168	547.166	3.10692	529.1552;247.0607;223.0609;208.0358;205.0508;193.0535;191.0565;179.0745;164.0478;149.0241;134.0361	Hydroxycinnamic acid	2	I	Ref 20	Brassica juncea
118	Sinapoyl gentiobiose Isomer 2	C23H32O15	3.83	547.166	547.166	-0.731039	529.1555;247.0591;223.0601;205.0499;193.0539;191.055;164.0489;149.0232;134.0379	Hydroxycinnamic acid	2	I	Ref 20	Brassica juncea
119	Sinapoyl gentiobiose Isomer 3	C23H32O15	5.45	547.167	547.166	0.731039	529.1575;247.0599;223.0604;208.0355;205.0503;193.0503;191.0367;191.0547;179.0692;164.0475;149.0231;134.0367	Hydroxycinnamic acid	2	I	Ref 20	Brassica juncea
120	Feruloyl loganic acid	C26H32O13	8.26	551.177	551.177	1.08858	389.125;341.1037;195.0618;193.0511;178.0263;165.0573;150.0315;149.0586;134.0363	Other	2	II	DNP	Alangium platanifolium var. trilobum
121	Feruloyl sinapoyl glucose Isomer 1	C27H30O13	16.09	561.161	561.161	-0.178202	337.0916;223.0611;205.0499;193.051;179.0715;178.0266;175.0385;164.0498;149.0229;134.0353	Hydroxycinnamic acid	2	I	Ref 20	Brassica juncea
122	Feruloyl sinapoyl glucose Isomer 2	C27H30O13	16.22	561.161	561.161	1.06921	385.1185;223.0616;205.0514;193.0506;164.0463;149.0606;149.0251;134.0378	Hydroxycinnamic acid	2	I	Ref 20	Brassica juncea
123	Feruloyl sinapoyl glucose Isomer 3	C27H30O13	17.63	561.161	561.161	-0.178202	337.0956;223.0612;205.0488;193.0489;175.0367;164.0489	Hydroxycinnamic acid	2	I	Ref 20	Brassica juncea
124	Sinapoyl feruloyl gentiobiose Isomer 1	C33H40O18	14.59	723.215	723.214	2.21235	529.1573;499.1468;289.0726;259.0579;223.0611;205.0513;193.0518;190.0267;175.0398;160.0164;149.0594;134.0372	Hydroxycinnamic acid	2	I	Ref 31	Brassica rapa
125	Sinapoyl feruloyl gentiobiose Isomer 2	C33H40O18	14.69	723.213	723.214	-0.414815	529.1588;499.1464;289.0745;259.0619;235.061;223.0619;217.0508;205.0514;193.0512;190.0265;175.0404;160.017;149.0608;134.0381	Hydroxycinnamic acid	2	I	Ref 31	Brassica rapa
126	Sinapoyl feruloyl gentiobiose Isomer 3	C33H40O18	15.37	723.213	723.214	-0.276543	529.1573;499.1454;289.0734;259.0633;235.0608;223.0627;217.0512;205.0492;193.0502;190.0255;175.0389;160.0153;134.0373	Hydroxycinnamic acid	2	I	Ref 31	Brassica rapa
127	Sinapoyl feruloyl gentiobiose Isomer 4	C33H40O18	16.39	723.212	723.214	-1.52099	529.1552;223.0631;205.052;193.0495;190.027;175.0385;160.0177	Hydroxycinnamic acid	2	I	Ref 31	Brassica rapa
128	Sinapoyl feruloyl gentiobiose Isomer 5	C33H40O18	16.52	723.215	723.214	1.24445	499.1451;289.0705;259.0597;235.0614;223.0608;217.0514;205.0518;193.0523;190.0247;175.0403;160.017;149.0598;134.037	Hydroxycinnamic acid	2	I	Ref 31	Brassica rapa
129	Sinapoly feruloyl triglucose Isomer 1	C39H50O23	9.54	885.266	885.266	-0.338881	723.2133;529.156;499.1436;223.0586;193.051	Hydroxycinnamic acid	2	I	Ref 20	Brassica juncea
130	Sinapoly feruloyl triglucose Isomer 2	C39H50O23	12.75	885.266	885.266	-0.451841	723.2103;529.1567;499.1474;223.0582;193.0496	Hydroxycinnamic acid	2	I	Ref 20	Brassica juncea
131	Sinapoyl malate hexose Isomer 1	C21H26O14	6.85	501.125	501.124	1.99551	483.1155;385.1137;223.0614	Hydroxycinnamic acid	2	II	Ref 26	Arabidopsis thaliana
132	Sinapoyl malate hexose Isomer 2	C21H26O14	7.49	501.124	501.124	-1.39686	483.1065;385.1138;339.0703;223.0608	Hydroxycinnamic acid	2	II	Ref 26	Arabidopsis thaliana
133	Sinapoyl hydroxyferuloyl gentiobiose Isomer 1	C33H40O19	11.93	739.211	739.209	3.78783	533.1523;529.1513;515.1395;275.0558;263.0585;247.0616;233.0457;223.0609;209.0448;205.0487;194.0212;191.0352;176.0103;165.0536;164.046;150.0329	Hydroxycinnamic acid	2	I	Ref 20	Brassica juncea
134	Sinapoyl hydroxyferuloyl gentiobiose Isomer 2	C33H40O19	12.08	739.207	739.209	-2.84088	529.1516;515.138;247.0594;223.0615;209.0451;205.0498;194.0248;191.0338;176.0134;165.0578;164.0471;150.0307	Hydroxycinnamic acid	2	I	Ref 20	Brassica juncea
135	Sinapoyl hydroxyferuloyl gentiobiose Isomer 3	C33H40O19	12.72	739.209	739.209	0.8	529.1586;515.1404;275.0549;233.0471;223.0592;209.0438;205.0517;191.035;176.0122;165.0569;164.0499	Hydroxycinnamic acid	2	I	Ref 20	Brassica juncea
136	Sinapoyl hydroxyferuloyl gentiobiose Isomer 4	C33H40O19	14.57	739.207	739.209	-1.89392	529.1538;515.1398;247.062;233.041;223.0605;209.0411;205.0496;191.0341;176.0079;164.0457	Hydroxycinnamic acid	2	I	Ref 20	Brassica juncea
137	Diferuloyl gentiobiose Isomer 1	C32H38O17	15.14	693.203	693.203	-0.721289	499.1463;259.0636;247.0612;217.0526;193.0505;178.0278;175.0396;160.0164;149.0601;134.0371	Hydroxycinnamic acid	2	I	Ref 20	Brassica juncea
138	Diferuloyl gentiobiose Isomer 2	C32H38O17	15.86	693.203	693.203	0	499.1476;259.0583;217.0487;193.0519;175.042;160.0188;149.0616;134.0382	Hydroxycinnamic acid	2	I	Ref 20	Brassica juncea
139	Diferuloyl gentiobiose Isomer 3	C32H38O17	16.79	693.204	693.203	0.721289	499.1459;259.0613;247.0574;217.0484;193.0513;175.0393;160.0179;134.0386	Hydroxycinnamic acid	2	I	Ref 20	Brassica juncea
140	Feruloyl hydroxyferuloyl gentiobiose	C32H38O18	12.39	709.198	709.198	0.564017	515.1416;275.058;233.0461;209.0465;193.051;191.034	Hydroxycinnamic acid	2	I	Ref 20	Brassica juncea
141	Dihydroxyferuloyl gentiobiose	C32H38O19	10.07	725.193	725.193	0.689472	533.1516;515.1412;275.0552;233.0438;209.0457;194.0231;191.0358;176.0123;165.0559;150.0321	Hydroxycinnamic acid	2	I	Ref 20	Brassica juncea
142	1,2-disinapoyl glucoside Isomer 1	C28H32O14	15.5	591.169	591.171	-4.7	367.105;352.0784;247.0578;223.0625;205.0507;	Hydroxycinnamic acid	2	I	Ref 28	Brassica rapa
143	1,2-disinapoyl glucoside Isomer 2	C28H32O14	17.94	591.17	591.171	-2.02987	367.1005;247.0591;223.0607;205.0513;164.0459	Hydroxycinnamic acid	2	I	Ref 28	Brassica rapa
144	Sinapoyl caffeoyl diglucoside Isomer 1	C32H38O18	12.33	709.199	709.198	1.41004	515.1406;503.1431;499.1433;485.1313;245.0476;223.0616;179.0357;175.0375;161.0255	Hydroxycinnamic acid	2	I	Ref 8	Brassica rapa
145	Sinapoyl caffeoyl diglucoside Isomer 2	C32H38O18	12.65	709.201	709.198	3.94812	499.1486;485.1315;245.0433;223.0595;175.0397;161.0261	Hydroxycinnamic acid	2	I	Ref 8	Brassica rapa
146	Sinapoyl caffeoyl diglucoside Isomer 3	C32H38O18	14.91	709.2	709.198	2.82009	515.1456;485.1295;223.0627;179.0707;175.0386;161.0242	Hydroxycinnamic acid	2	I	Ref 8	Brassica rapa
147	Disinapoyl gentiobiose Isomer 1	C34H42O19	14.07	753.226	753.224	1.99144	529.1547;289.0712;247.0616;223.0599;205.0498;190.0255;164.0472	Hydroxycinnamic acid	2	I	Ref 31	Brassica rapa
148	Disinapoyl gentiobiose Isomer 2	C34H42O19	14.83	753.226	753.224	1.99144	529.1566;289.0728;247.0615;223.0615;205.0506;190.0269;164.0477	Hydroxycinnamic acid	2	I	Ref 31	Brassica rapa
149	Disinapoyl gentiobiose Isomer 3	C34H42O19	16.12	753.222	753.224	-2.25696	529.1545;289.0721;247.0614;223.0601;205.0507;190.0254;164.0476	Hydroxycinnamic acid	2	I	Ref 31	Brassica rapa
150	Disinapoyl triglucoside Isomer 1	C40H52O24	9.62	915.274	915.277	-2.94993	753.2219;529.1575;223.0623;205.0522;193.0512;179.0713	Hydroxycinnamic acid	2	I	Ref 20	Brassica juncea
151	Disinapoyl triglucoside Isomer 2	C40H52O24	10.48	915.275	915.277	-1.63885	753.2242;529.1533;223.0593;205.053;193.0497	Hydroxycinnamic acid	2	I	Ref 20	Brassica juncea
152	Sinapoyl dihydroxyferuloyl gentiobiose	C43H48O23	12.57	931.251	931.251	-0.214765	739.2045;721.1992;529.1517;515.1414;265.0728;223.0608;209.0445;205.0502;193.0537;191.0353	Hydroxycinnamic acid	2	I	Ref 20	Brassica juncea
153	Diferuloyl sinapoyl gentiobiose	C43H48O21	17.45	899.261	899.261	0	705.2031;675.1931;499.145;481.1359;223.0626;193.0473	Hydroxycinnamic acid	2	I	Ref 20	Brassica juncea
154	Disinapoyl hydroxyferuloyl gentiobiose Isomer 1	C44H50O23	14.18	945.271	945.266	4.3374	753.2241;721.1984;529.1549;515.1392;247.0573;233.0475;223.0614;205.051;191.0339;190.0257	Hydroxycinnamic acid	2	I	Ref 20	Brassica juncea
155	Disinapoyl hydroxyferuloyl gentiobiose Isomer 2	C44H50O23	17.5	945.268	945.266	1.48106	721.1973;529.1573;515.1459;247.0629;233.0461;223.0638;209.0466;	Hydroxycinnamic acid	2	I	Ref 20	Brassica juncea
156	Disinapoyl feruloyl gentiobiose Isomer 1	C44H50O22	16.74	929.272	929.271	0.215222	735.2123;705.2012;529.1556;511.1459;499.144;481.136;469.1335;457.134;289.0705;265.0725;259.0598;247.062;223.0605;217.0506;205.0493;193.0497;190.0275;175.0403;164.048;160.0159	Hydroxycinnamic acid	2	I	Ref 35	Brassica rapa
157	Disinapoyl feruloyl gentiobiose Isomer 2	C44H50O22	16.91	929.273	929.271	1.39895	735.2121;705.2073;529.155;511.1407;499.1476;469.1335;457.1381;265.0708;247.0594;223.059;217.0495;205.0509;193.0532;190.0299;175.039;164.0482	Hydroxycinnamic acid	2	I	Ref 35	Brassica rapa
158	Disinapoyl feruloyl gentiobiose Isomer 3	C44H50O22	17.94	929.271	929.271	0	705.2029;529.1547;511.1432;481.1378;469.1353;265.0725;259.0624;247.0607;223.0614;217.048;205.0505;193.0532;190.028;175.0372;164.0495;160.0165	Hydroxycinnamic acid	2	I	Ref 35	Brassica rapa
159	Disinapoyl feruloyl gentiobiose Isomer 4	C44H50O22	18.12	929.272	929.271	0.968501	705.2034;529.1519;511.1457;499.1477;481.134;469.129;457.14;265.0741;259.0602;247.062;223.0655;217.0489;205.0504;193.0497;190.0233;175.0386	Hydroxycinnamic acid	2	I	Ref 35	Brassica rapa
160	Disinapoyl feruloyl gentiobiose Isomer 5	C44H50O22	19.6	929.272	929.271	0.860889	735.2124;705.2028;529.1503;499.1461;481.1335;289.0731;265.0699;259.0648;247.061;223.0603;217.0483;205.0492;193.0486;190.0233;175.0398;160.0184	Hydroxycinnamic acid	2	I	Ref 35	Brassica rapa
161	Disinapoyl feruloyl gentiobiose Isomer 6	C44H50O22	20.75	929.272	929.271	0.430445	705.2009;529.16;499.1458;289.0712;265.0736;223.065;217.053;205.0513;193.0529;190.0255;175.0424	Hydroxycinnamic acid	2	I	Ref 35	Brassica rapa
162	Diferuloyl triglucoside	C38H48O22	9.86	855.255	855.256	-1.40309	693.1975;499.143;337.0867;193.0469;175.0407	Hydroxycinnamic acid	2	I	Ref 21	Brassica oleracea
163	Disinapoyl feruloyl triglucose	C50H60O27	11.89	1091.32	1091.32	-0.824686	929.2708;705.2019;529.1556;515.1404;223.0602;205.0484;191.0349	Hydroxycinnamic acid	2	I	Ref 20	Brassica juncea
164	Trisinapoyl gentiobiose Isomer 1	C45H52O23	16.14	959.284	959.282	1.56367	753.2229;735.2114;529.1546;511.1459;427.1207;289.0735;265.074;247.0613;223.0604;205.0502;190.0258	Hydroxycinnamic acid	2	I	Ref 31	Brassica rapa
165	Trisinapoyl gentiobiose Isomer 2	C45H52O23	17.69	959.286	959.282	3.75281	753.2197;735.217;529.1582;427.123;265.0723;247.0645;223.0637;205.0536	Hydroxycinnamic acid	2	I	Ref 31	Brassica rapa
166	Trisinapoyl gentiobiose Isomer 3	C45H52O23	19.2	959.282	959.282	-0.208489	753.2217;735.2129;529.1603;511.1403;427.1207;289.0698;265.0717;247.0612;223.0586;205.0503;190.0269	Hydroxycinnamic acid	2	I	Ref 31	Brassica rapa
167	Is 3-O-acetylglucoside	C24H24O13	14.05	519.114	519.114	0.8	477.1029;315.0493;314.0419;300.027;299.0214	Flavonol	2	I	Ref 33	Brassica rapa
168	Is 3,7-di-O-glucoside	C28H32O17	7.13	639.155	639.156	-1.25165	519.1136;477.1043;315.05;314.0403;300.0289	Flavonol	2	I	Ref 33	Brassica rapa
169	Is 3-O-sophoroside or Is 7-O-sophoroside	C28H32O17	9.85	639.156	639.156	0.156456	459.0939;315.0509;314.0399	Flavonol	2	I	Ref 7	Brassica rapa
170	Is 3-O-sophoroside-7-O-glucoside	C34H42O22	5.02	801.212	801.209	3.99396	639.1559;519.1134;477.1038;315.0487	Flavonol	2	I	Ref 20	Brassica juncea
171	Is 3-O-hydroxyferuloylglucoside-7-O-glucoside Isomer 1	C38H40O21	12.41	831.199	831.198	1.32339	669.1472;477.1014;315.0522	Flavonol	2	I	Ref 20	Brassica juncea
172	Is 3-O-hydroxyferuloylglucoside-7-O-glucoside Isomer 2	C38H40O21	12.83	831.199	831.198	0.481233	669.1457;477.1052;315.0509	Flavonol	2	I	Ref 20	Brassica juncea
173	Is 3-O-sinapoylglucoside-7-O-glucoside Isomer 1	C39H42O21	13.8	845.216	845.214	1.89301	683.1633;477.1011;315.052;314.0456	Flavonol	2	I	Ref 13	Brassica rapa
174	Is 3-O-sinapoylglucoside-7-O-glucoside Isomer 2	C39H42O21	14.47	845.215	845.214	0.591566	683.16;639.1533;477.1059;315.05	Flavonol	2	I	Ref 13	Brassica rapa
175	Is 3-O-sinapoylsophoroside-7-O-glucoside	C45H52O26	7.21	1007.27	1007.27	5.36104	845.217;639.157;519.1153;477.1066;315.0512;314.0434	Flavonol	2	I	Ref 20	Brassica juncea
176	Km 3,7-di-O-glucoside	C27H30O16	6.75	609.147	609.146	2	447.0918;285.0403	Flavonol	2	I	Ref 28	Brassica rapa
177	Km 3-O-diglucoside or Km 7-O-diglucoside	C27H30O16	11.78	609.143	609.146	-3.9	285.0393;284.0313	Flavonol	2	I	Ref 15	Brassica rapa
178	Km 3-O-sophoroside	C27H30O16	9.57	609.146	609.146	0.2	489.1009;447.0924;429.0817;285.039;284.0313;255.0299;227.0351;178.9982;151.0033	Flavonol	2	I	Ref 33	Brassica rapa
179	Km 3-O-p-coumaroylsophoroside	C36H36O18	11.98	755.183	755.182	0.9	609.1461;429.0821;285.0396;284.0321	Flavonol	2	I	Ref 12	Brassica rapa
180	Km 3-O-p-coumaroyldiglucoside	C36H36O18	14.48	755.18	755.182	-2.6	609.1401;285.0379;284.03	Flavonol	2	I	Ref 20	Brassica juncea
181	Km 3-O-hydroxyferuloylsophoroside	C37H38O20	9.43	801.19	801.188	3.1	623.1631;609.1439;489.0962;447.0969;429.0821;285.0386;284.0319	Flavonol	2	I	Ref 15	Brassica rapa
182	Km 3-O-caffeoylsophoroside	C36H36O19	10.25	771.178	771.177	0.907703	609.1425;447.0945;429.0801;285.0399;284.0326	Flavonol	2	I	Ref 15	Brassica rapa
183	Km 3-O-caffeoyldiglucoside	C36H36O19	13.15	771.178	771.177	0.5	609.1472;285.0393	Flavonol	2	I	Ref 8	Brassica rapa
184	Km 3-O-feruloylsophoroside	C37H38O19	11.65	785.194	785.193	1.4	623.1614;609.1458;447.0922;429.0821;285.0389;284.0319	Flavonol	2	I	Ref 12	Brassica rapa
185	Km 3-O-feruloyldiglucoside	C37H38O19	14.54	785.19	785.193	-4.1	609.1467;285.0383;284.0296	Flavonol	2	I	Ref 20	Brassica juncea
186	Km 3-O-feruloylglucoside-7-O-glucoside	C37H38O19	14.23	785.196	785.193	3.6	623.1411;447.0939;285.0404	Flavonol	2	II	DNP	Allium victorialis
187	Km 3-O-sinapoylglucoside-7-O-glucoside Isomer 1	C38H40O20	13.62	815.202	815.203	-1.3	653.149;609.1457;447.0926;285.0406;284.0313	Flavonol	2	IV	No Ref	None
188	Km 3-O-sinapoylglucoside-7-O-glucoside Isomer 2	C38H40O20	14.36	815.203	815.203	-0.5	653.1525;447.0933;285.0425	Flavonol	2	IV	No Ref	None
189	Km 3-O-sinapoylsophoroside	C38H40O20	10.75	815.204	815.203	0.1	623.1637;609.1457;429.0856;285.0392;284.0327	Flavonol	2	I	Ref 15	Brassica rapa
190	Km 3-O-sophoroside-7-O-glucoside	C33H40O21	4.68	771.2	771.198	1.8	609.1442;489.1025;447.0888;429.0822;285.0398;284.0322	Flavonol	2	I	Ref 15	Brassica rapa
191	Km 3-O-diglucoside-7-O-glucoside	C33H40O21	6.66	771.197	771.198	-2.3	609.1436;285.0408;284.0321	Flavonol	2	I	Ref 8	Brassica rapa
192	Km 3-O-p-coumaroylsophoroside-7-O-glucoside	C42H46O23	7.25	917.239	917.235	4.4	755.1851;609.1468;447.0884;429.0836;285.0398;284.0331	Flavonol	2	I	Ref 33	Brassica rapa
193	Km 3-O-p-coumaroyldiglucoside-7-O-glucoside	C42H46O23	9	917.237	917.235	1.7	755.1846;609.1453;285.0376;284.0336	Flavonol	2	I	Ref 8	Brassica rapa
194	Km 3-O-caffeoylsophoroside-7-O-glucoside	C42H46O24	5.8	933.232	933.23	1.7	771.1772;609.1441;447.0915;446.0838;429.0852;285.0374;284.0325	Flavonol	2	I	Ref 33	Brassica rapa
195	Km 3-O-caffeoyldiglucoside-7-O-glucoside	C42H46O24	7.9	933.229	933.23	-1.4	771.1779;609.1498;447.0966;285.0358;284.0312	Flavonol	2	I	Ref 2	Brassica rapa
196	Km 3-O-caffeoylsophorotrioside	C42H46O24	10.03	933.23	933.23	0.2	771.2036;609.1449;591.1313;429.0811;285.0371;284.0334	Flavonol	2	IV	No Ref	None
197	Km 3-O-hydroxyferuloyldiglucoside-7-O-glucoside Isomer 1	C43H48O25	7.59	963.24	963.241	-0.7	801.1851;609.1437;447.0885;285.0377;284.0341	Flavonol	2	I	Ref 20	Brassica juncea
198	Km 3-O-hydroxyferuloyldiglucoside-7-O-glucoside Isomer 2	C43H48O25	8.02	963.24	963.241	-0.103816	801.1932;609.1463;285.0422;284.0351	Flavonol	2	I	Ref 20	Brassica juncea
199	Km 3-O-hydroxyferuloylsophoroside-7-O-glucoside	C43H48O25	5.49	963.243	963.241	2.9	801.1875;623.1558;609.1454;447.0923;446.0871;429.083;285.0383;284.0343	Flavonol	2	I	Ref 15	Brassica rapa
200	Km 3-O-hydroxyferuloylsophorotrioside	C43H48O25	9.2	963.24	963.241	-0.1	771.1973;609.149;429.0828;285.038;284.0321	Flavonol	2	I	ReSpect; Ref 7	Brassica rapa
201	Km 3-O-feruloylsophoroside-7-O-glucoside	C43H48O24	7.02	947.246	947.246	0.3	785.1915;623.1667;609.1426;447.094;429.0881;285.0387;284.0323	Flavonol	2	I	Ref 15	Brassica rapa
202	Km 3-O-feruloyldiglucoside-7-O-glucoside	C43H48O24	8.97	947.247	947.246	1.2	785.1946;623.1656;609.1448;285.0359;284.0319	Flavonol	2	I	Ref 9	Brassica oleracea
203	Km 3-O-feruloylsophorotrioside	C43H48O24	11.35	947.244	947.246	-1.5	771.1981;609.1482;447.0891;429.0782;285.0414;284.0343	Flavonol	2	I	Ref 12	Brassica oleracea
204	Km 3-O-sophoroside-7-O-feruloylglucoside	C43H48O24	11.99	947.246	947.246	0.6	771.1943;609.1459;591.1337;429.0849;285.0402;284.0338	Flavonol	2	I	ReSpect; Ref 33	Brassica rapa
205	Km 3-O-sinapoylsophoroside-7-O-glucoside	C44H50O25	6.7	977.254	977.256	-1.9	815.2032;623.1605;609.1456;489.1057;447.0922;429.0834;285.0397;284.0326	Flavonol	2	I	Ref 2	Brassica rapa
206	Km 3-O-sinapoyldiglucoside-7-O-glucoside	C44H50O25	8.68	977.259	977.256	2.8	815.2048;609.1417;285.0366;284.0348	Flavonol	2	I	Ref 8	Brassica rapa
207	Km 3-O-sophoroside-7-O-sinapoylglucoside	C44H50O25	11.6	977.256	977.256	-0.306982	771.202;609.1473;591.1365;429.0829;285.0383;284.0333	Flavonol	2	I	ReSpect	Brassica rapa
208	Km 3-O-diglucoside-7-O-sinapoylglucoside	C44H50O25	12.58	977.259	977.256	3	785.2155;609.1478;285.0428;284.0303	Flavonol	2	I	ReSpect	Brassicaceae
209	Km 3-O-hydroxyferuloyldiglucoside-7-O-caffeoylglucoside	C52H54O28	10.7	1125.27	1125.27	-1.59961	963.2321;801.1888;609.1426;285.0374;284.0312	Flavonol	2	IV	No Ref	None
210	Km 3-O-caffeoyldiglucoside-7-O-sinapoylglucoside	C53H56O28	13.46	1139.29	1139.29	-1.49216	771.1783;609.1389;385.0846;285.0354;284.0322	Flavonol	2	IV	No Ref	None
211	Km 3-O-caffeoylsinapoyltriglucoside	C53H56O28	15.24	1139.29	1139.29	0.789967	933.2382;771.1958;609.1432;447.0883;285.0408;284.0344	Flavonol	2	IV	No Ref	None
212	Km 3-O-feruloyldiglucoside-7-O-sinapoylglucoside	C54H58O28	14.4	1153.3	1153.3	-0.520245	947.246;785.1904;609.1497;489.1002;447.0898;285.044;284.033	Flavonol	2	IV	No Ref	None
213	Km 3-O-feruloylsinapoyltriglucoside	C54H58O28	16.54	1153.3	1153.3	0.606952	947.2531;771.1943;285.0383;284.0286	Flavonol	2	IV	No Ref	None
214	Km 3-O-sinapoyldiglucoside-7-O-sinapoylglucoside	C55H60O29	14.15	1183.31	1183.31	-1.60566	977.2531;815.2092;609.1432;285.0414	Flavonol	2	I	Ref 13	Brassica rapa
215	Km 3-O-disinapoyltriglucoside	C55H60O29	15.56	1183.32	1183.31	4.73247	977.2618;771.2069;285.0395;284.0345	Flavonol	2	II	Knapsack	Thevetia peruviana
216	Km 3-O-triglucoside-7-O-glucoside	C39H50O26	4.46	933.25	933.251	-0.9	771.1966;609.146;285.0392;284.0354	Flavonol	2	I	Ref 33	Brassica rapa
217	Km 3-O-p-coumaroylsophorotrioside-7-O-glucoside	C48H56O28	7.14	1079.29	1079.29	0.7	917.2294;771.1979;609.1484;447.0972;429.0842;285.0395;284.0315	Flavonol	2	I	Ref 20	Brassica juncea
218	Km 3-O-p-coumaroyltriglucoside-7-O-glucoside	C48H56O28	9.26	1079.29	1079.29	-1.8	917.237;771.2043;609.1481;285.04;284.036	Flavonol	2	III	ReSpect	Pieris brassicae
219	Km 3-O-caffeoylsophorotrioside-7-O-glucoside	C48H56O29	5.79	1095.28	1095.28	1.73471	933.228;771.191;651.1526;609.1421;447.0923;429.0854;285.0381;284.0321	Flavonol	2	I	Ref 20	Brassica juncea
220	Km 3-O-caffeoyltriglucoside-7-O-glucoside	C48H56O29	8.21	1095.28	1095.28	0.456503	933.2259;771.1976;285.0358;284.0312	Flavonol	2	I	Ref 9	Brassica rapa
221	Km 3-O-hydroxyferuloylsophorotrioside-7-O-glucoside	C49H58O30	5.4	1125.3	1125.29	2.04391	963.2394;771.1976;609.1432;591.129;447.0939;429.0824;285.0389;284.0325	Flavonol	2	I	Ref 20	Brassica juncea
222	Km 3-O-hydroxyferuloyltriglucoside-7-O-glucoside	C49H58O30	7.95	1125.3	1125.29	1.77731	963.2428;771.1968;285.0442;284.0324	Flavonol	2	I	Ref 9	Brassica rapa
223	Km 3-O-feruloylsophorotrioside-7-O-glucoside	C49H58O29	6.9	1109.3	1109.3	4.05662	947.2439;771.1995;609.1451;591.1342;447.0933;429.0814;285.0394;284.0326	Flavonol	2	I	Ref 20	Brassica juncea
224	Km 3-O-feruloyltriglucoside-7-O-glucoside	C49H58O29	9.22	1109.3	1109.3	1.1	947.2482;771.1965;447.0906;285.0389;284.0348	Flavonol	2	I	Ref 9	Brassica rapa
225	Km 3-O-sinapoylsophorotrioside-7-O-glucoside	C50H60O30	6.5	1139.31	1139.31	1.66768	977.2539;771.1976;609.1503;591.131;447.0943;429.084;285.0382;284.0332	Flavonol	2	I	Ref 20	Brassica juncea
226	Km 3-O-sinapoyltriglucoside-7-O-glucoside	C50H60O30	8.91	1139.31	1139.31	0	977.255;771.1945;609.1447;285.0374;284.0324	Flavonol	2	I	Ref 15	Brassica rapa
227	Km 3-O-hydroxyferuoloyldiglucoside-7-O-feruloyldiglucoside	C59H66O33	6.29	1301.34	1301.34	0.230531	801.1857;609.1423;285.0346;284.0331	Flavonol	2	IV	No Ref	None
228	Km 3-O-caffeoylsinapoylsophorotrioside-7-O-glucoside	C59H66O33	11.59	1301.34	1301.34	0.461063	1139.2864;1095.2778;977.2562;933.2277;977.2562;651.1599;609.1434;447.0923;429.0831;285.0376;284.0319	Flavonol	2	I	ReSpect	Brassica oleracea
229	Km 3-O-caffeoyltriglucoside-7-O-sinapoylglucoside	C59H66O33	12.96	1301.34	1301.34	1.53688	933.2362;771.1987;447.0926;285.039;284.0311	Flavonol	2	IV	No Ref	None
230	Km 3-O-sinapoylhydroxycaffeoyltriglucoside-7-O-glucoside	C59H66O34	10.16	1317.33	1317.34	-0.835019	1155.2878;949.2283;771.2012;285.0403;284.034	Flavonol	2	I	Ref 9	Brassica rapa
231	Km 3-O-hydroxyferuloyldiglucoside-7-O-sinapoyldiglucoside	C60H68O34	5.46	1331.35	1331.35	2.25335	801.1881;609.1473;446.0827;285.0383;284.0329	Flavonol	2	IV	No Ref	None
232	Km 3-O-sinapoylhydroxyferuloylsophorotrioside-7-O-glucoside	C60H68O34	11.21	1331.36	1331.35	4.13114	1169.3063;1125.3024;977.2606;963.2451;771.2018;609.152;591.1356;447.0983;429.0881;285.0404;284.034	Flavonol	2	IV	No Ref	None
233	Km 3-O-feruloylsinapoylsophorotrioside-7-O-glucoside	C60H68O33	12.7	1315.36	1315.36	1.59653	1153.3062;977.2552;947.2443;771.1974;609.1452;591.1382;447.0935;429.0817;285.0389;284.0331	Flavonol	2	IV	No Ref	None
234	Km 3-O-feruloylsinapoyltriglucoside-7-O-glucoside	C60H68O33	13.77	1315.35	1315.36	-2.35678	1153.2897;977.255;285.0378	Flavonol	2	I	Ref 9	Brassica rapa
235	Km 3-O-disinapoylsophorotrioside-7-O-glucoside	C61H70O34	12.21	1345.37	1345.37	3.79079	1183.3176;1139.3248;977.2589;771.2018;447.0953;429.0874;285.0396;284.0328	Flavonol	2	I	ReSpect	Brassica oleracea
236	Km 3-O-disinapoyltriglucoside-7-O-glucoside	C61H70O34	13.44	1345.36	1345.37	-3.79079	1183.3193;1139.2931;977.263;771.1951;285.0374;284.0326	Flavonol	2	I	Ref 9	Brassica rapa
237	Km 3-O-triglucoside-7-O-caffeoyldiglucoside	C54H66O34	5.49	1257.34	1257.34	0	1095.2947;771.1998;609.1462;285.0384;284.0322	Flavonol	2	IV	No Ref	None
238	Km 3-O-feruloyltetraglucoside-7-O-feruloylglucoside	C65H76O37	4.54	1447.4	1447.4	-1.17452	1109.3033;771.1963;609.1459;285.0432	Flavonol	2	IV	No Ref	None
239	Km 3-O-hydroxyferuloylsophorotrioside-7-O-sinapoyldiglucoside	C66H78O39	5.41	1493.4	1493.4	0.401767	963.2401;771.1982;609.1459;429.082;285.0381;284.0321	Flavonol	2	IV	No Ref	None
240	Rutin	C27H30O16	10.2	609.144	609.146	-1.80581	300.0273;301.0357;271.0316;255.028;178.9966;151.0047	Flavonol	1	I	Standard; Ref 33	Brassica rapa
241	Qn 3,7-diglucoside	C27H30O17	5.62	625.142	625.14	2.71939	505.097;463.0875;301.0358	Flavonol	2	I	Ref 9	Brassica rapa
242	Qn 3-O-cellobiose	C27H30O17	8.3	625.141	625.14	0.959784	463.0879;445.0798;300.027;301.0343;271.0249;255.0278;178.9975;151.001	Flavonol	1	II	Standard	Alnus sieboldiana
243	Qn 3-O-hydroxyferuloyl diglucoside	C37H38O21	8.14	817.179	817.183	-5.01724	625.1393;301.0347;300.0257	Flavonol	2	IV	No Ref	None
244	Qn 3-O-caffeoyldiglucoside	C36H36O20	8.75	787.172	787.172	-0.127037	625.1404;301.034;300.0269	Flavonol	2	I	Ref 33	Brassica rapa
245	Qn 3-O-feruloylsophoroside	C37H38O20	10.21	801.186	801.188	-2.74592	639.1594;625.1387;463.0871;445.0739;301.0338;300.0273	Flavonol	2	I	Ref 33	Brassica rapa
246	Qn 3-O-sinapoylsophoroside	C38H40O21	9.45	831.2	831.198	2.16555	639.1592;625.1416;463.0866;445.0782;301.0351;300.0298	Flavonol	2	I	Ref 33	Brassica rapa
247	Qn 3-O-sinapoylglucoside-7-O-glucoside	C38H40O21	13.55	831.196	831.198	-2.76709	669.1422;463.091;477.0938;301.0326	Flavonol	2	IV	No Ref	None
248	Qn 3-O-sophoroside-7-O-glucoside	C33H40O22	4.17	787.195	787.193	2.15957	625.1406;463.0849;462.0813;445.0793;301.0337;300.0262	Flavonol	2	I	Ref 2	Brassica rapa
249	Qn 3-O-p-coumaroyldiglucoside-7-O-glucoside	C42H46O24	6.43	933.233	933.23	3.21464	771.1786;625.1449;462.0762;301.0328;300.0269	Flavonol	2	I	Ref 23	Brassica rapa
250	Qn 3-O-caffeoyldiglucoside-7-O-glucoside	C42H46O25	5.14	949.223	949.225	-1.79093	787.1777;625.1402;463.0877;462.0834;301.0313;300.0262	Flavonol	2	I	Ref 15	Brassica rapa
251	Qn 3-O-hydroxyferuloyldiglucoside-7-O-glucoside	C43H48O26	4.92	979.239	979.236	3.06361	817.1807;625.1404;463.0887;462.0768;301.0312;300.0272	Flavonol	2	I	Ref 23	Brassica rapa
252	Qn 3-O-feruloyldiglucoside-7-O-glucoside	C43H48O25	6.28	963.243	963.241	2.59541	801.1866;625.1385;463.0847;301.0323;300.0275	Flavonol	2	I	Ref 15	Brassica rapa
253	Qn 3-O-feruloyltriglucoside	C43H48O25	10.03	963.241	963.241	0	787.1908;301.034;300.0262	Flavonol	2	III	ReSpect	Pieris brassicae
254	Qn 3-O-sinapoyldiglucoside-7-O-glucoside	C44H50O26	6.07	993.255	993.251	3.32242	831.202;639.1605;625.1405;463.0901;301.0321;300.0278	Flavonol	2	I	Ref 13	Brassica rapa
255	Qn 3-O-sinapoyltriglucoside	C44H50O26	9.2	993.25	993.251	-1.5	801.2126;787.1904;463.0891;301.0327;300.028	Flavonol	2	I	Ref 13	Brassica rapa
256	Qn 3-O-triglucoside-7-O-caffeoylglucoside	C48H56O30	5.15	1111.28	1111.28	2.51962	787.1849;625.1463;301.0318;300.0277	Flavonol	2	IV	No Ref	None
257	Qn 3-O-triglucoside-7-O-feruloylglucoside	C49H58O30	6.18	1125.29	1125.29	0.62206	787.1913;625.1365;301.0324;300.0271	Flavonol	2	IV	No Ref	None
258	Qn 3-O-triglucoside-7-O-sinapoylglucoside	C50H60O31	5.95	1155.31	1155.3	2.51016	993.2576;949.2507;787.1953;625.1395;463.0868;462.0828;301.0328;300.0268	Flavonol	2	IV	No Ref	None
259	Qn 3-O-triglucoside-7-O-hydroxyferuloylglucoside	C49H58O31	4.88	1141.29	1141.29	0.613342	787.1948;463.0851;462.0837;301.0313;300.0271	Flavonol	2	I	Ref 20	Brassica juncea
260	Qn 3-O-hydroxyferuloyltriglucoside-7-O-hydroxyferuoloylglucoside	C59H66O35	9.65	1333.33	1333.33	-0.225	979.2403;787.1899;462.0825;301.0312;300.0261	Flavonol	2	IV	No Ref	None
261	Qn 3-O-caffeoyltriglucoside-7-O-hydroxyferuloylglucoside	C58H64O34	9.9	1303.32	1303.32	2.532	949.221;787.1965;301.0324;300.0288	Flavonol	2	IV	No Ref	None
262	Qn 3-O-sinapoylhydroxyferuloyltriglucoside-7-O-glucoside	C60H68O35	10.69	1347.35	1347.35	0.66798	1185.2979;1155.3115;993.2512;979.2399;787.1907;462.0776;301.0333;300.0269	Flavonol	2	I	Ref 9	Brassica rapa
263	Qn 3-O-caffeoylsinapoyltriglucoside-7-O-glucoside	C59H66O34	10.96	1317.34	1317.34	4.17509	1155.2858;993.2499;949.2253;787.1926;625.1396;463.0851;462.0837;301.0342;300.0283	Flavonol	2	I	ReSpect	Brassica oleracea
264	Qn 3-O-disinapoyltriglucoside-7-O-glucoside	C61H70O35	11.7	1361.36	1361.36	0.734559	1199.3148;1155.3014;993.2584;787.1923;625.1457;463.0864;462.0835;301.0319;300.0271	Flavonol	2	I	Ref 21	Brassica oleracea
265	Qn 3-O-sinapoylferuloyltriglucoside-7-O-glucoside	C60H68O34	12.09	1331.36	1331.35	2.85424	1169.3206;1155.3047;993.2582;963.2489;787.1898;462.0788;301.0361;300.0267	Flavonol	2	I	Ref 24	Brassica oleracea
266	Cy 3-sinapoylsophoroside-5-malonylglucoside	C47H53O28+	7.95	1063.26	1063.26	2.06911	977.2595;815.2093;609.1434;285.0374;284.0338	Anthocyanin	2	I	Ref 22	Brassica rapa
267	Cy 3-feruloylsophoroside-5-malonylglucoside	C46H51O27+	12.16	1033.25	1033.25	-0.580694	989.253;947.2428;785.1904;609.1437;285.0381;284.0322	Anthocyanin	2	I	Ref 22	Brassica rapa
268	Cy 3-p-coumaroylsophoroside-5-malonylglucoside	C45H49O26+	12.06	1003.23	1003.24	-0.697742	959.2476;917.2374;755.1828;609.143;285.0403;284.0328	Anthocyanin	2	I	Ref 22	Brassica rapa
269	Cy 3-sinapoylferuloylsophoroside-5-glucoside	C54H59O28+	12.55	1153.3	1153.3	0	991.2469;785.185;609.1481;285.0408;284.0329	Anthocyanin	2	I	Ref 2	Brassica rapa
270	Cy 3-caffeoylsinapoylsophoroside-5-malonylglucoside	C56H59O31+	11.99	1225.29	1225.29	-1.46904	1181.2949;1139.2813;977.2446;771.1765;609.1494;285.0382;284.0328	Anthocyanin	2	I	Ref 22	Brassica rapa
271	Cy 3-feruloylsinapoylsophoroside-5-malonylglucoside	C57H61O31+	13.91	1239.31	1239.3	2.82417	1195.3171;1153.3014;991.2546;815.2084;785.1902;609.1417;285.0392;284.0327	Anthocyanin	2	I	Ref 22	Brassica rapa
272	Cy 3-p-coumaroylsinapoylsophoroside-5-malonylglucoside	C56H59O30+	13.86	1209.3	1209.29	2.97694	1165.3057;1123.2957;961.2405;815.2054;755.1848;609.1426;285.0399;284.0328	Anthocyanin	2	I	Ref 22	Brassica rapa
273	Cy 3-diferuloylsophoroside-5-malonylglucoside	C56H59O30+	14.42	1209.3	1209.29	2.72887	1165.3081;1123.296;961.2405;785.1947;609.1469;285.0392;284.0337	Anthocyanin	2	I	Ref 10	Brassica rapa
274	Cy 3-p-coumaroylferuloylsophoroside-5-malonylglucoside	C55H57O29+	14.41	1179.28	1179.28	0.847973	1135.2944;1093.2825;931.2277;785.1953;755.189;609.1398;285.0396;284.0335	Anthocyanin	2	I	Ref 22	Brassica rapa
275	Pg 3-p-coumaroyldiglucoside-5-malonoylglucoside	C45H49O25+	12.77	987.246	987.241	5.97625	943.2559;739.1882;593.152;269.0427;268.0395	Anthocyanin	2	II	Ref 25	Red radish (Raphanus sativus)
276	Pg 3-feruloyldiglucoside-5-malonoylglucoside	C46H51O26+	13.01	1017.25	1017.25	1.27795	973.2588;931.2552;769.1987;593.1537;269.0442;268.0385	Anthocyanin	2	II	Ref 25	Red radish (Raphanus sativus)
277	Pg 3-diferuloyldiglucoside-5-malonoylglucoside Isomer 1	C56H59O29+	15.16	1193.3	1193.3	2.26264	1149.3088;945.2388;769.2;593.154;269.0438;268.0392	Anthocyanin	2	II	Ref 25	Red radish (Raphanus sativus)
278	Pg 3-diferuloyldiglucoside-5-malonoylglucoside Isomer 2	C56H59O29+	15.66	1193.29	1193.3	-5.11188	1149.3093;945.2476;769.1962;593.1457;269.0451;268.039	Anthocyanin	2	II	Ref 25	Red radish (Raphanus sativus)
279	Pg 3-feruloylsinapoyldiglucoside-5-malonoylglucoside	C57H61O30+	15.18	1223.31	1223.31	3.67855	1179.3245;1137.3036;975.2599;769.1977;593.152;269.0424;268.0391	Anthocyanin	2	IV	No Ref	None
280	G(8-O-4)ferulic acid ether hexoside Isomer 1	C26H32O13	7.08	551.177	551.177	1.27001	389.124;341.1027;195.0682;193.0517;178.0245;165.0566;149.0623;134.0342	Monolignol and oligolignol	2	II	Ref 26	Arabidopsis thaliana
281	G(8-O-4)ferulic acid ether hexoside Isomer 2	C26H32O13	7.57	551.176	551.177	-0.72572	389.1237;341.1025;195.0668;193.0496;178.0272;165.0545;149.061;134.0364	Monolignol and oligolignol	2	II	Ref 26	Arabidopsis thaliana
282	G(8-O-4)ferulic acid ether hexoside Isomer 3	C26H32O13	8.55	551.175	551.177	-1.99573	389.124;341.1031;195.0638;193.0511;178.0264;149.0627;134.037	Monolignol and oligolignol	2	II	Ref 26	Arabidopsis thaliana
283	G(8-O-4)feruloyl malate Isomer 1	C24H26O12	11.04	505.135	505.135	-0.197967	389.1236;341.1017;195.0659;193.0503;178.0271;165.0553;150.0326;149.0608;134.0369	Monolignol and oligolignol	2	I	Ref 15	Brassica rapa
284	G(8-O-4)feruloyl malate Isomer 2	C24H26O12	11.37	505.135	505.135	1.38577	389.1224;341.0999;195.0653;193.0504;178.0244;165.0554;150.0322;149.0599;134.0365;133.014	Monolignol and oligolignol	2	I	Ref 15	Brassica rapa
285	G(8-O-4)feruloyl malate Isomer 3	C24H26O12	11.98	505.133	505.135	-2.3756	389.1239;341.1026;195.0683;193.0497;178.0271;165.0546;150.0316;149.0615;134.0379	Monolignol and oligolignol	2	I	Ref 15	Brassica rapa
286	G(8-O-4)feruloyl malate ether hexoside Isomer 1	C30H36O17	8	667.187	667.187	-0.599532	551.1734;389.1233;341.1016	Monolignol and oligolignol	2	II	Ref 26	Arabidopsis thaliana
287	G(8-O-4)feruloyl malate ether hexoside Isomer 2	C30H36O17	8.26	667.188	667.187	1.19906	551.177;389.1255;341.1049;235.0649	Monolignol and oligolignol	2	II	Ref 26	Arabidopsis thaliana
288	G(8-O-4)feruloyl malate ether hexoside Isomer 3	C30H36O17	8.6	667.188	667.187	1.49883	551.175;389.1264;341.1017	Monolignol and oligolignol	2	II	Ref 26	Arabidopsis thaliana
289	G(8-O-4)S(8-8)G hexoside Isomer 1	C37H46O16	15.35	745.271	745.271	0.536718	583.218;553.2031;535.1976;387.1462;357.131;195.0656	Monolignol and oligolignol	2	II	Ref 26	Scutellaria baicalensis
290	G(8-O-4)S(8-8)G hexoside Isomer 2	C37H46O16	15.54	745.272	745.271	2.01269	583.2187;535.1968;387.1446;357.1331;343.1172;195.0669	Monolignol and oligolignol	2	II	Ref 26	Scutellaria baicalensis
291	G(8-O-4)S(8-8)G dihexoside Isomer 1	C43H56O21	11.62	907.324	907.324	0.7715	745.269;583.2154;387.1414	Monolignol and oligolignol	2	II	Ref 26	Eucommia ulmoides
292	G(8-O-4)S(8-8)G dihexoside Isomer 2	C43H56O21	11.72	907.324	907.324	0.110214	745.2748;583.2194;535.1901;387.1465	Monolignol and oligolignol	2	II	Ref 26	Eucommia ulmoides
293	G(8-O-4)G	C20H24O7	5.52	375.144	375.144	-1.86595	327.1219;195.0636;165.0562	Monolignol and oligolignol	2	II	Ref 27	Arabidopsis thaliana
294	G(8-O-4)G hexoside	C26H34O12	5.35	537.198	537.197	0.930757	375.1442;357.13;327.1251;179.0726;165.0587	Monolignol and oligolignol	2	II	Ref 26	Citrus limon
295	G(8-O-4)sinapoyl malate ether Isomer 1	C25H28O13	13.3	535.145	535.145	-0.747461	419.1339;371.1127;223.0612;208.0363;195.0651;165.055	Monolignol and oligolignol	2	II	Ref 26	Arabidopsis thaliana
296	G(8-O-4)sinapoyl malate ether Isomer 2	C25H28O13	14.43	535.144	535.145	-1.49492	419.1326;371.1069;223.0624;208.0368;195.0645;165.0545	Monolignol and oligolignol	2	II	Ref 26	Arabidopsis thaliana
297	G(8-O-4)sinapoyl alcohol ether	C21H28O10	5.12	439.16	439.16	0	391.1412;243.0902;195.0666	Monolignol and oligolignol	2	II	Ref 27	Arabidopsis thaliana
298	G(8-O-4)sinapic acid ester hexoside	C27H34O14	9.65	581.187	581.187	-0.344123	419.1342;371.1141;223.0623;208.0361;195.0649;165.0554	Monolignol and oligolignol	2	II	Ref 26	Arabidopsis thaliana
299	G(8-O-4)G(8-O-4)ferulic acid ether Isomer 1	C30H34O12	10.94	585.198	585.197	0.854413	567.1846;537.1755;193.0508	Monolignol and oligolignol	2	II	Ref 26	Arabidopsis thaliana
300	G(8-O-4)G(8-O-4)ferulic acid ether Isomer 2	C30H34O12	12.79	585.197	585.197	0.512648	567.1842;389.1279;193.0478	Monolignol and oligolignol	2	II	Ref 26	Arabidopsis thaliana
301	G(8-O-4)G(8-O-4)ferulic acid ether hexoside	C36H44O17	8.7	747.248	747.25	-2.7	585.1976;567.1859;537.1736;341.105;193.0501	Monolignol and oligolignol	2	II	Ref 26	Arabidopsis thaliana
302	G(8-O-4)G(8-O-4)G hexoside	C36H46O16	7.31	733.274	733.271	4.22763	571.2188;553.2066;523.1963;327.1253;195.066;179.0715;165.0592	Monolignol and oligolignol	2	II	Ref 26	Arabidopsis thaliana
303	G(8-O-4)G(8-O-4)sinapoyl alcohol ether hexoside	C37H48O17	9.45	763.281	763.281	0	601.2304;373.1301;343.1164;313.1078	Monolignol and oligolignol	2	II	Ref 26	Arabidopsis thaliana
304	G(8-O-4)G(8-O-4)sinapic acid ether hexoside Isomer 1	C37H46O18	9.6	777.262	777.261	2.2	615.2111;419.1361;389.1186;223.0633;208.0368;193.0514;165.0554	Monolignol and oligolignol	2	II	Ref 26	Arabidopsis thaliana
305	G(8-O-4)G(8-O-4)sinapic acid ether hexoside Isomer 2	C37H46O18	10.64	777.261	777.261	1.02926	615.2087;389.1227;371.1145;327.1244;223.0593;208.0389;193.0514;165.0547	Monolignol and oligolignol	2	II	Ref 26	Arabidopsis thaliana
306	G(8-O-4)pinoresinol hexoside	C36H44O15	13.46	715.261	715.26	1.25828	553.2012;535.1991;523.1947;505.182;343.1149;327.1238	Monolignol and oligolignol	2	II	Ref 26	Baccharis dracunculifolia
307	G(8-O-4)pinoresinol dihexoside	C42H54O20	10.09	877.314	877.313	0.683906	715.2542;553.2034;505.1886;357.1372;165.0549	Monolignol and oligolignol	2	II	Ref 26	Arabidopsis thaliana
308	G(8-O-4)lariciresinol hexoside	C36H46O15	11.42	717.276	717.276	0.557666	699.2536;669.2607;555.22;507.2046;329.1399;195.0664	Monolignol and oligolignol	2	II	Ref 26	Arabidopsis thaliana
309	G(8-O-4)G(8-5)G hexoside	C36H44O15	13.52	715.259	715.26	-2.09714	553.2053;535.2004;505.1863;195.0626	Monolignol and oligolignol	2	II	Ref 26	Arabidopsis thaliana
310	G(8-O-4)S(8-5)feruloyl malate ether	C35H38O16	17.81	713.208	713.208	-0.280423	597.1963;579.1948;549.1776;383.1159;371.1163	Monolignol and oligolignol	2	II	Ref 26	Arabidopsis thaliana
311	G(8-O-4)S(8-5)ferulic acid hexoside	C37H44O17	14.84	759.248	759.25	-3.02931	597.1972;579.1862;553.2038;549.1721;401.1272;383.1089;371.1067;195.0677	Monolignol and oligolignol	2	II	Ref 26	Arabidopsis thaliana
312	G(8-O-4)G(8-5)ferulic acid hexoside	C36H42O16	13.19	729.241	729.24	1.64555	567.1914;549.1777;519.1616;371.1118;353.1023;341.1012;195.0624	Monolignol and oligolignol	2	II	Ref 26	Arabidopsis thaliana
313	G(8-O-4)G(8-5)feruloyl malate	C34H36O15	16.2	683.197	683.198	-1.46371	567.187;371.1134;353.1031;341.1029	Monolignol and oligolignol	2	II	Ref 26	Arabidopsis thaliana
314	Lariciresinol	C20H24O6	12.1	359.151	359.149	4.17653	344.1307;329.1413;192.0794;178.0616;160.0536	Monolignol and oligolignol	2	I	Ref 28	Brassica rapa
315	Lariciresinol hexoside Isomer 1	C26H34O11	9.65	521.202	521.202	-0.95932	359.145;329.1378;192.0757;178.0627;175.0737;160.0519	Monolignol and oligolignol	2	II	Ref 26	Arabidopsis thaliana
316	Lariciresinol hexoside Isomer 2	C26H34O11	10.53	521.204	521.202	3.83728	359.1495;329.1397;192.0807;175.076;160.0506	Monolignol and oligolignol	2	II	Ref 26	Arabidopsis thaliana
317	Lariciresinol dihexoside	C32H44O16	7.12	683.256	683.255	1.17087	521.2036;359.1479;329.1384;192.0791;178.0658	Monolignol and oligolignol	2	II	Ref 26	Arabidopsis thaliana
318	Symplocosin	C26H32O11	12.08	519.188	519.187	3.46696	357.132;151.039;136.0156	Monolignol and oligolignol	1	II	Standard; Ref 31	Cynara cardunculus
319	Pinoresinol 4,4'-O-diglucoside	C32H42O16	8.47	681.239	681.24	-0.293583	519.1853;357.1342;151.04	Monolignol and oligolignol	1	II	Standard; Ref 26	Arabidopsis thaliana
320	4-O-methyl-3-demethyl dehydrodiconiferyl alcohol-3,9'-O-diglucoside	C32H42O16	8.9	681.24	681.24	1.02754	519.1776;501.1768;489.1769;339.1292;327.1224;309.1167;203.0301;179.0542;161.0441;137.0102	Monolignol and oligolignol	1	II	Standard	Lepidium
321	G(8-5)feruloyl malate	C24H24O11	16.23	487.125	487.124	2.25815	371.1133;353.1025;341.1011;327.121;235.0652;191.071	Monolignol and oligolignol	2	I	Ref 15	Brassica rapa
322	G(8-5)feruloyl malate hexoside	C30H34O16	12.05	649.175	649.177	-3.23487	533.1662;371.1135;353.1029;341.102;193.0505	Monolignol and oligolignol	2	II	Ref 26	Arabidopsis thaliana
323	S(8-O-4)ferulic acid ether hexoside Isomer 1	C27H34O14	7.31	581.187	581.187	-0.688247	419.1348;371.1117;225.077;193.0509	Monolignol and oligolignol	2	II	Ref 26	Arabidopsis thaliana
324	S(8-O-4)ferulic acid ether hexoside Isomer 2	C27H34O14	8.36	581.187	581.187	0.516185	419.1368;371.1079;225.0768;193.0493	Monolignol and oligolignol	2	II	Ref 26	Arabidopsis thaliana
325	Hydroxy methoxyglucobrassicin	C17H22O11N2S2	8.73	493.059	493.059	0.811262	315.0264;290.9835;274.9902;259.0133;241.0025;195.032;138.9706;96.9599;79.9575	Glucosinolate	2	II	Ref 26	Arabidopsis thaliana
326	5’-Glucosyl dihydroascorbigen	C21H27O11N	6.07	468.15	468.151	-1.92246	226.0834;208.0748;204.0666;186.0552;158.0634	Other	2	II	Ref 26	Cardamine diphylla
327	6-Hydroxyindole-3-carboxylate dihexoside	C21H27O13N	1.49	500.141	500.14	0.599832	440.1198;410.1069;380.1036;338.0891;278.0699;248.0532;218.0461;176.0347;132.0458	Indolic	2	II	Ref 26	Arabidopsis thaliana
328	Indole-3-carboxylate dihexoside	C21H27O12N	2.75	484.147	484.146	2.89169	364.1045;322.087;232.0638;202.0464;160.0402;116.0543	Indolic	2	II	Ref 26	Bupleurum chinense
329	4-Hydroxyindole-3-carbaldehyde	C9H7NO2	3.7	160.04	160.04	-2.49938	132.0449;131.0371;114.0344;102.032	Indolic	2	II	Ref 27	Arabidopsis thaliana
330	6-Hydroxyindole-3-oyl sinapoyl dihexoside	C32H37O17N	8.24	706.199	706.198	1.41603	544.1442;338.0899;367.1079;223.0605;176.0365;132.0441	Indolic	2	II	Ref 26	Arabidopsis thaliana
331	9,10-Dihydrohydroxy jasmonic acid sulfate	C12H20O7S	7.04	307.086	307.085	2.60514	227.1268;96.9613	Other	2	II	Ref 27	Arabidopsis thaliana
332	Esculetin	C9H6O4	3.44	177.019	177.019	1.69474	161.0248;149.0238;133.0296;121.031;105.0371;93.0341;89.0411;81.0343;77.0395	Other	2	II	Ref 27	Arabidopsis thaliana
333	Butyl acetyl hexoside	C12H22O7	7.68	277.129	277.129	-0.360843	235.1175;161.0456;159.031;129.0194;113.0243;101.024;85.0305;71.0143	Other	2	II	Ref 26	Arabidopsis thaliana
334	Blumenol A malonyl hexoside	C22H32O11	10.06	471.187	471.187	0.848921	427.1969;385.1855;367.1752;223.1346;205.1233;187.1095;175.1106;153.0913	Other	2	II	Ref 26	Arabidopsis thaliana
335	Bn-NCC-1	C37H40N4O11	21.17	715.264	715.261	4.05446	671.2714;627.2837;585.277;567.2638;564.1991;520.2107;504.2153;492.2142;444.1956;432.1955;400.2032;383.1273;339.1374;297.1247;279.1144;253.1358	Other	2	I	DNP	Brassica napus
336	Bn-NCC-2	C40H48N4O13	16.4	791.315	791.314	1.64284	747.3259;640.2535;624.2584;580.2723	Other	2	I	DNP	Brassica napus
337	At-NCC-4	C41H50N4O13	18.3	805.331	805.331	0	773.303;745.3041;517.1872	Other	2	II	DNP	Arabidopsis thaliana
338	Isoquercitrin	C21H20O12	10.57	463.088	463.088	0.2	300.0284;301.0362;271.0244;255.0372;178.9954;151.0031	Flavonol	1	I	Standard; Ref 33	Brassica rapa
339	Sinensin	C21H22O11	6.22	449.109	449.108	1.8	287.057;259.0615;243.0662;215.0709;125.0248	Other	1	II	Standard; DNP	Podocarpus and Primula spp., Matthiola incana, Cuscuta reflexa and Cudrania javanensis
340	Dihydroxyphaseic acid 1-O-glucoside	C21H32O10	4.2	443.191	443.192	-1.4	305.1312;281.1406;237.1558;171.1202	Other	1	II	Standard	Abrus
341	Umbelliferone 7-O-neohesperidose	C21H26O12	5.17	469.135	469.135	0.2	161.0247;133.0291;105.0342	Other	1	II	Standard	Citrus
342	Glycosmisic Acid	C20H20O7	16.22	371.113	371.113	1.1	353.1023;341.1028;338.0785;326.081;323.063;309.0775;294.0961;282.0929;279.0717;267.066;263.0714;251.0702;250.0638;249.0564;	Monolignol and oligolignol	1	II	Standard; DNP	Mentha spicata and Glycosmis citrifolia
343	1-O-glucose-2-O-coniferol glycerol	C19H28O10	5.67	415.159	415.16	-3.1	179.0704;164.0479;161.06;146.0383;137.0089;91.0017	Monolignol and oligolignol	1	II	Standard	Rourea
344	Secoisolariciresinol 4-O-β-D-Glucopyranoside	C26H36O11	9.55	523.217	523.218	-2.5	361.1643;346.143;329.1388;315.1239;313.1256;179.0768;165.0571	Monolignol and oligolignol	1	II	Standard; DNP	Thymelaea
345	Acanthoside B	C28H36O13	12.66	579.208	579.208	1	417.1529;181.0533;166.0283	Monolignol and oligolignol	1	II	Standard; DNP	Magnolia grandiflora, Scrophularia scopolii, Scrophularia albida-colchica, Syringa velutina
346	Guaiacylglycerol 4-O-vanillic acid ether	C18H20O8	7.4	363.11	363.108	4.1	315.0845;271.0952;256.0725;195.0677;165.0518;167.0352;150.0339;149.0292;122.0355;121.0297;93.0398	Monolignol and oligolignol	1	II	Standard	Eurycoma
a Metabolite name abbreviation: Cy, Cyanidin; Pg, Pelargonidin; Km, Kaempferol; Qn, Quercetin; Is, Isorhamnetin; G, Guaiacyl, unit derived from coniferyl alcohol; S, Syringyl, unit derived from sinapyl alcohol.
b It is hard to distinguish exact type of hexose as well as a connection within dihexose or trihexose using mass spectrumetry only. Therefore the name of metabolite for putatively assigned compounds (#2 in column "Metabolite identification levels") was noted as in the corresponding reference (column "Authentic standards, database and literature references").
c Metabolite identification levels are assigned according to the criteria established by the metabolomics standards initiative (MSI) (Ref 38).
	Level 1 includes metabolites confirmed by matching accurate mass, retention time, and fragments relative to authentic standards.
	Level 2 includes metabolites putatively identified by accurate mass and fragments compared with literatures and public spectral databases.
d Authentic standards had the same retention time, acuurate mass and fragments in current method.
e Literature or database for metabolite identification was assigned to five groups according to the following:
	(I) Literature or database from Brassica genus
	(II) Literature or database from plant species other than Brassica genus
	(II) Literature or database from non-plant species
	(IV) No available literature or database. Metabolite putative identification was according to fragmention patterns.
f Database name and website
	DNP: Dictionaty of Natureal Products (http://dnp.chemnetbase.com/)
	HMDB: Human Metabolome Database (http://www.hmdb.ca/)
	Knapsack: Species-Metabolite Relationship Database (http://www.knapsackfamily.com/knapsack_jsp/top.html)
	ReSpect: ReSpect for Phytochemicals (http://spectra.psc.riken.jp/menta.cgi/respect/index)
g Literature references list
Ref 1	Yeo, H. J., Baek, S. A., Sathasivam, R., Kim, J. K., Park, S. U., 2021. Metabolomic analysis reveals the interaction of primary and secondary metabolism in white, pale green, and green pak choi (Brassica rapa subsp. chinensis). Appl Biol Chem. 64, 1-16.
Ref 2	Kyriacou, M.C., El-Nakhel, C., Pannico, A., Graziani, G., Zarrelli, A., Soteriou, G. A., Kyratzis, A., Antoniou, C., Pizzolongo, F., Romano, R., Ritieni, A., Pascale, S.D., Rouphael, Y., 2021. Ontogenetic Variation in the Mineral, Phytochemical and Yield Attributes of Brassicaceous Microgreens. Foods. 10, 1032.
Ref 3	Zhang, L., Li, Y., Liang, Y., Liang, K., Zhang, F., Xu, T., Wang, M., Song, H., Liu, X., Lu, B., 2019. Determination of phenolic acid profiles by HPLC-MS in vegetables commonly consumed in China. Food Chem. 276, 538-546.
Ref 4	Frolov, A., Henning, A., Bottcher, C., Tissier, A., Strack, D., 2013. An UPLC-MS/MS method for the simultaneous identification and quantitation of cell wall phenolics in Brassica napus seeds. J. Agric. Food Chem. 61, 1219-1227.
Ref 5	Santos, J., Mendiola, J. A., Oliveira, M. B., Ibanez, E., Herrero, M., 2012. Sequential determination of fat- and water-soluble vitamins in green leafy vegetables during storage. J. Chromatogr. A 1261, 179-188.
Ref 6	Abdel-Farid, I. B., Jahangir, M., van den Hondel, C. A. M. J. J., Kim, H. K., Choi, Y. H., Verpoorte, R., 2009. Fungal infection-induced metabolites in Brassica rapa. Plant Sci. 176, 608-615.
Ref 7	Millicent G. M., Jerry S., Anh D. T. P., Yasmina S., Dharini S., 2020. Impact of Household Cooking Techniques on African Nightshade and Chinese Cabbage on Phenolic Compounds, Antinutrients, in vitro Antioxidant, and β-Glucosidase Activity. Front Nutr. 7, 580550.
Ref 8	Harbaum, B., Hubbermann, E. M., Zhu, Z., Schwarz, K., 2008b. Impact of fermentation on phenolic compounds in leaves of pak choi (Brassica campestris L. ssp. chinensis var. communis) and Chinese leaf mustard (Brassica juncea coss). J. Agric. Food Chem. 56, 148-157.
Ref 9	Lin, L. Z., Harnly, J. M., 2010. Phenolic component profiles of mustard greens, yu choy, and 15 other brassica vegetables. J. Agric. Food Chem. 58, 6850-6857.
Ref 10	Zhang, S., Li, P., Qian, W., Zhang, S., Li, F., Zhang, H., Wang, X., Sun, R., 2016. Mapping and expression profiling reveal an inserted fragment from purple mustard involved anthocyanin accumulation in Chinese cabbage. Euphytica, 212, 83-95.
Ref 11	Pedras, M. S., Zheng, Q. A., Gadagi, R. S., Rimmer, S. R., 2008. Phytoalexins and polar metabolites from the oilseeds canola and rapeseed: differential metabolic responses to the biotroph Albugo candida and to abiotic stress. Phytochemistry 69, 894-910.
Ref 12	Cartea, M. E., Francisco, M., Soengas, P., Velasco, P., 2010. Phenolic compounds in Brassica vegetables. Molecules 16, 251-280.
Ref 13	Sun, J., Xiao, Z., Lin, L. Z., Lester, G. E., Wang, Q., Harnly, J. M., Chen, P., 2013. Profiling polyphenols in five Brassica species microgreens by UHPLC-PDA-ESI/HRMS(n.). J. Agric. Food. Chem. 61, 10960-10970.
Ref 14	Liu, Y., Rossi, M., Liang, X., Zhang, X., Zou, L., Ong, C. N., 2020. An Integrated Metabolomics Study of Glucosinolate Metabolism in Different Brassicaceae Genera. Metabolites.10, 313.
Ref 15	Pino Del Carpio, Dunia., Basnet, R. K., Arends, D., Lin, K., De Vos, R. C., Muth, D., Kodde, J., Boutilier, K., Bucher, J., Wang, X., Jansen, R., Bonnema, G., 2014. Regulatory Network of Secondary Metabolism in Brassica rapa: Insight into the Glucosinolate Pathway. PLoS One. 9, e107123.
Ref 16	Kim, H. W., Ko, H. C., Baek, H. J., Cho, S. M., Jang, H. H., Lee, Y. M., Kim, J. B., 2016. Identification and quantification of glucosinolates in Korean leaf mustard germplasm (Brassica juncea var. integrifolia) by liquid chromatography-electrospray ionization/tandem mass spectrometry. Eur. Food Res. Technol. 242, 1479-1484.
Ref 17	Kumar, S., Andy, A., 2012. Health promoting bioactive phytochemicals from Brassica. Int. Food Res. J. 19, 141-152.
Ref 18	Clarke, D. B., 2010. Glucosinolates, structures and analysis in food. Analytical Methods 2, 310-325.
Ref 19	Pasini, F., Verardo, V., Caboni, M. F., D'Antuono, L. F., 2012. Determination of glucosinolates and phenolic compounds in rocket salad by HPLC-DAD-MS: Evaluation of Eruca sativa Mill. and Diplotaxis tenuifolia L. genetic resources. Food Chem. 133, 1025-1033.
Ref 20	Lin, L. Z., Sun, J., Chen, P., Harnly, J., 2011. UHPLC-PDA-ESI/HRMS/MS(n) analysis of anthocyanins, flavonol glycosides, and hydroxycinnamic acid derivatives in red mustard greens (Brassica juncea Coss variety). J. Agric. Food. Chem. 59, 12059-12072.
Ref 21	Olsen, H., Aaby, K., Borge, G. I., 2009. Characterization and quantification of flavonoids and hydroxycinnamic acids in curly kale (Brassica oleracea L. Convar. acephala Var. sabellica) by HPLC-DAD-ESI-MSn. J. Agric. Food Chem. 57, 2816-2825.
Ref 22	Song, B., Xu, H., Chen, L., Fan, X., Jing, Z., Chen, S., Xu, Z., 2020. Study of the Relationship between Leaf Color Formation and Anthocyanin Metabolism among Different Purple Pakchoi Lines. Molecules. 25, 4809.
Ref 23	Martinez-Sanchez, A., Gil-Izquierdo, A., Gil, M. I., Ferreres, F., 2008. A comparative study of flavonoid compounds, vitamin C, and antioxidant properties of baby leaf Brassicaceae species. J. Agric. Food. Chem. 56, 2330-2340.
Ref 24	Schmidt, S., Zietz, M., Schreiner, M., Rohn, S., Kroh, L. W., Krumbein, A., 2010. Identification of complex, naturally occurring flavonoid glycosides in kale (Brassica oleracea var. sabellica) by high-performance liquid chromatography diode-array detection/electrospray ionization multi-stage mass spectrometry. Rapid Commun. Mass Spectrom. 24, 2009-2022.
Ref 25	Sun, J., Lin, L. Z., Chen, P., 2012. Study of the mass spectrometric behaviors of anthocyanins in negative ionization mode and its applications for characterization of anthocyanins and non-anthocyanin polyphenols. Rapid Commun. Mass Spectrom. 26, 1123-1133.
Ref 26	Morreel, K., Saeys, Y., Dima, O., Lu, F., Van de Peer, Y., Vanholme, R., Ralph, J., Vanholme, B., Boerjan, W., 2014. Systematic structural characterization of metabolites in Arabidopsis via candidate substrate-product pair networks. Plant Cell 26, 929-945.
Ref 27	Strehmel, N., Bottcher, C., Schmidt, S., Scheel, D., 2014. Profiling of secondary metabolites in root exudates of Arabidopsis thaliana. Phytochemistry 108, 35-46.
Ref 28	Zhou, F., Zuo, J., Gao, L., Sui, Y., Wang, Q., Jiang, A., Shi, Y., 2019. An untargeted metabolomic approach reveals significant postharvest alterations in vitamin metabolism in response to LED irradiation in pak-choi (Brassica campestris L. ssp. chinensis (L.) Makino var. communis Tsen et Lee). Metabolomics. 15, 1-11.
Ref 29	Ratzinger, A., Riediger, N., von Tiedemann, A., Karlovsky, P., 2009. Salicylic acid and salicylic acid glucoside in xylem sap of Brassica napus infected with Verticillium longisporum. J. Plant Res. 122, 571-579.
Ref 30	Agerbirk, N., Olsen, C. E., Heimes, C., Christensen, S., Bak, S., Hauser, T. P., 2015. Multiple hydroxyphenethyl glucosinolate isomers and their tandem mass spectrometric distinction in a geographically structured polymorphism in the crucifer Barbarea vulgaris. Phytochemistry 115, 130-142.
Ref 31	Chihoub, W., Dias, M. I., Barros, L., Calhelha, R. C., Alves, M. J., Harzallah-Skhiri, F., Ferreira, I. C., 2019. Valorisation of the green waste parts from turnip, radish and wild cardoon: Nutritional value, phenolic profile and bioactivity evaluation. Food Res Int. 126, 108651.
Ref 32	Malitsky, S., Blum, E., Less, H., Venger, I., Elbaz, M., Morin, S., Eshed, Y., Aharoni, A., 2008. The transcript and metabolite networks affected by the two clades of Arabidopsis glucosinolate biosynthesis regulators. Plant Physiol. 148, 2021-2049.
Ref 33	Ma, X., Ding, Q., Hou, X., You, X., 2021. Analysis of Flavonoid Metabolites in Watercress (Nasturtium officinale R. Br.) and the Non-Heading Chinese Cabbage ( Brassica rapa ssp. chinensis cv. Aijiaohuang) Using UHPLC-ESI-MS/MS. Molecules. 26, 5825.
Ref 34	Zhang, Y., Guo, Q., Tan, D., He, Z., Wang, Y., Liu, X., 2018. Effects of low-levels of three hexabromocyclododecane diastereomers on the metabolic profiles of pak choi leaves using high-throughput untargeted metabolomics approach. Environ Pollut. 242, 1961-1969.
Ref 35	Kyriacou, M. C., El-Nakhel, C., Graziani, G., Pannico, A., Soteriou, G. A., Giordano, M., Ritieni, A., Pascale, S. D., Rouphael, Y., 2019. Functional quality in novel food sources: Genotypic variation in the nutritive and phytochemical composition of thirteen microgreens species. Food Chem. 277, 107-118.
Ref 36	van de Mortel, J. E., de Vos, R. C., Dekkers, E., Pineda, A., Guillod, L., Bouwmeester, K., van Loon, J. J., Dicke, M., Raaijmakers, J. M., 2012. Metabolic and transcriptomic changes induced in Arabidopsis by the rhizobacterium Pseudomonas fluorescens SS101. Plant Physiol. 160, 2173-2188.
Ref 37	Managa, M. G., Remize, F., Garcia, C., Sivakumar, D., 2019. Effect of Moist Cooking Blanching on Colour, Phenolic Metabolites and Glucosinolate Content in Chinese Cabbage ( Brassica rapa L. subsp. chinensis). Foods. 8, 399.
Ref 38	Sumner, L. W., Amberg, A., Barrett, D., Beale, M. H., Beger, R., Daykin, C. A., Fan, T. W., Fiehn, O., Goodacre, R., Griffin, J. L., Hankemeier, T., Hardy, N., Harnly, J., Higashi, R., Kopka, J., Lane, A. N., Lindon, J. C., Marriott, P., Nicholls, A. W., Reily, M. D., Thaden, J. J., Viant, M. R., 2007. Proposed minimum reporting standards for chemical analysis Chemical Analysis Working Group (CAW…
