# Supplementary material for: Metabolic diversity in a collection of wild and cultivated Brassica rapa subspecies
Source: Front Mol Biosci. 2022 Nov 16;9:953189. doi: 10.3389/fmolb.2022.953189 (PMC9709217; doi:10.3389/fmolb.2022.953189)
Supplement: Supplementary file 1 [file DataSheet1.zip › Supplementary Table 2.xlsx]

## Sheet: accession
ANNOTATION			ANOVA						Tukey's Test p-value
m/z_Rt (min)	Metabolite name	Metabolite class	Df	Sum Sq	Mean Sq	F value	Pr(>F)	FDR	pakchoi_01	pakchoi_02	pakchoi_03	pakchoi_04	pakchoi_05	pakchoi_06	pakchoi_07	pakchoi_08	pakchoi_09	pakchoi_10	pakchoi_11	pakchoi_12	purple_caitai_100	purple_caitai_101	purple_caitai_102	pakchoi_13	pakchoi_14	pakchoi_15	pakchoi_16	pakchoi_17	pakchoi_18	savoy_19	savoy_20	Chinese_Cabbage_21	Chinese_Cabbage_22	Chinese_Cabbage_23	Chinese_Cabbage_24	Chinese_Cabbage_25	Chinese_Cabbage_26	Chinese_Cabbage_27	Chinese_Cabbage_28	Chinese_Cabbage_29	Chinese_Cabbage_30	Chinese_Cabbage_31	Chinese_Cabbage_32	Chinese_Cabbage_33	Chinese_Cabbage_34	Chinese_Cabbage_35	Chinese_Cabbage_36	Chinese_Cabbage_37	Chinese_Cabbage_38
133.0142083_1.05440218016667	Malic acid	Organic acid	88	1.00989e+08	1.14761e+06	5.55254	3.63278e-24	1.25694e-21	0.286097	0.485969	0.0119584	0.539062	0.27534	0.954468	0.029449	0.0255955	0.0128555	0.212562	0.621361	0.0484089	0.000224801	0.190153	0.211049	0.000240756	0.716648	0.0485297	0.207349	0.000684756	0.594262	0.298701	0.217125	0.413501	0.870417	0.407448	0.995615	0.193265	0.213734	0.124521	0.104635	0.857533	0.268141	0.0278989	0.676183	0.826089	0.516489	0.0324621	0.0449811	0.318477	0.500633
175.0246535_1.053289346	Ascorbic acid	Organic acid	88	2.57193e+07	292265	1.24837	0.102266	1	0.15904	0.0694682	1.39795e-05	0.00261586	0.92218	0.703692	0.0766041	0.221686	0.328084	0.000388835	0.894187	0.6859	0.883351	0.185845	0.423581	0.00117485	0.0218082	0.0202672	0.694885	0.00725541	0.867461	0.474098	0.560526	0.830415	0.552689	0.0854477	0.571524	0.545433	0.297221	0.201122	0.84137	0.476673	0.401012	0.234843	0.285297	0.333986	0.474369	0.569496	0.622663	0.0669132	0.337509
115.0037532_1.05369289233333	Fumaric acid	Organic acid	88	2.45637e+07	279133	4.20786	1.61943e-17	5.60324e-15	0.207945	0.157986	0.000911776	0.141725	0.294707	0.979657	0.0294111	0.0647626	0.0186185	0.0155618	0.270866	0.322984	0.00295232	0.110945	0.174528	3.33916e-05	0.355516	0.0177455	0.427704	3.55407e-06	0.413642	0.547272	0.460706	0.542529	0.62891	0.141341	0.571397	0.316424	0.289444	0.085389	0.176786	0.849924	0.502919	0.0402232	0.536053	0.994151	0.685592	0.0677863	0.0890384	0.139701	0.376886
191.019504_1.10882837466667	Citric acid	Organic acid	88	5.05356e+09	5.74268e+07	2.75077	1.79648e-09	6.21582e-07	0.118879	0.023533	1.81122e-07	0.0927415	0.479678	0.570607	0.00281151	0.07723	0.0919797	0.0115227	0.674269	0.000320961	0.0630437	0.859642	0.221227	0.412541	0.650349	0.988004	4.46111e-05	0.862635	0.0550548	0.129599	0.942884	0.787118	0.166491	0.473025	0.0844513	0.378193	0.0946769	0.135039	0.238639	0.180154	0.495399	0.212128	0.151151	0.0588003	0.259631	0.387594	0.347289	0.270315	0.601066
117.0193986_1.25021317133333	Succinate	Organic acid	88	1.97849e+07	224828	5.42113	1.49763e-23	5.18182e-21	0.279197	0.299443	0.103201	0.972637	0.73155	0.574085	0.579015	0.873366	0.53078	0.0602261	0.736066	0.130462	0.200943	0.981259	0.0533369	0.00058148	0.890385	0.104816	0.333496	0.0428665	0.688625	0.187119	0.0493293	0.507698	0.0890358	0.0748247	0.15856	0.0267091	0.31721	0.285125	0.536923	0.2411	0.209324	0.0408674	0.52408	0.362507	0.0459732	0.410823	0.0489954	0.706865	0.706574
145.0078976_7.57273454833333	N-​Methanesulfonyl imida​zole Isomer 1	Other	88	2.33807e+06	26569	13.3833	2.81912e-51	9.75414e-49	0.602441	0.977079	0.874486	0.0395831	0.664825	0.522974	0.770487	0.789837	0.60297	0.00677317	0.814934	0.575803	0.805498	0.599683	0.627573	0.686599	0.879158	0.611551	0.678323	0.622215	0.554652	0.665099	0.852009	0.956703	0.737545	0.828699	0.697659	0.881132	0.598603	0.585999	0.695413	0.777623	0.8689	0.867089	0.627895	0.912305	0.770967	0.604445	0.73017	0.733557	0.973382
145.0080448_8.76631296	N-​Methanesulfonyl imida​zole Isomer 2	Other	88	2.61295e+06	29692.6	13.688	4.56505e-52	1.57951e-49	0.810225	0.301432	0.742661	0.429774	0.570896	0.484138	0.673531	0.803852	0.555312	1.03684e-12	0.814077	0.558864	0.979999	0.134736	0.645122	0.818915	0.862181	0.710663	0.657851	0.642762	0.474085	0.506046	0.902962	0.825604	0.658395	0.819437	0.953726	0.628504	0.474924	0.508889	0.580195	0.681223	0.668569	0.694684	0.542035	0.698407	0.675109	0.476573	0.556501	0.7282	0.816519
163.0399244_7.80280867833333	p-Coumaric acid	Hydroxycinnamic acid	88	4.96793e+07	564537	17.367	1.17331e-60	4.05964e-58	0.192552	0.0017092	0.0610183	0.183012	0.552641	0.302403	0.497029	0.542178	0.0962692	0.735845	0.0553592	0.934752	0.537409	0.386408	0.289323	0.00107883	0.294373	0.435564	0.0538323	0.202002	0.120377	0.089159	0.507355	0.756997	0.43147	0.165738	0.199012	0.163006	0.117499	0.165559	0.0688684	0.113661	0.862661	0.0492166	0.775479	0.077643	0.15059	0.154831	0.14773	0.163182	0.0861066
164.0716693_2.08404429166667	Phenylalanine	Amino acid	88	2.95524e+07	335823	6.85025	7.16178e-30	2.47798e-27	0.727716	0.109385	0.0078743	0.422728	0.973333	0.966177	0.522252	0.440365	0.691275	0.342773	0.21588	0.164627	0.696366	0.0518048	0.123745	6.72081e-05	0.828868	0.179952	0.372232	0.887838	0.463326	0.97601	0.236802	0.313888	0.627117	0.152531	0.407754	0.0784033	0.0168492	0.222186	0.263839	0.0199749	0.354564	0.0550088	0.370388	0.316979	0.612448	0.0579088	0.0548706	0.670287	0.258323
167.0347046_2.52058073	Vanillic acid	Benzenoid	88	2.0442e+06	23229.6	3.5234	7.88173e-14	2.72708e-11	0.0605016	0.716053	0.010023	0.674759	0.562359	0.204884	0.00157211	1.05705e-06	0.00887053	0.00693206	0.81292	0.652251	0.282034	0.073204	0.397561	0.157646	0.892514	0.152165	0.718097	6.92823e-07	0.817542	0.428729	0.269687	0.347524	0.953707	0.265232	0.86876	0.260164	0.231332	0.142377	0.510343	0.161346	0.692881	0.604286	0.549341	0.611556	0.932735	0.177358	0.0603944	0.823004	0.927462
180.0665093_1.1728906405	Tyrosine	Amino acid	88	469586	5336.21	5.45437	1.04504e-23	3.61585e-21	0.725636	0.000207819	0.10402	0.675387	0.933927	0.341106	0.485012	0.503241	0.932042	0.976954	0.0707878	0.147162	0.400447	0.00878615	0.542933	0.153054	0.40089	0.724898	0.830345	0.468984	0.193467	0.650706	0.659579	0.144528	0.441508	0.158763	0.34952	0.639916	0.320048	0.333068	0.246519	0.282894	0.549	0.138815	0.4552	0.575466	0.506184	0.0773879	0.042044	0.619308	0.160781
193.0532165_9.23147069	Ferulic acid	Hydroxycinnamic acid	88	129385	1470.28	8.3678	8.59002e-36	2.97215e-33	0.219331	0.00264583	0.0276854	0.341172	0.0210355	0.627938	0.457502	0.599986	0.695392	0.340791	0.130612	0.225294	0.998907	0.544245	0.218977	0.000887684	0.686624	0.366609	1.05504e-12	0.127046	0.197554	0.950723	0.801141	0.336985	0.232723	0.425308	0.000113213	0.118536	0.406981	0.221562	0.857835	0.216134	0.883794	0.788688	0.226673	0.0924657	0.0357603	0.073112	0.873429	0.651871	0.458335
203.0824924_3.77847645333333	Tryptophan	Amino acid	88	3.98743e+07	453117	7.62374	5.56358e-33	1.925e-30	0.428578	0.140566	0.352373	0.974691	0.69564	0.609329	0.566541	0.411355	0.946031	0.76036	0.223171	0.0769224	0.448367	0.174689	0.292705	0.000134891	0.95343	0.113236	0.591539	0.94419	0.419831	0.386757	0.469542	0.649427	0.314917	0.244819	0.362005	0.637405	3.16843e-05	0.503304	0.148642	0.994743	0.739095	0.0950753	0.259083	0.140033	0.345658	0.208731	0.082963	0.994202	0.141867
207.065788_5.89629090166667	Sinapaldehyde	Other	88	151088	1716.91	9.45218	1.30838e-39	4.52699e-37	0.400815	0.328375	0.861414	0.679101	0.608987	0.674985	0.348458	0.246665	0.102063	0.00378582	0.217309	0.962721	0.718356	0.104055	0.0498619	0.183718	0.895699	0.194277	0.0321066	0.0185509	0.448723	0.791004	0.910176	0.318939	0.320734	0.184279	0.22266	0.055808	0.389095	0.0133056	0.66455	0.769441	0.479613	0.333616	0.405427	0.372875	0.0343598	0.0443631	0.992418	0.446791	0.0992322
209.0452551_7.80050920333333	Hydroxyferulic acid	Hydroxycinnamic acid	88	4.69582e+08	5.33616e+06	16.7861	2.09536e-59	7.24996e-57	0.287653	0.0163091	0.100438	0.213417	0.550244	0.367265	0.240657	0.487739	0.109099	0.901823	0.0423394	0.864154	0.967324	0.109123	0.434667	0.00480332	0.328603	0.624568	0.0275295	0.254835	0.146117	0.112888	0.418067	0.74927	0.484486	0.14905	0.167717	0.138333	0.108481	0.139982	0.0493398	0.0957659	0.847329	0.0284412	0.910896	0.0546138	0.241016	0.125138	0.114662	0.126266	0.0724359
209.0819588_7.02157356666667	Sinapyl alcohol	Monolignol and oligolignol	88	2480.04	28.1823	0.0974866	1	1	0.997218	0.909276	0.986224	0.756412	0.92303	0.733285	0.904265	0.994162	0.725962	0.870717	0.98043	0.790693	0.983936	0.883531	0.74476	0.977176	0.835516	0.955477	0.856085	0.831748	0.992352	0.951086	0.774687	0.850477	0.873404	0.776884	0.920752	0.973848	0.854085	0.693478	0.644385	0.976908	0.771017	0.616015	0.98335	0.943596	0.788496	0.918249	0.712703	0.713877	0.810858
218.1032308_2.576720615	Pantothenic acid	Organic acid	88	7.17805e+07	815688	32.2191	1.57391e-84	5.44572e-82	0.421691	0.781109	0.620282	0.733501	0.243176	0.289181	0.442968	0.424119	0.388489	0.702483	0.360221	0.634388	0.640998	0.587499	0.245615	0.405124	0.467471	0.585673	0.375327	0.44266	6.73645e-07	2.35267e-12	0.530283	0.568851	0.6183	0.616442	0.402422	0.154107	0.170381	0.136426	0.274319	0.389803	0.277072	0.133832	0.229691	0.437888	0.395383	0.101871	0.287576	0.253441	4.98356e-06
221.0498119_6.52049139333333	2-(3'-Methylthio)propylmalic acid	Organic acid	88	6.68891e+06	76010.3	8.58231	1.42456e-36	4.92897e-34	0.70937	0.778984	0.472229	0.678043	0.438595	0.487872	0.903421	0.554129	0.820229	0.686482	0.113723	0.539452	0.531422	0.479224	0.528997	0.558785	0.433438	0.280089	0.773561	0.962751	0.182861	0.546931	0.731743	0.585767	0.523614	0.730474	0.476596	0.458578	0.577934	0.434331	0.536871	0.596742	0.556765	0.483371	0.474583	0.455831	0.776615	0.473126	0.516832	0.409605	0.467693
223.0606_9.4	Sinapic acid	Hydroxycinnamic acid	88	77.9742	0.88607	22.6849	9.84593e-71	3.40669e-68	0.308703	0.415147	0.777775	0.577684	0.779756	0.905588	0.59242	0.586646	0.336495	0.722653	0.189498	0.854616	0.685959	0.112299	0.334804	0.90567	0.885572	0.738054	1.03662e-12	0.448767	0.925645	0.538277	0.547543	0.366981	0.673774	0.375902	0.0119021	0.5542	0.383174	0.334689	0.644616	1.96734e-06	0.564265	0.277738	0.799386	0.127849	0.384011	0.301279	0.849106	0.513036	0.593198
225.0401658_7.79693133	Chorismic acid	Organic acid	88	8.7611e+07	995580	17.2715	1.87486e-60	6.487e-58	0.232255	0.00211232	0.0712328	0.195265	0.625475	0.313662	0.494862	0.560303	0.0838915	0.938369	0.0486148	0.920024	0.586681	0.359156	0.288076	0.000976356	0.277749	0.477835	0.0348521	0.243082	0.151917	0.132294	0.513639	0.799388	0.451519	0.183261	0.190637	0.154828	0.130057	0.14981	0.0645673	0.110699	0.84813	0.0368276	0.756239	0.0675412	0.135208	0.156434	0.137425	0.166779	0.0861984
231.0234135_20.8070805833333	Rutalexin	Other	88	6.95838e+06	79072.4	2.22914	1.66618e-06	0.000576497	0.611883	0.722718	0.813227	0.64436	0.575891	0.590677	0.620612	0.575206	0.658937	0.87583	0.712716	0.627231	0.0336625	7.46078e-05	0.639198	0.680122	0.694276	0.609255	0.657604	0.665783	0.60693	0.649012	0.260932	0.852329	0.593059	0.000537677	0.628944	0.796066	0.597237	0.628638	0.622467	0.586573	0.587644	0.578911	0.601622	0.760118	0.628942	0.581717	0.569373	0.612259	0.829107
235.064572_9.63094494166667	2-(4'-Methylthio)butylmalic acid	Organic acid	88	7.14085e+06	81146	19.8616	1.14594e-65	3.96494e-63	0.678291	0.777978	0.425038	0.992606	0.404727	0.425448	0.829044	0.621503	0.641995	0.773929	0.357895	0.668876	0.503359	0.484059	0.659192	0.634133	0.339552	0.454132	0.672081	0.775786	0.338011	0.679985	0.627698	0.941985	0.538312	0.368969	0.374431	0.608624	0.978105	0.512419	0.85515	0.429201	0.860675	0.616741	0.509541	0.44887	0.663591	0.515533	0.500289	0.344589	0.470868
244.0615715_8.50367624833333	2-Butenoic acid, 2-hydroxy-4-(1-methyl-1H-indol-3-yl)-4-oxo	Indolic	88	4.76697e+06	54170.1	5.22205	1.32231e-22	4.57521e-20	0.28261	0.416581	0.664217	0.597054	0.0246279	0.497496	0.208853	0.19466	0.47568	0.844816	0.783103	0.428465	0.741604	0.0636731	0.530591	0.582005	0.685934	0.438613	0.287155	0.247729	0.435	0.755312	0.628137	0.596941	0.296958	0.266294	0.433135	0.370715	0.94367	0.484112	0.67666	0.438831	0.25017	0.412229	0.743022	0.742793	0.719346	0.874947	0.350254	0.935131	0.458959
245.0936578_9.92094385666667	N-Acetyl-L-tryptophan	Other	88	287604	3268.23	9.69568	2.00003e-40	6.9201e-38	0.965761	1.44975e-05	0.431135	0.0118599	0.395626	0.0488349	0.829406	0.70186	0.750828	0.0183762	0.278916	0.26447	0.000349571	0.436133	0.352328	0.492221	0.236266	0.0250656	0.485878	0.913373	0.230873	0.789631	0.84678	0.0702447	0.343264	0.671802	0.367739	0.143323	0.240983	0.285228	0.0825586	0.393958	0.396488	0.0577097	0.469355	0.105783	0.408179	0.165935	0.0585903	0.20531	0.412152
264.0872_12.13	N,O-Diacetyl-L-tyrosine	Other	88	718.757	8.16769	1.04467	0.394948	1	0.870773	0.882098	0.937999	0.917487	0.925643	0.886383	0.881082	0.899478	0.888895	0.904848	0.908452	0.874495	0.874125	0.918846	0.902049	0.892113	0.883136	0.878165	0.92	0.948851	0.871468	0.871862	0.9041	0.896372	0.979136	0.994769	0.944059	0.869013	0.958563	0.871658	0.954758	0.974532	0.923598	0.893303	0.907709	0.94544	0.874099	0.876291	0.944089	0.945405	0.92075
267.0836502_8.72625283166667	Feruloyl glycerol Isomer 1	Hydroxycinnamic acid	88	2.64164e+07	300186	8.95765	6.59043e-38	2.28029e-35	0.196557	0.111505	0.00528084	0.252009	0.719687	0.676636	0.0329429	0.179824	0.282625	0.808729	0.621199	0.163637	0.0213832	0.122117	0.893521	0.261573	0.959846	0.357853	0.14568	0.00251055	0.975913	0.180407	0.683165	0.226611	0.380167	0.24084	0.23011	0.221572	0.168536	0.185123	0.0968612	0.110694	0.293777	0.0880191	0.235261	0.124262	0.246172	0.133145	0.159219	0.111592	0.127049
267.0875749_8.17599340333333	Feruloyl glycerol Isomer 2	Hydroxycinnamic acid	88	1.8814e+07	213795	27.0792	1.26174e-77	4.36561e-75	0.32845	0.143937	0.00123446	0.728327	0.688837	0.460459	0.620728	0.946788	0.447325	0.101751	0.530114	0.301752	0.0737057	0.257474	0.522686	0.962879	0.425795	0.861757	0.0036431	0.258144	0.144976	0.755318	0.148553	0.724349	2.67098e-06	0.643683	0.0188539	0.526448	0.311584	0.434445	0.0546442	0.0836383	0.0461931	0.00392785	0.532265	0.0175718	0.480304	0.288896	0.658435	0.11427	0.104896
279.0512618_9.30729698833333	p-Coumaroylmalic acid	Hydroxycinnamic acid	88	6.31882e+07	718048	18.6381	2.79506e-63	9.6709e-61	0.21012	0.541259	0.36522	0.592226	0.639977	0.974254	3.99528e-05	0.0424774	2.28708e-07	6.64819e-05	0.648388	0.254309	0.00425216	0.74751	0.903624	6.57121e-05	0.618057	0.976482	0.0526259	0.406691	0.0313833	0.668261	0.631615	0.69625	0.68595	0.432219	0.0715316	0.447023	0.302083	0.377473	0.0580957	0.0542424	0.105058	0.0515657	0.789628	0.0535915	0.920107	0.181845	0.0849527	0.0605306	0.0544132
279.0513454_9.736419585	Coumaroyl malate	Hydroxycinnamic acid	88	1.11615e+08	1.26835e+06	15.6397	7.92949e-57	2.7436e-54	0.16601	0.574506	0.37153	0.617299	0.925977	0.996861	2.15233e-05	0.0419525	3.19526e-06	0.00017882	0.615398	0.251957	0.00157953	0.611889	0.653606	0.000156856	0.840419	0.819225	0.054691	0.376375	0.071574	0.55344	0.650169	0.708594	0.684609	0.448333	0.0663102	0.399646	0.256263	0.288379	0.0580975	0.05705	0.16228	0.0537339	0.605923	0.0554695	0.947863	0.175392	0.0716446	0.0615973	0.055676
285.0406595_19.8039621833333	Kaempferol	Flavonol	88	1.01048e+07	114827	12.9721	3.46312e-50	1.19824e-47	0.836299	0.682562	0.14146	0.32823	0.745078	0.84317	0.202624	0.145188	0.757568	0.0017149	0.846375	0.4032	0.161588	0.327959	0.183026	0.377432	0.855655	0.502433	0.967125	0.647938	0.51419	0.189047	0.225672	0.32516	0.45104	0.990239	0.069518	0.975231	0.558794	0.289458	0.0623117	0.743717	0.379439	0.00670824	0.0198958	1.82117e-10	0.767101	0.764087	0.878069	0.493082	0.557245
295.0461165_7.32507362333333	Caffeoyl malate	Hydroxycinnamic acid	88	5.9743e+08	6.78898e+06	11.6256	2.00394e-46	6.93365e-44	0.0565826	0.0630365	0.557082	0.791845	0.418153	0.859061	1.85797e-09	0.000862607	0.00553001	0.0216622	0.521627	0.657845	0.00491296	0.500535	0.800256	0.00167953	0.470591	0.225376	0.0528824	0.597227	0.229863	0.337964	0.324926	0.508787	0.757604	0.401903	0.106077	0.375669	0.143421	0.184682	0.0769521	0.0546907	0.680832	0.0526817	0.766068	0.0570006	0.291153	0.225154	0.166602	0.0697878	0.0572262
299.0774641_3.076163295	Fukiic acid dimethyl ester	Organic acid	88	2.4408e+07	277364	47.9041	1.05084e-100	3.63591e-98	0.446434	0.354829	0.821329	0.239525	0.468912	0.373277	0.145104	0.191287	0.195919	0.351202	0.225536	0.238811	0.244996	0.504947	0.229178	0.172994	0.680996	0.173706	4.48874e-07	0.163747	0.0049292	0.69938	0.615456	0.236427	0.929784	0.470588	0.0287188	0.925449	0.607099	0.761052	0.489542	5.69136e-08	0.522227	0.255878	0.802467	0.00408689	0.591716	0.130596	0.0299138	0.676584	0.370913
299.0775762_4.57178305333333	Salicylic acid glucoside	Benzenoid	88	1.17581e+07	133615	4.5521	2.69923e-19	9.33933e-17	0.942368	0.801265	0.513696	0.716175	0.384923	0.726062	0.97899	0.891917	0.580576	0.0385242	0.0770649	0.388469	0.325917	1.00838e-06	0.467443	0.99562	0.109298	0.529075	0.874378	9.05384e-07	0.514838	0.415293	0.942744	0.459055	0.347458	0.913866	0.777767	0.463653	0.282322	0.584733	0.712397	0.333117	0.331879	0.399217	0.364729	0.488281	0.324922	0.273547	0.312434	0.541718	0.541662
301.036107_16.5266957266667	Quercetin	Flavonol	88	297039	3375.45	4.73044	3.39483e-20	1.17461e-17	0.0263647	0.128314	0.0422762	0.792482	0.608413	0.853761	0.486864	0.428373	0.348633	0.224172	4.0159e-05	0.0029783	0.314639	0.518569	0.26116	0.171929	0.937741	0.493365	0.585906	0.441884	0.679187	0.320604	0.368583	0.52223	0.355542	0.00314435	0.133359	0.791276	0.28757	0.597278	0.534694	0.595751	0.519989	0.279709	0.988277	0.0243817	0.334035	0.00636603	0.522941	0.864994	0.718263
306.0767314_1.10637968633333	Glutathione	Other	88	2.58504e+07	293755	4.60727	1.41646e-19	4.90095e-17	0.898835	0.724616	0.648704	0.940029	0.247516	0.825857	0.888247	0.995215	0.658566	0.562438	0.344147	0.908107	1.05471e-12	0.0373473	0.880267	0.0507516	0.585316	0.40244	0.367482	0.178712	0.344509	0.546284	0.422149	0.388139	0.475873	0.296588	0.755913	0.521734	0.598761	0.529732	0.402904	0.223382	0.30575	0.232388	0.442309	0.967121	0.850661	0.185075	0.201779	0.401989	0.566587
309.0615346_10.3862540616667	Feruloyl malate Isomer 1	Hydroxycinnamic acid	88	2.56974e+09	2.92016e+07	26.7549	3.75703e-77	1.29993e-74	0.771692	0.00370782	0.289958	0.592206	0.787755	0.926877	0.274597	0.544771	0.174405	6.09433e-10	0.592172	0.907072	0.149028	0.972042	0.469886	0.072996	0.134385	0.530171	0.00542793	0.47868	0.771279	0.893595	0.502388	0.905892	0.635172	0.292112	0.182764	0.604083	0.180517	0.273095	0.084588	0.037658	0.862398	0.00607338	0.685426	0.0544534	0.233448	0.134151	0.142286	0.0856671	0.207114
309.061_10.66	Feruloyl malate Isomer 2	Hydroxycinnamic acid	88	212160	2410.91	21.0992	5.85265e-68	2.02502e-65	0.517086	0.00131494	0.0750466	0.356017	0.715199	0.966965	0.12986	0.412652	0.155865	3.16576e-07	0.547153	0.468021	0.0942866	0.838178	0.908925	0.00949423	0.158289	0.368117	0.00173839	0.181109	0.873063	0.80684	0.511688	0.922148	0.557758	0.278027	0.214825	0.47037	0.143084	0.167315	0.0703368	0.040739	0.87535	0.00220294	0.926323	0.0462938	0.309256	0.104507	0.105304	0.089736	0.273443
315.0509236_20.4868335333333	Isorhamnetin	Flavonol	88	4.98986e+07	567029	38.8063	4.74081e-92	1.64032e-89	0.641777	0.662571	0.654306	0.373927	0.422649	0.667709	0.469192	0.318247	0.744009	0.284436	0.452845	0.687968	0.348677	0.805385	0.605677	0.309343	0.334639	0.615163	0.688648	0.684068	0.936682	0.856213	0.780006	0.941176	0.68769	0.529939	0.549751	0.520521	0.448492	0.270029	0.0817296	0.521438	0.40021	0.89208	0.0168419	1.03662e-12	0.845089	0.911544	0.908323	0.837848	0.969647
315.071963_2.43799037	Protocatechuic acid glucoside Isomer 1	Benzenoid	88	1.94697e+09	2.21246e+07	21.4901	1.16785e-68	4.04078e-66	0.673012	0.895659	7.7989e-05	0.412612	0.484605	0.657151	0.100514	0.334209	0.361984	2.34489e-10	0.707652	0.999042	0.319394	0.000138898	0.00420511	0.613152	0.315667	0.331454	0.103387	0.313645	0.326068	0.697632	0.677513	0.610994	0.593626	0.753144	0.518027	0.30374	0.0810313	0.23506	0.616942	0.224579	0.140095	0.770468	0.311277	0.679001	0.356764	0.166578	0.22966	0.327131	0.57804
315.0720752_1.98243377666667	Protocatechuic acid glucoside Isomer 2	Benzenoid	88	6.16004e+08	7.00004e+06	10.3955	1.08167e-42	3.74256e-40	0.610963	0.997103	4.15606e-07	0.696875	0.671425	0.928804	0.000785999	0.633835	0.83774	2.02883e-08	0.787199	0.794828	0.76425	0.00262303	0.000108126	0.921693	0.322038	0.26331	0.0420843	0.344224	0.296229	0.772708	0.854571	0.719783	0.739857	0.558866	0.542244	0.536004	0.0637342	0.260919	0.427471	0.254124	0.234896	0.698193	0.286946	0.69545	0.39282	0.123361	0.271068	0.393072	0.843546
322.0934177_7.39257730666667	1-(1H-indole-3-carboxylate), glucopyranose	Indolic	88	1.03895e+07	118063	18.17	2.48161e-62	8.58639e-60	0.98752	0.476096	0.0121735	0.44722	0.3756	0.430363	0.61796	0.695891	0.916626	1.03728e-12	0.85349	0.344277	0.436045	0.592867	0.252585	0.687512	0.124681	0.83048	5.78274e-07	0.432699	0.784694	0.797384	0.332371	0.211091	0.0237699	0.265631	0.99808	0.42801	0.447077	0.593451	0.00264551	0.0885873	0.917494	0.949615	0.621903	0.456443	0.859666	0.229614	0.389647	0.466622	0.29619
325.0563074_7.80543223666667	Hydroxyferuloyl malate	Hydroxycinnamic acid	88	1.13682e+08	1.29184e+06	16.7072	3.11945e-59	1.07933e-56	0.612124	0.022834	0.341513	0.211541	0.720731	0.310994	0.442751	0.629349	0.105485	0.744588	0.0514042	0.671909	0.689858	0.258893	0.411595	0.0115536	0.256412	0.401353	0.0465449	0.195652	0.140658	0.159035	0.432743	0.670093	0.345095	0.172836	0.15617	0.161521	0.128985	0.156337	0.0745553	0.100951	0.848179	0.0470864	0.939373	0.0737245	0.136489	0.148143	0.172576	0.162852	0.0832441
325.0929119_5.273741145	p-Coumaroylglucoside Isomer 1	Hydroxycinnamic acid	88	7.93338e+07	901520	12.7391	1.4743e-49	5.10108e-47	0.656424	0.867161	0.703296	0.980402	0.578791	0.425305	2.7468e-05	6.09102e-05	0.0248207	1.117e-12	0.492253	0.545453	0.932283	0.35296	0.371269	8.65848e-07	0.334933	0.898444	1.04872e-12	0.571233	0.100389	0.856024	0.584136	0.370243	0.639533	0.29236	0.554248	0.269632	0.388912	0.602802	0.77496	0.632597	0.96673	0.365992	0.703701	0.317047	0.521132	0.200751	0.995716	0.178769	0.935794
325.0927963_5.88366044333333	p-Coumaroylglucoside Isomer 2	Hydroxycinnamic acid	88	3.56701e+07	405342	7.83093	8.8224e-34	3.05255e-31	0.368352	0.660218	0.441257	0.440047	0.269593	0.563977	0.00154567	0.0114873	0.0809067	4.3706e-09	0.858251	0.273735	0.553649	0.486662	0.217238	3.42478e-07	0.817658	0.878707	1.45739e-12	0.306004	0.214638	0.552773	0.252822	0.132956	0.479251	0.112299	0.717281	0.116886	0.316175	0.508242	0.6476	0.63382	0.276072	0.234977	0.58865	0.194675	0.335046	0.111473	0.826555	0.0824247	0.859248
329.0877271_2.51755746	Vanillic acid glucoside	Benzenoid	88	662861	7532.51	3.54827	5.74532e-14	1.98788e-11	0.00229428	0.373148	0.0284362	0.94541	0.504057	0.239529	2.04345e-06	9.36948e-05	1.3091e-05	0.0598429	0.793133	0.575007	0.42381	0.0821174	0.573847	0.132975	0.557564	0.114516	0.809749	0.000222392	0.661986	0.430814	0.462032	0.266584	0.609418	0.306644	0.628763	0.466915	0.50074	0.66014	0.958291	0.212069	0.87764	0.442981	0.289771	0.272098	0.648331	0.228696	0.0820376	0.343161	0.990554
334.0931363_15.0243709966667	Neoascorbigen	Other	88	3.14344e+07	357210	6.30374	1.50913e-27	5.22158e-25	0.278778	0.307721	0.434038	0.592166	0.185298	0.321717	0.247423	0.289307	0.439525	0.279541	0.396183	0.321119	0.393892	0.169338	0.878693	0.400227	0.362163	0.479701	0.955099	0.278657	0.714877	0.968889	0.522284	0.414514	0.731102	0.776963	0.337422	0.046205	0.210124	0.984396	0.582524	5.52672e-05	0.000313611	0.0451112	0.157391	0.739011	0.650541	0.650329	0.707159	0.0494208	0.706357
335.0771171_7.25297453833333	5-O-Caffeoylshikimic acid	Hydroxycinnamic acid	88	3.51134e+07	399016	12.9636	3.65004e-50	1.26291e-47	0.112699	0.1826	0.13362	0.0656185	0.633604	0.264862	0.472093	0.280628	0.901575	0.334535	0.0486784	0.113579	0.0246692	0.144169	0.0315361	0.184351	0.000896593	0.839387	0.512077	0.390904	0.345583	0.0253257	0.0934261	0.489662	0.0377079	0.865162	0.425753	0.0247738	0.362199	0.000309009	0.526572	0.946965	0.910314	0.027291	0.503819	0.86181	0.0486747	0.78145	0.0232218	0.614855	0.760822
335.077025_9.01915750166667	Caffeoylshikimic acid	Hydroxycinnamic acid	88	261670	2973.53	9.65813	2.66612e-40	9.22477e-38	0.220575	0.434335	0.146816	0.0760357	0.287397	0.182299	0.382315	0.861829	0.47382	0.56826	0.0368635	0.0817397	0.0226447	0.281128	0.0409225	0.00522035	0.00860305	0.669356	0.640009	0.168273	0.123248	0.0215505	0.0927675	0.315906	0.0383282	0.877458	0.733441	0.0180927	0.96784	0.0130689	0.733346	0.197468	0.502941	0.45248	0.977838	0.894698	0.00368368	0.652257	0.389108	0.342909	0.536748
337.0923_6.65	3-O-p-Coumaroylquinic acid	Hydroxycinnamic acid	88	82258.7	934.758	25.5484	2.41464e-75	8.35467e-73	0.350931	0.750657	0.686025	0.656456	0.561654	0.14113	0.21678	0.200192	0.517111	0.405044	0.251918	0.260818	0.142647	0.202119	0.131419	0.294037	0.356901	0.190926	0.73088	0.974966	0.270324	0.532739	0.632512	0.947897	0.791663	0.249951	0.676092	0.136647	0.409965	2.99851e-10	0.548376	8.72914e-09	0.0369894	0.789718	0.167321	0.674577	0.342532	0.809936	0.00411181	0.951074	0.0544966
337.0925969_6.973503135	4-O-p-Coumaroylquinic acid	Hydroxycinnamic acid	88	2.4668e+08	2.80318e+06	6.17474	5.54007e-27	1.91686e-24	0.895263	0.0424545	0.499775	0.113001	0.688136	0.57878	0.0712067	0.246311	0.244917	0.245192	0.944053	0.463393	0.0167218	0.387769	0.17456	0.150298	0.694093	0.553429	0.081205	0.327496	0.635406	0.0350915	0.459697	0.928767	0.931217	0.796195	0.727109	0.299405	0.610032	0.311199	0.541274	1.27174e-08	0.712564	0.841351	0.563425	0.691786	0.545886	0.952458	0.270279	0.495956	0.421068
337.0925725_4.58669143666667	Coumaroylquinic acid Isomer 1	Hydroxycinnamic acid	88	4.09667e+10	4.6553e+08	12.0551	1.16872e-47	4.04376e-45	0.808378	0.0166795	0.329019	0.193078	0.925972	0.951445	0.104172	0.128923	0.345121	0.701907	0.725492	0.378081	0.00501412	0.649248	0.158808	0.664098	0.435565	0.37404	0.000523432	0.061881	0.121946	0.0604224	0.538913	0.986867	0.576868	0.792058	0.57867	0.364365	0.462233	0.140269	0.535	1.04454e-06	0.442999	0.922432	0.25266	0.974516	0.278282	0.984641	0.244293	0.578903	0.550267
337.092671_6.26430917333333	Coumaroylquinic acid Isomer 2	Hydroxycinnamic acid	88	2.81942e+08	3.20389e+06	8.05822	1.21187e-34	4.19307e-32	0.818978	0.0191177	0.405553	0.0595102	0.797849	0.584885	0.0663753	0.223952	0.25897	0.323304	0.915809	0.523541	0.0135448	0.424465	0.16185	0.184199	0.844389	0.70759	0.0346506	0.177807	0.648976	0.0311849	0.437302	0.969288	0.859948	0.737178	0.70092	0.470644	0.683877	0.333252	0.596641	2.1856e-08	0.866082	0.995368	0.908309	0.713052	0.291803	0.867739	0.411585	0.60077	0.175014
337.0925927_8.44466198666667	Coumaroylquinic acid Isomer 3	Hydroxycinnamic acid	88	3.97783e+08	4.52026e+06	17.2795	1.80202e-60	6.23498e-58	0.392982	0.49915	0.841461	0.886897	0.336681	0.158869	0.253312	0.238231	0.669429	0.450293	0.330176	0.304582	0.178398	0.24525	0.145992	0.352016	0.393255	0.213358	0.829663	0.731463	0.168481	0.593542	0.747748	0.892201	0.817589	0.209396	0.578987	0.141304	0.739297	5.9253e-09	0.609715	0.936504	0.908768	0.45904	0.860102	0.741492	0.0926352	0.984193	0.169259	0.645728	0.00174113
338.0881432_2.82969268	6-Hydroxyindole-3-carboxylic acid β-D-glucopyranosyl ester	Indolic	88	1.8269e+08	2.07602e+06	13.7759	2.71523e-52	9.39469e-50	0.407221	0.901297	0.239629	0.283072	0.440029	0.194255	0.27727	0.291252	0.579401	0.0246969	0.528856	0.250223	0.206696	0.461997	0.133627	0.228891	0.689794	0.220704	0.921367	0.198155	0.61233	0.828911	0.554358	0.302944	0.323092	0.879224	0.858507	0.457663	0.600937	0.929099	6.92132e-10	2.86137e-06	4.89541e-05	0.0155984	0.685157	0.114412	0.829308	0.40896	0.695124	0.266054	0.0476912
338.0882179_2.25649536833333	6-Hydroxyindole-3-carboxylic acid 6-O-β-D-glucopyranoside	Indolic	88	1.13346e+07	128802	23.9261	8.63053e-73	2.98616e-70	0.904274	0.598353	0.513583	0.890802	0.818958	0.699938	0.27058	0.692126	0.0449825	0.940579	0.413523	0.301232	0.26369	0.635128	0.343596	0.491687	0.482801	0.425447	0.289845	0.320534	0.853312	0.337693	0.470733	0.635619	0.698482	0.44289	0.826773	0.41782	0.680591	0.00306701	0.694843	0.210663	1.11391e-05	0.887956	0.48624	0.00166333	0.263261	0.733748	0.0416668	0.325046	0.835734
339.0717475_10.601262455	Sinapoyl malate Isomer 1	Hydroxycinnamic acid	88	1.08695e+10	1.23518e+08	21.9358	1.91559e-69	6.62794e-67	0.361077	0.204607	0.772998	0.886608	0.61772	0.0828159	0.60166	0.573424	0.0557167	0.500983	0.645082	0.27945	6.73021e-07	0.00190113	0.51056	0.244496	0.122514	0.0794373	0.000841612	0.00192523	0.0245955	0.373831	0.57734	0.785768	0.747859	0.223346	0.016737	0.587181	0.202486	0.184417	0.039753	0.0852391	0.602959	0.0017101	0.697317	0.0176317	0.786878	0.358942	0.3803	0.0590191	0.0454054
339.0716_10.83	Sinapoyl malate Isomer 2	Hydroxycinnamic acid	88	160505	1823.92	21.5599	8.78024e-69	3.03796e-66	0.185834	0.103859	0.496035	0.634465	0.712914	0.133475	0.300558	0.718053	0.0949038	0.558134	0.686917	0.0879073	3.36186e-05	0.00370294	0.344424	0.047509	0.258996	0.148485	0.000391026	0.000765448	0.0594308	0.312206	0.679061	0.69109	0.832936	0.225672	0.0156773	0.410829	0.179669	0.163423	0.045828	0.139824	0.621485	0.000897241	0.989235	0.0219368	0.898363	0.232448	0.249496	0.0754994	0.0703254
341.0879205_3.94189484833333	Caffeoyl glucoside	Hydroxycinnamic acid	88	2.8941e+09	3.28875e+07	13.8106	2.21283e-52	7.65639e-50	0.751372	0.86391	0.835066	0.991614	0.527886	0.815371	0.327491	0.467725	0.950479	0.0393673	0.633799	0.77008	0.693203	0.812008	0.628094	0.157157	0.744886	0.58025	1.03662e-12	0.683192	0.658129	0.999153	0.695574	0.443377	0.538559	0.41466	0.78365	0.411887	0.477676	0.513955	0.656165	0.910316	0.822971	0.426121	0.811737	0.465413	0.394603	0.461182	0.596231	0.373751	0.647068
353.0875313_4.94254097333333	Chlorogenic acid	Hydroxycinnamic acid	88	1.52046e+09	1.7278e+07	12.9105	5.0678e-50	1.75346e-47	0.376535	0.163037	0.0151306	0.973475	0.359956	0.214051	0.426186	0.190792	0.888484	0.915375	0.498095	0.326601	0.40335	0.153752	0.032556	0.633775	0.866519	0.168712	0.754629	0.269024	0.0370006	0.912498	0.940726	0.616866	0.984498	0.208214	0.897382	0.197219	0.218734	0.343166	0.219752	0.88565	0.068767	0.830081	0.124541	0.935121	0.00959174	0.776178	0.0123808	0.0518784	0.518509
353.0873463_3.490619065	Neochlorogenic acid	Hydroxycinnamic acid	88	3.06383e+10	3.48162e+08	9.77577	1.08608e-40	3.75784e-38	0.58283	0.012647	0.104992	0.316222	0.372947	0.107155	0.229889	0.158694	0.659871	0.766263	0.923316	0.992499	0.00797772	0.808169	0.455809	0.557328	0.360005	0.0683674	0.0264184	0.366474	0.441269	0.107931	0.905422	0.685299	0.416077	0.424694	0.51078	0.912892	0.764103	0.128964	0.368694	1.91616e-05	0.953713	0.655088	0.0936785	0.987633	0.00866502	0.123577	0.356708	0.211726	0.73663
353.0874112_5.45154967833333	4-O-Caffeoylquinic acid or 1-O-Caffeoylquinic acid	Hydroxycinnamic acid	88	2.123e+08	2.4125e+06	7.27637	1.30935e-31	4.53037e-29	0.998588	0.0133276	0.0137127	0.0680741	0.272727	0.322744	0.250657	0.417769	0.218314	0.399314	0.692696	0.943962	0.0134833	0.542591	0.395642	0.462391	0.872033	0.555542	0.682096	0.511958	0.885108	0.164364	0.941423	0.595119	0.8337	0.562106	0.619014	0.824771	0.980293	0.0719158	0.43068	2.58105e-05	0.910745	0.448569	0.434653	0.225927	0.0982616	0.215685	0.758833	0.419392	0.975785
353.0874259_6.64980496833333	Caffeoylquinic acid	Hydroxycinnamic acid	88	3.58946e+07	407893	19.119	3.11136e-64	1.07653e-61	0.24751	0.455457	0.321011	0.576794	0.866429	0.187582	0.261275	0.16938	0.551398	0.631811	0.386868	0.238115	0.247791	0.136976	0.0793239	0.734104	0.689289	0.166802	0.693931	0.7271	0.104026	0.559489	0.867814	0.647778	0.682904	0.194995	0.72539	0.1038	0.0815005	0.655167	0.348799	0.631651	0.0186102	0.878532	0.156977	0.80254	0.00222301	0.682584	0.0061256	0.270249	0.32405
355.1032664_4.20727731833333	Glucoferulic acid	Hydroxycinnamic acid	88	3.86463e+06	43916.3	15.9547	1.49965e-57	5.18878e-55	0.485487	0.731237	0.520521	0.463599	0.686697	0.451791	0.523543	0.513564	0.480599	0.557534	0.486752	0.425155	0.811244	0.568687	0.684187	0.514341	0.496	0.461455	1.04639e-12	0.559617	0.494081	0.513114	0.50163	0.470491	0.492433	0.441525	0.068945	0.495864	0.432951	0.416392	0.150334	4.66916e-09	0.736869	0.515249	0.648267	0.657401	0.982202	0.405799	0.699252	0.588814	1.42681e-10
355.1030137_6.16939503333333	Feruloyl glucoside Isomer 1	Hydroxycinnamic acid	88	1.04708e+10	1.18986e+08	29.8423	1.80684e-81	6.25166e-79	0.374201	0.648907	0.510582	0.477397	0.447425	0.491913	0.607544	0.515472	0.337976	0.0184785	0.317082	0.418937	0.595126	0.529013	0.636982	0.677372	0.625222	0.519781	1.03662e-12	0.456197	0.433342	0.426328	0.358075	0.499668	0.555665	0.462365	0.000729206	0.388922	0.438188	0.649171	0.397325	0.000420258	0.684418	0.484997	0.959607	0.482125	0.598351	0.337781	0.485729	0.488885	0.000258434
355.103047_6.73441341833333	Feruloyl glucoside Isomer 2	Hydroxycinnamic acid	88	6.14304e+08	6.98073e+06	21.2434	3.22054e-68	1.11431e-65	0.354617	0.661703	0.58409	0.424623	0.406141	0.377208	0.556911	0.52968	0.320194	0.0574079	0.297172	0.366134	0.566752	0.435098	0.523493	0.625031	0.479516	0.418618	1.03884e-12	0.421338	0.365171	0.389188	0.330763	0.452015	0.531417	0.484494	0.00142082	0.372227	0.455964	0.468004	0.310775	2.11158e-05	0.739955	0.434581	0.842403	0.450771	0.8145	0.347279	0.844228	0.559049	0.000948594
358.0272301_1.11111476116667	Sinigrin	Glucosinolate	88	811294	9219.25	4.77979	1.92376e-20	6.65619e-18	0.650983	0.809272	0.923897	0.87784	0.460313	0.813649	0.541316	0.88641	0.70052	0.914698	0.827073	0.721535	0.854967	0.726624	0.451011	0.105758	0.657164	0.614769	0.743759	0.665024	0.735304	0.818666	0.388608	0.491243	0.465728	0.49695	0.434701	0.461807	0.380682	0.368146	0.417785	0.392949	0.439437	0.316725	0.397196	0.372734	0.922129	0.441436	0.38485	0.308134	0.346062
367.1031069_7.72308953833333	3-O-Feruloylquinic acid	Hydroxycinnamic acid	88	5.82359e+08	6.61772e+06	13.6237	6.68446e-52	2.31282e-49	0.651367	5.67223e-06	0.00154523	0.0123701	6.11742e-08	0.342835	0.571789	0.49099	0.852722	0.912778	0.708473	0.536414	0.337141	0.183146	0.0517841	4.65744e-06	0.547397	0.216664	0.214258	0.0647198	0.70478	0.998682	0.406988	0.764481	0.355587	0.408299	0.878528	0.88919	0.802232	0.85195	0.910831	0.928583	0.451045	0.227827	0.911622	0.728627	0.0180265	0.422598	0.0503285	0.298298	0.470457
367.1030246_5.42294277666667	5-O-Feruloylquinic acid	Hydroxycinnamic acid	88	1.82761e+09	2.07682e+07	13.2978	4.72389e-51	1.63446e-48	0.44335	2.01126e-05	0.587192	0.940965	0.728842	0.435769	0.0759699	0.15576	0.576578	0.162658	0.399512	0.0191109	0.0182184	0.90853	0.268505	0.00845315	0.64509	0.504205	0.0216218	0.862838	0.524196	0.195134	0.424768	0.354066	0.560868	0.731086	0.582841	0.673398	0.805836	0.466589	0.814002	0.00023699	0.870534	0.820849	0.247889	0.816422	0.0300362	0.901084	0.696244	0.0697241	0.679586
367.1031519_7.23893009333333	Feruloylquinic acid Isomer 1	Hydroxycinnamic acid	88	2.09712e+06	23831	9.99738	2.0416e-41	7.06394e-39	0.703629	0.000995187	0.146347	0.676325	0.684599	0.70048	0.0790435	0.145488	0.330408	0.0835578	0.37954	0.00910441	0.0368463	0.473343	0.150076	0.130638	0.396302	0.26995	0.0437592	0.61233	0.247183	0.417124	0.238172	0.426441	0.634878	0.497952	0.499785	0.658842	0.795506	0.20418	0.355716	0.00104276	0.392176	0.491491	0.852566	0.778039	0.341228	0.626677	0.960883	0.0173497	0.211353
367.1029_7.84	Feruloylquinic acid Isomer 2	Hydroxycinnamic acid	88	3885.95	44.1585	7.88275	5.593e-34	1.93518e-31	0.875931	0.00022921	0.192799	0.517967	0.30666	0.59105	0.100387	0.307431	0.805779	0.123445	0.608293	0.0406585	0.0430229	0.633963	0.271562	0.0536536	0.438723	0.228474	0.200289	0.690954	0.346324	0.430938	0.347637	0.346763	0.807815	0.710314	0.294756	0.998923	0.874096	0.260334	0.637509	0.0023375	0.769125	0.611792	0.653741	0.821904	0.0946965	0.847103	0.842516	0.0695995	0.579489
367.1031983_9.22659393	Feruloylquinic acid Isomer 3	Hydroxycinnamic acid	88	1.98859e+08	2.25976e+06	20.2917	1.77546e-66	6.14308e-64	0.550466	2.40375e-06	0.00295874	0.0955324	2.065e-07	0.247834	0.46081	0.434636	0.58674	0.989811	0.52341	0.974742	0.267914	0.189649	0.0626719	9.46879e-08	0.414443	0.181267	0.900518	0.147063	0.673448	0.80218	0.540849	0.889811	0.282315	0.648378	0.87438	0.864654	0.984709	0.712486	0.786243	0.648771	0.372557	0.523916	0.98365	0.568044	0.000436955	0.369292	0.150277	0.528279	0.450333
371.097024_3.79189310166667	Hydroxyferuloyl glucoside Isomer 1	Hydroxycinnamic acid	88	210930	2396.93	11.2611	2.37867e-45	8.23021e-43	0.545332	0.54607	0.393899	0.437338	0.650408	0.254042	0.404415	0.411118	0.162978	0.617395	0.128967	0.286103	0.297478	0.269519	0.471764	0.941002	0.488073	0.525277	0.20422	0.161881	0.190246	0.960963	0.672118	0.631834	0.538615	0.604773	0.175447	0.341657	0.87225	0.87532	0.189902	0.509883	0.249574	0.212825	0.335327	0.396192	0.27006	0.649331	0.181885	0.726637	0.170782
371.0979778_4.278246415	Hydroxyferuloyl glucoside Isomer 2	Hydroxycinnamic acid	88	4.94056e+08	5.61427e+06	4.3408	3.2843e-18	1.13637e-15	0.81887	0.814041	0.858744	0.587843	0.640345	0.626855	0.910278	0.846867	0.566664	0.897451	0.549078	0.892037	0.891218	0.878043	0.653299	0.46554	0.629701	0.831275	1.03662e-12	0.71344	0.799517	0.867864	0.705644	0.596517	0.633425	0.544082	0.391572	0.578532	0.558187	0.55463	0.639399	0.624835	0.70541	0.646473	0.639334	0.774467	0.875053	0.549627	0.666187	0.61907	0.859167
372.0424406_1.60924582533333	Gluconapin	Glucosinolate	88	1.9056e+12	2.16546e+10	5.06161	7.87139e-22	2.7235e-19	0.994899	0.52741	0.441774	0.787903	0.610379	0.451849	0.897443	0.681342	0.74613	0.509066	0.480188	0.460306	0.62559	0.47676	0.456301	0.590744	0.483183	0.0786338	0.675905	0.22841	0.563133	0.71248	0.564194	0.446	0.453969	0.483732	0.441394	0.47262	0.448362	0.440317	0.44066	0.441189	0.458804	0.441422	0.443978	0.441566	0.8049	0.476336	0.447272	0.442971	0.440525
374.0581601_2.36082702833333	Glucocochlearin or Glucoconringianin or Glucocapparisflexuosain	Glucosinolate	88	1.59371e+10	1.81104e+08	29.1898	1.36522e-80	4.72365e-78	0.747528	0.894591	0.826732	0.431099	9.49596e-05	0.412925	0.576953	0.5947	0.413301	0.41503	0.432403	0.0165338	0.42141	0.413644	0.412554	0.416354	0.411924	0.707868	0.759178	0.420856	0.486346	0.414751	0.414667	0.312329	0.458855	0.699696	0.00306135	0.0362147	0.484829	0.45056	0.41405	0.432785	0.487718	0.425125	0.418586	0.411653	0.628182	0.466674	0.641603	0.194476	0.577772
385.1130075_6.43546396833333	Sinapoyl glucoside Isomer 1	Hydroxycinnamic acid	88	2.31716e+10	2.63313e+08	43.8351	4.84576e-97	1.67663e-94	0.494863	0.492629	0.470768	0.441944	0.488134	0.79439	0.481996	0.390382	0.406857	0.924364	0.345321	0.576921	0.893222	0.495114	0.530327	0.534085	0.458227	0.561679	1.03662e-12	0.65399	0.692714	0.63984	0.497458	0.397557	0.713736	0.398309	0.134329	0.429619	0.399029	0.52017	0.428713	4.53425e-11	0.638561	0.775069	0.928966	0.390581	0.582576	0.442592	0.381281	0.471739	0.0480711
385.1137559_7.06708288333333	Sinapoyl glucoside Isomer 2	Hydroxycinnamic acid	88	8.89756e+08	1.01109e+07	31.4842	1.32093e-83	4.57043e-81	0.456826	0.480996	0.483204	0.436835	0.538621	0.589379	0.443352	0.418506	0.408201	0.675894	0.368251	0.482238	0.89713	0.999521	0.462215	0.489316	0.450388	0.480359	1.03906e-12	0.547439	0.522902	0.508788	0.416587	0.453423	0.541371	0.375874	0.212979	0.431057	0.438234	0.453625	0.472167	1.07048e-12	0.604624	0.809961	0.695261	0.559149	0.614623	0.43194	0.542325	0.56563	0.0251528
385.1862089_6.955780305	Vomifoliol 9-O-β-D-glucopyranoside	Other	88	3.59006e+08	4.07961e+06	9.06868	2.69954e-38	9.34042e-36	0.522914	0.00188782	0.0648534	0.343863	0.29755	0.362323	0.0318164	0.33757	0.425896	0.000990853	0.992188	0.291838	0.00392109	0.927035	0.875768	0.171333	0.641394	0.866655	0.339012	0.330086	0.182511	0.92619	0.670015	0.0641538	0.818741	0.553577	0.113479	0.508999	0.0207069	0.133917	0.136826	0.970187	0.0143912	0.0418787	0.169542	0.823105	0.656017	0.292264	0.102212	0.99443	0.833662
386.0578614_3.20092460333333	Glucobrassicanapin	Glucosinolate	88	9.07888e+11	1.03169e+10	34.9113	9.28442e-88	3.21241e-85	0.851284	0.58845	0.321843	0.162839	0.975006	0.385687	0.173097	0.822217	0.418955	0.85875	0.734409	0.437401	0.907362	0.426868	0.407642	8.37084e-07	0.303389	0.654775	0.803194	0.0248867	0.579143	0.561191	0.567002	0.388891	0.411351	0.314512	0.307575	0.604873	0.508219	0.304232	0.329262	0.316688	0.517054	0.325024	0.375676	0.316512	0.114728	0.648425	0.359338	0.319139	0.31672
388.0380271_1.09135298316667	Progoitrin	Glucosinolate	88	1.34e+09	1.52273e+07	8.70792	5.04342e-37	1.74502e-34	0.745212	9.20201e-08	0.531391	0.603441	0.205355	0.537128	0.825058	0.446002	0.430688	0.00064917	0.154617	0.564014	0.592701	0.206687	0.647365	0.204298	0.176006	0.00846058	0.464891	4.87427e-06	3.12162e-06	0.353756	0.266908	0.595237	0.380228	2.49264e-11	0.231744	0.29601	0.505899	0.163191	0.311253	0.19831	0.599539	0.737393	0.380451	0.595564	0.340726	0.37036	0.37534	0.219838	0.241981
390.0529_1.098	Glucoconringiin or Glucoarabidopsithalianain Isomer 1	Glucosinolate	88	12247.6	139.177	25.0483	1.427e-74	4.93742e-72	0.661869	0.661869	0.661869	0.661869	0.661869	0.661869	0.661869	0.661869	0.661869	0.661869	0.661869	0.661869	0.661869	0.661869	0.661869	0.661869	0.661869	0.661869	0.661869	0.661869	0.661869	0.661869	0.837944	0.000410538	0.661869	0.661869	3.54926e-09	0.860188	0.661869	0.98413	0.661869	0.661869	0.661869	0.661869	0.661869	0.661869	0.661869	0.661869	0.000380826	0.0214388	0.00268796
390.0529_1.165	Glucoconringiin or Glucoarabidopsithalianain Isomer 2	Glucosinolate	88	4340.82	49.3275	21.091	6.05695e-68	2.0957e-65	0.565461	0.565461	0.53454	0.565461	0.565461	0.565461	0.565461	0.565461	0.565461	0.565461	0.565461	0.675875	0.565461	0.565461	0.565461	0.565461	0.565461	0.565461	0.565461	0.565461	0.0811924	0.565461	0.565461	0.00417677	0.565461	0.169425	2.28441e-11	0.950409	0.690059	0.854712	0.641677	0.785929	0.565461	0.94038	0.61164	0.565461	0.565461	0.565461	0.00761784	0.00910952	0.00459823
390.0529_1.35	Glucoconringiin or Glucoarabidopsithalianain Isomer 3	Glucosinolate	88	2247.77	25.5429	22.9001	4.26308e-71	1.47502e-68	0.594681	0.594681	0.373762	0.594681	0.594681	0.594681	0.594681	0.594681	0.594681	0.594681	0.594681	0.65716	0.594681	0.594681	0.594681	0.594681	0.594681	0.594681	0.594681	0.594681	0.516764	0.594681	0.594681	0.00449172	0.594681	0.276663	1.69764e-12	0.696894	0.883651	0.799826	0.688458	0.821759	0.692048	0.594681	0.594681	0.594681	0.594681	0.594681	0.00668507	0.0281112	0.0036476
401.1082665_4.83486888	Apodanthoside	Other	88	7.57075e+06	86031.2	10.3918	1.11114e-42	3.84454e-40	0.430971	0.846096	0.62982	0.468324	0.814889	0.291952	0.474612	0.448788	0.601206	0.487344	0.396787	0.541419	0.778287	0.588504	0.578762	0.406393	0.710197	0.309538	0.773194	0.852183	0.359159	0.291518	0.528058	0.577095	0.399902	0.368594	0.782815	0.238249	0.34667	0.198141	0.461362	0.472455	0.41587	0.287906	0.283526	0.561931	0.614405	0.175025	0.296656	0.530676	0.500461
402.0529747_1.37348620066667	Gluconapoleiferin	Glucosinolate	88	1.46423e+10	1.6639e+08	17.6127	3.55136e-61	1.22877e-58	0.242392	0.905825	0.802091	0.332601	0.187826	0.669328	0.426665	0.267355	0.18574	0.00160427	0.218798	0.854757	0.452761	0.847691	0.611336	0.190613	0.178358	0.211987	0.265269	0.455614	0.22174	0.292472	0.21376	0.676117	0.278882	0.341864	0.222686	0.41429	2.88561e-08	0.228115	0.125032	0.384827	0.507918	0.721028	0.383418	0.609511	0.34182	0.187727	0.0367488	0.270213	0.60627
402.0892578_7.54689891	3-Methylpentyl glucosinolate or 4-Methylpentyl glucosinolate or Glucoraphasativusain Isomer 1	Glucosinolate	88	8.17338e+06	92879.4	6.28882	1.75282e-27	6.06475e-25	0.000613475	0.846551	0.807533	0.100024	0.597717	0.320664	0.0135127	0.935677	0.486012	0.918933	8.99701e-05	0.516251	0.277631	0.214265	0.831022	0.311941	0.19689	4.6622e-05	0.424267	0.290515	0.000881331	0.587301	0.623942	0.394491	0.176215	0.694	0.16579	0.274809	0.899629	0.283735	0.158782	0.118029	0.527681	0.17026	0.173578	0.369315	0.911898	0.346041	0.199911	0.273357	0.29982
402.089469_8.09191817666667	3-Methylpentyl glucosinolate or 4-Methylpentyl glucosinolate or Glucoraphasativusain Isomer 2	Glucosinolate	88	1.31208e+07	149100	0.101622	1	1	0.800018	0.773198	0.746058	0.868504	0.752197	0.740021	0.892468	0.787783	0.821601	0.988634	0.915579	0.846063	0.80411	0.893586	0.753658	0.974689	0.727296	0.652802	0.973363	0.992579	0.997417	0.857083	0.934536	0.710202	0.672153	0.791386	0.675786	0.683123	0.750344	0.685985	0.674051	0.672164	0.719579	0.690283	0.677548	0.716976	0.77484	0.743611	0.707808	0.683995	0.67721
404.0685_1.15	Glucocleomin	Glucosinolate	88	97.9893	1.11351	45.6498	5.94857e-98	2.05821e-95	0.83746	0.83746	0.83746	0.83746	0.83746	0.83746	0.83746	0.83746	0.83746	0.83746	0.83746	0.83746	0.83746	0.83746	0.83746	0.83746	0.83746	0.83746	0.83746	0.83746	0.83746	0.83746	1.02585e-12	0.83746	0.867198	0.867198	0.83746	0.83746	0.83746	0.83746	0.83746	0.83746	0.83746	0.83746	0.83746	0.83746	0.83746	0.83746	0.83746	0.83746	0.83746
408.0418715_3.48351797	Glucotropaeolin	Glucosinolate	88	8.2109e+08	9.33057e+06	12.5129	6.13721e-49	2.12348e-46	0.261459	0.110557	0.801674	0.0569261	0.311803	0.3762	0.159387	0.14138	0.38198	0.563486	0.169245	0.253265	0.12466	0.12252	0.274174	0.217399	0.490828	0.773212	0.000713146	0.186173	0.427454	0.123181	0.559308	0.249801	0.199253	0.86303	0.36723	0.262732	0.792672	0.00212898	0.0585138	0.663319	0.409406	0.000275502	0.0361571	1.96346e-11	0.406851	0.919583	0.929838	0.648195	0.390476
414.0870393_8.62790468	6-Heptenyl glucosinolate	Glucosinolate	88	65770	747.387	0.043456	1	1	0.934768	0.843474	0.925099	0.61788	0.894927	0.832152	0.952437	0.920969	0.834966	0.884552	0.910711	0.892115	0.838868	0.538382	0.974315	0.824856	0.79935	0.842955	0.835446	0.990115	0.924058	0.737123	0.893517	0.886697	0.810991	0.763889	0.804979	0.777646	0.970783	0.792001	0.76179	0.761378	0.77334	0.751049	0.770014	0.852026	0.904938	0.840304	0.797926	0.774858	0.835806
418.0295322_3.88954871666667	Glucoraphasatin	Glucosinolate	88	23709.7	269.428	53.4042	3.2066e-105	1.10948e-102	0.954158	0.742172	0.842181	0.877612	0.978243	0.863827	0.765781	0.808177	0.85371	0.613161	0.904551	0.71918	0.925982	0.935665	0.854795	0.748693	0.799446	0.877272	0.698066	0.903254	0.800385	0.766135	1.03662e-12	0.727139	0.682912	0.748216	0.630644	0.763008	0.844326	0.995564	0.580827	0.867966	0.753465	0.666038	0.81965	0.814617	0.971649	0.685884	0.803702	0.793451	0.790749
418.0844561_6.48167741666667	3-Hydroxymethylpentyl glucosinolate	Glucosinolate	88	858491	9755.58	0.192863	1	1	0.754951	0.728378	0.86273	0.850975	0.786749	0.828883	0.922638	0.886218	0.856537	0.818022	0.832708	0.820147	0.906279	0.752577	0.734429	0.940466	0.766841	0.811059	0.933827	0.865673	0.43611	0.92437	0.802305	0.838514	0.776882	0.899124	0.83113	0.767422	0.901486	0.765805	0.757794	0.787957	0.803818	0.779731	0.778648	0.78466	0.802077	0.78357	0.762263	0.762519	0.770566
420.0457299_3.61311980333333	Glucoerucin	Glucosinolate	88	3.92428e+08	4.45941e+06	39.6154	6.82437e-93	2.36123e-90	0.750712	0.768585	0.751446	0.749491	0.7485	0.753131	0.752424	0.749291	0.774043	0.272129	0.701239	0.747447	0.747095	0.789998	0.752177	0.747339	0.748127	0.807493	0.74844	0.781821	0.761019	0.7486	1.03662e-12	0.746702	0.746426	0.747942	0.749178	0.745449	0.757657	0.397341	0.744808	0.747022	0.757595	0.757162	0.757189	0.749391	0.750401	0.747186	0.767761	0.744644	0.747276
422.0579424_5.62345614666667	Gluconasturtiin	Glucosinolate	88	9.28822e+09	1.05548e+08	4.98315	1.90097e-21	6.57737e-19	0.127119	0.971656	0.0455793	0.165416	0.000510155	0.243223	0.113409	0.900174	0.0921635	0.00157103	0.361023	0.150257	0.209598	0.716859	0.858421	0.788706	0.601046	0.084333	0.000196645	1.07703e-12	0.679471	0.237189	9.3252e-05	0.649012	0.228453	0.519091	0.123784	0.154638	0.683351	0.422199	0.129092	0.130084	0.753866	0.14148	0.158648	0.529754	0.00159462	0.813926	0.558777	0.14602	0.267216
433.1134122_12.6739444316667	Prunin	Other	88	63226.2	718.48	12.1766	5.30357e-48	1.83504e-45	0.497798	0.515112	0.416403	0.440807	0.974172	0.31483	0.738078	0.388606	0.996426	0.644635	0.349351	0.969285	0.870695	0.0411399	0.876142	0.84417	0.457847	0.485791	1.71952e-11	0.887097	0.74128	0.366563	0.93102	0.267172	0.624712	0.31798	0.879213	0.347557	0.331188	0.565904	0.359353	0.763889	0.837802	0.377726	0.292272	0.127736	0.748838	0.255426	0.746557	0.208134	0.388278
433.1139076_8.230699755	Naringenin hexose or Naringenin chalcone hexose	Other	88	179465	2039.37	16.0547	8.88998e-58	3.07593e-55	0.92069	0.770655	0.951389	0.838479	0.0970804	0.383317	0.622666	0.654423	0.970239	0.707611	0.294457	0.746799	0.972655	0.00092717	0.825102	0.533166	0.434868	0.539527	2.50203e-10	0.984717	0.796043	0.663346	0.600883	0.623172	0.516036	0.526297	0.821578	0.609881	0.387089	0.247271	0.41098	0.550245	0.409465	0.490736	0.426837	0.331037	0.614177	0.289266	0.47339	0.250151	0.482287
434.0615863_5.72309956	Glucoberteroin	Glucosinolate	88	4.96016e+09	5.63655e+07	162.113	1.24086e-152	4.29337e-150	0.798239	0.823297	0.957759	0.819423	0.821041	0.827158	0.805756	0.800056	0.803104	0.46042	0.88485	0.806607	0.800866	0.91877	0.863831	0.799647	0.794591	0.7969	0.814745	0.888406	0.800155	0.797386	1.03662e-12	0.797942	0.799258	0.79372	0.801434	0.801832	0.918977	0.0046096	0.812069	0.811626	0.869443	0.825502	0.827973	0.817275	0.814165	0.800063	0.870547	0.796278	0.837391
436.0409527_1.09286603366667	Glucoraphanin	Glucosinolate	88	6.01228e+07	683214	3.90435	6.6109e-16	2.28737e-13	0.501048	0.701145	0.00405498	0.498446	0.844502	0.721631	0.201122	0.482796	0.422333	0.527086	1.49283e-07	0.0210168	0.103638	0.344525	0.203986	0.737722	0.798567	0.722162	0.0854488	0.779719	0.506186	0.490593	0.955893	0.679875	0.416698	0.433768	0.46086	0.385374	0.178645	0.107831	0.33098	0.511017	0.626496	0.314132	0.288546	0.138789	0.364938	0.472813	0.491237	0.392003	0.637932
438.0529_4.2	Epiglucobarbarin	Glucosinolate	88	2605.51	29.6081	8.57477	1.51667e-36	5.24768e-34	0.0392783	0.0121173	0.0729442	0.277705	0.000106527	0.0210932	0.0139093	0.922242	0.0578257	0.921117	0.773412	0.334657	0.133064	0.0121173	0.0121173	0.115402	0.659907	0.0966385	0.399941	1.09805e-09	0.456673	0.372437	0.907201	0.82142	0.0313574	0.921979	0.716447	0.627653	0.0162468	0.485603	0.231453	0.382829	0.251005	0.524153	0.168626	0.468752	0.0129693	0.284797	0.769059	0.681017	0.353445
438.0530483_4.53301922666667	Glucobarbarin	Glucosinolate	88	2.42534e+09	2.75607e+07	12.353	1.70097e-48	5.88537e-46	0.0465884	0.00832687	0.00284024	0.193745	4.68009e-05	0.0995013	0.00371048	0.732833	0.0717609	0.939029	0.810742	0.382402	0.120316	0.00821731	0.00820556	0.288269	0.910872	0.249207	0.339766	6.48863e-08	0.626124	0.338871	0.804367	0.857735	0.0146159	0.998556	0.715477	0.701199	0.0926838	0.418653	0.187693	0.382814	0.448009	0.47254	0.151382	0.521249	0.00570187	0.216007	0.960806	0.561255	0.294024
447.052907_4.34990523333333	Glucobrassicin	Glucosinolate	88	5.08299e+11	5.77613e+09	12.0109	1.55964e-47	5.39636e-45	0.114272	0.530361	0.158686	0.482824	0.42605	0.23961	0.052904	0.024554	0.342767	0.600672	0.595665	0.808127	0.0675393	0.213281	0.07016	0.543711	0.787309	0.195236	0.0343832	0.131562	0.912511	0.431369	0.825994	0.789213	0.173683	0.00129193	0.59464	0.408494	0.930495	0.259118	0.728424	4.58247e-05	0.301788	0.252203	0.0761799	0.465608	0.228817	0.603264	0.628918	0.310437	0.335024
447.0930507_12.1795550466667	Astragalin or Km 3-O-galactoside	Flavonol	88	4.29408e+08	4.87963e+06	24.1539	3.70334e-73	1.28135e-70	0.970977	0.658834	0.314223	0.442965	0.714623	0.948154	0.199042	0.533089	0.968797	0.0709988	0.000386258	0.880124	0.190565	0.528443	0.251922	0.306682	0.653468	0.747783	0.498759	0.611152	0.53426	0.170952	0.213922	0.600861	0.300591	0.269096	0.950202	0.47047	0.847643	1.09057e-12	0.61267	0.212429	0.248605	0.862183	0.822449	0.550457	0.288047	0.735116	0.917346	0.269562	0.404087
448.077_8.6	Glucolesquerellin	Glucosinolate	88	428.868	4.8735	44.6748	8.0181e-98	2.77426e-95	0.854992	0.854992	0.854992	0.854992	0.854992	0.854992	0.854992	0.854992	0.854992	0.785116	0.854992	0.854992	0.854992	0.854992	0.854992	0.854992	0.854992	0.854992	0.854992	0.854992	0.854992	0.854992	1.03662e-12	0.854992	0.854992	0.854992	0.854992	0.854992	0.854992	0.854992	0.854992	0.854992	0.854992	0.854992	0.854992	0.854992	0.854992	0.854992	0.854992	0.854992	0.854992
450.0568969_1.1777740915	Glucoalyssin	Glucosinolate	88	1.60793e+09	1.8272e+07	9.39931	1.97582e-39	6.83633e-37	0.147202	0.455369	9.64115e-06	0.799216	0.998225	0.324716	0.552701	0.392397	0.39039	2.2792e-05	2.47271e-11	0.000214975	0.31975	0.210489	0.304273	0.281027	0.087385	0.116482	0.79429	3.9889e-06	0.177879	0.269139	0.740548	0.11835	0.235722	0.0879875	0.156473	0.226475	0.173127	0.171884	0.809855	0.323523	0.0987998	0.644198	0.529826	0.719154	0.911971	0.203077	0.0224789	0.164842	0.930002
452.0361495_2.954051875	Glucoerysolin	Glucosinolate	88	1.96682e+06	22350.2	17.3497	1.2771e-60	4.41878e-58	0.551164	0.594273	0.744888	0.617079	0.865476	0.654804	0.644557	0.630019	0.690242	0.656622	0.647526	0.580827	0.564541	0.588412	0.539259	0.594698	0.679126	0.640828	0.671396	0.766029	0.664171	0.592886	1.03662e-12	0.563238	0.62668	0.669634	0.000737701	0.829833	0.655082	9.85771e-08	0.586407	0.656313	0.824765	0.97834	0.602239	0.584123	0.637127	0.575045	0.537731	0.685029	0.597531
463.0486816_2.12727342166667	4-Hydroxyglucobrassicin	Glucosinolate	88	5.0689e+09	5.76012e+07	8.44856	4.35201e-36	1.50579e-33	0.493156	0.807536	0.0286634	0.136066	0.30554	0.330904	0.236232	0.141226	0.120261	1.05616e-12	0.94232	0.000807918	0.582873	0.48443	0.621202	0.696199	0.961896	0.489014	0.000491443	0.0864806	0.0300938	0.565467	0.0207213	0.167724	0.312103	0.00429616	0.304343	0.164305	0.129818	0.728001	0.405269	0.565785	0.0897134	0.138472	0.662977	0.00236275	0.389482	0.255503	0.253592	0.64385	0.377569
464.0719_1.651	Glucohesperin	Glucosinolate	88	1416.92	16.1014	5.66252	1.12438e-24	3.89035e-22	0.282213	0.11547	0.233048	0.00108826	0.000184473	0.888229	0.725195	0.297207	0.11547	0.343592	0.515018	0.288484	0.521746	0.656172	0.596485	0.0612206	0.11547	0.11547	0.415721	0.251237	0.11547	0.903931	0.669237	0.170614	0.231549	0.11547	0.143291	0.568994	1.00952e-10	0.242511	0.966881	0.22593	0.000155636	0.940928	0.802829	0.629459	0.410043	0.834387	0.00238703	0.211492	0.900265
466.0521323_1.10606776616667	3-Hydroxy-5-methylsulfinylpentyl glucosinolate or 5-Methylsulfonylpentyl glucosinolate Isomer 1	Glucosinolate	88	616549	7006.24	12.3881	1.35845e-48	4.70025e-46	0.301516	0.20809	0.852806	0.642528	0.916054	0.466965	0.374554	0.544216	0.369935	0.964695	0.307166	0.596374	0.523197	0.227218	0.210205	0.0646889	0.138572	0.262128	0.719551	0.0361838	0.407292	0.657521	0.000716281	0.176919	0.218139	0.103626	0.516271	0.697172	0.922763	3.19772e-07	0.850505	0.410903	0.851188	0.499824	0.587241	0.303698	0.36721	0.31871	0.910233	0.132196	0.575303
466.051608_4.61864892833333	3-Hydroxy-5-methylsulfinylpentyl glucosinolate or 5-Methylsulfonylpentyl glucosinolate Isomer 2	Glucosinolate	88	1.20573e+06	13701.5	30.752	1.15033e-82	3.98013e-80	0.564896	0.422239	5.89205e-05	0.585296	0.426601	0.854534	0.766014	0.686007	0.705304	0.887158	0.375719	0.62336	0.859905	0.898904	0.464545	0.674895	0.416456	0.429125	0.553405	0.76774	0.79805	0.463395	1.03662e-12	0.386506	0.558488	0.325021	0.0521651	0.930289	0.735015	1.05571e-12	0.724418	0.562328	0.993453	0.974435	0.521599	0.381492	0.460417	0.3585	0.686196	0.408491	0.945523
477.0638325_6.51746401833333	4-Methoxyglucobrassicin	Glucosinolate	88	2.48318e+10	2.8218e+08	14.5991	2.36907e-54	8.19699e-52	0.0694791	0.165263	7.76662e-05	0.546847	0.967503	0.11871	0.355781	0.810385	0.0196436	0.860511	0.810174	0.0185593	0.288858	0.524042	0.0735074	0.85009	3.2753e-06	0.957176	0.0990729	0.718281	0.0295277	0.16888	0.194594	0.068765	0.436827	0.733541	0.000824332	0.529518	0.592892	0.956603	0.824834	0.0575308	0.0578625	0.889348	0.815911	0.493702	0.0018546	0.034959	0.367872	0.822374	0.00523826
477.0643201_8.77159529166667	Neoglucobrassicin	Glucosinolate	88	1.34008e+12	1.52281e+10	2.87831	3.35854e-10	1.16206e-07	0.295919	0.630331	0.0251315	0.000654137	0.252065	0.450485	0.0573166	0.278127	0.541776	0.133323	0.700102	0.764448	0.098929	0.339804	0.293011	0.863761	0.811372	0.852535	0.71866	0.66948	0.344468	0.00130388	0.598891	0.04826	0.161949	0.649474	0.889635	0.392072	0.91549	0.83709	0.991799	0.551492	0.68361	0.980894	0.525638	0.183765	0.200946	0.551435	0.690381	0.94558	0.18674
477.1035833_12.6253510116667	Is 3-O-hexoside	Flavonol	88	2.20799e+09	2.50908e+07	28.1011	4.36856e-79	1.51152e-76	0.469686	0.489816	0.203477	0.232339	0.314231	0.515075	0.828399	0.532916	0.232122	0.108939	1.05504e-12	0.444892	0.3116	0.968418	0.453684	0.167715	0.103262	0.724984	0.652169	0.329257	0.707789	0.459484	0.659999	0.543301	0.514237	0.357419	0.896215	0.512015	0.545458	1.98994e-05	0.260463	0.413686	0.82302	0.712895	0.246371	1.16169e-06	0.266322	0.031919	0.988175	0.317527	0.855862
503.1403441_3.72553990666667	Caffeoyl gentiobiose	Hydroxycinnamic acid	88	574743	6531.18	22.2008	6.63738e-70	2.29653e-67	0.465961	0.335147	0.592376	0.539002	0.339525	0.475587	0.690014	0.936662	0.681076	0.532722	0.415407	0.241405	0.290335	0.891477	0.62976	0.429332	0.383982	0.82251	1.03662e-12	0.301371	0.653847	0.648992	0.601623	0.245203	0.379965	0.395244	0.833239	0.40412	0.244589	0.273197	0.87726	0.0690099	0.760224	0.961901	0.526943	0.752189	0.305027	0.310919	0.45431	0.408593	0.488824
517.1562501_4.20598591833333	Feruloyl gentiobiose Isomer 1	Hydroxycinnamic acid	88	1.51374e+06	17201.6	14.242	1.80399e-53	6.24182e-51	0.417812	0.675291	0.492521	0.442141	0.456256	0.441702	0.459953	0.470083	0.402474	0.549323	0.465984	0.488556	0.415947	0.587484	0.324819	0.443951	0.501576	0.469904	1.04905e-12	0.467848	0.49294	0.560244	0.431734	0.432127	0.467109	0.448807	0.0559585	0.494372	0.39057	0.411251	0.110475	4.0912e-08	0.766793	0.447374	0.613125	0.813993	0.938581	0.396867	0.678659	0.549329	7.13818e-10
517.1546159_4.81618478	Feruloyl gentiobiose Isomer 2	Hydroxycinnamic acid	88	232830	2645.79	16.2438	3.32917e-58	1.15189e-55	0.74066	0.662562	0.214908	0.161787	0.887177	0.0936958	0.488092	0.872223	0.163694	0.000145725	0.86261	0.966328	0.347045	0.052188	0.00572729	0.120739	0.226276	0.38003	0.570692	0.103641	0.307452	0.88233	0.315233	0.457509	0.168157	0.438816	1.94666e-08	0.888752	0.883775	0.532501	0.338594	0.340504	0.0730352	0.0104815	0.302413	0.00417777	3.56744e-06	0.199172	0.858382	0.138713	0.145994
517.1561211_5.26263131666667	Feruloyl gentiobiose Isomer 3	Hydroxycinnamic acid	88	1.75493e+07	199424	16.4786	9.96153e-59	3.44669e-56	0.663108	0.370189	0.0867262	0.178905	0.701849	0.0422224	0.516145	0.688742	2.37472e-05	1.05616e-12	0.0940194	0.945851	0.956317	0.062832	0.199444	0.151323	0.0547493	0.306304	0.790656	0.241477	0.202958	0.366165	0.242335	0.967285	0.0125891	0.935602	4.36361e-06	0.516727	0.667899	0.813927	0.569564	0.938817	0.12815	0.0553805	0.485334	0.00382288	0.000199267	0.199114	0.678823	0.0772733	0.351147
547.1663834_3.48257158833333	Sinapoyl gentiobiose Isomer 1	Hydroxycinnamic acid	88	5.44611e+06	61887.7	25.598	2.02834e-75	7.01804e-73	0.605579	0.706913	0.840312	0.717478	0.738183	0.584388	0.653122	0.648188	0.652941	0.657312	0.634086	0.664774	1.05538e-12	0.346748	0.00851002	0.615671	0.591022	0.609652	0.735027	0.642517	0.665583	0.831593	0.616487	0.619067	0.656148	0.605871	0.601367	0.954808	0.570923	0.558308	0.594037	0.889762	0.582521	0.612846	0.568257	0.650377	0.586278	0.548193	0.597486	0.561789	0.875127
547.1653516_3.81051847833333	Sinapoyl gentiobiose Isomer 2	Hydroxycinnamic acid	88	1.94498e+06	22102	15.1647	1.02868e-55	3.55922e-53	0.540931	0.698716	0.780176	0.724914	0.72194	0.442605	0.519615	0.498154	0.535556	0.576217	0.497338	0.619189	1.6539e-12	0.25411	0.000330658	0.471571	0.449647	0.521031	0.848985	0.502729	0.753691	0.515223	0.63654	0.529955	0.439968	0.553113	0.475794	0.87721	0.435644	0.406882	0.609251	0.0657636	0.549896	0.679377	0.480196	0.691825	0.415043	0.442838	0.658279	0.436799	0.531388
547.1661728_5.44751710166667	Sinapoyl gentiobiose Isomer 3	Hydroxycinnamic acid	88	1.51043e+08	1.71639e+06	18.3755	9.45962e-63	3.27303e-60	0.671936	0.766588	0.440367	0.00295141	0.569372	0.136477	0.0619052	0.0162642	0.0228677	0.00854515	0.0686901	0.672651	0.3142	0.0170957	0.821712	0.164507	0.00957217	0.521119	0.979397	0.0441384	0.481109	0.928369	0.473966	0.846823	0.0027241	0.226248	3.42148e-08	0.129521	0.20519	0.185991	0.115845	0.960644	0.0263607	0.0225013	0.0897335	0.00751297	0.297642	0.505069	0.451035	0.0797512	0.0331154
551.1765867_8.26418467166667	Feruloyl loganic acid	Other	88	2.2072e+06	25081.8	10.3011	2.15469e-42	7.45521e-40	0.974784	0.615581	1.83065e-05	0.270569	0.00225239	0.782134	0.982508	0.322311	0.520661	0.919362	0.323603	0.00169348	0.230479	0.444889	0.922157	0.828786	0.77304	0.0023237	0.634077	0.261799	0.174952	0.649016	0.945668	0.157975	0.389467	0.251841	0.122287	0.0725293	0.0826737	0.0696082	0.263617	0.274503	0.354154	0.19256	0.44786	0.311013	0.38107	0.262271	0.255733	0.413941	0.839372
561.160983_16.0864382116667	Feruloyl sinapoyl glucose Isomer 1	Hydroxycinnamic acid	88	7.89816e+06	89751.8	9.21798	8.22372e-39	2.84541e-36	0.653823	0.353943	0.828763	0.498829	0.514668	0.388976	0.861245	0.589059	0.301778	0.00470514	0.343011	0.378125	0.84368	0.242443	0.000881289	0.27888	0.2943	0.330493	0.0464995	0.213455	0.804203	0.701733	0.601565	0.91145	0.979335	0.727153	1.05438e-12	0.600303	0.60882	0.855896	0.426487	0.787789	0.196913	9.28508e-05	0.497926	0.491739	0.982007	0.379532	0.820003	0.0664225	0.314668
561.1608_16.22	Feruloyl sinapoyl glucose Isomer 2	Hydroxycinnamic acid	88	180.033	2.04583	17.338	1.35267e-60	4.68024e-58	0.434684	0.357411	0.384034	0.601329	0.494357	0.626528	0.582204	0.34646	0.330905	0.898211	0.362071	0.528742	0.450298	0.430156	0.232047	0.403887	0.743359	0.400513	1.05471e-12	0.318206	0.46491	0.412998	0.553469	0.540503	0.742388	0.816355	5.64528e-11	0.425852	0.640891	0.983383	0.754556	0.164457	0.363981	0.000484138	0.400891	0.213363	0.582177	0.429576	0.44152	0.699361	0.931973
561.1605437_17.6616561333333	Feruloyl sinapoyl glucose Isomer 3	Hydroxycinnamic acid	88	92774.9	1054.26	8.65706	7.67025e-37	2.65391e-34	0.537422	0.443175	0.822274	0.439871	0.778427	0.104344	0.792378	0.889584	0.42233	0.00547099	0.297618	0.563304	0.925184	0.332069	0.377437	0.270305	0.490046	0.404952	0.00921913	0.286391	0.752795	0.548705	0.566876	0.971317	0.527977	0.362528	1.05771e-12	0.376924	0.800133	0.822924	0.714469	0.750536	0.209164	2.47914e-05	0.429185	0.100678	0.927529	0.332255	0.791227	0.000669634	0.415928
723.2136_14.59	Sinapoyl feruloyl gentiobiose Isomer 1	Hydroxycinnamic acid	88	33796	384.046	12.6484	2.60569e-49	9.01569e-47	0.27097	0.472179	0.580761	0.566137	0.788052	0.0161016	0.262282	0.316841	0.362824	0.00997531	0.452982	0.862101	0.508831	0.115495	0.515753	0.164174	0.0982299	0.485413	0.0146051	0.109205	0.38886	0.77972	0.403338	0.958983	0.0570819	0.731289	3.65608e-12	0.73445	0.118057	0.217255	0.928571	0.0012668	0.109435	5.54291e-05	0.649205	0.00334832	0.213364	0.408425	0.706499	3.60007e-05	0.525997
723.2136751_14.6883430783333	Sinapoyl feruloyl gentiobiose Isomer 2	Hydroxycinnamic acid	88	6.95498e+09	7.90338e+07	15.1177	1.32994e-55	4.6016e-53	0.850242	0.694696	0.282781	0.337498	0.671373	0.00272005	0.465848	0.64708	0.95719	8.43281e-05	0.985413	0.162531	0.998564	0.0325086	0.31945	0.281831	0.0191187	0.476239	0.160456	0.0934985	0.47969	0.954384	0.568905	0.351094	0.00357146	0.961412	3.58088e-11	0.411798	0.471284	0.672902	0.575256	0.145338	0.0843614	0.0207425	0.852209	0.00369956	0.0325419	0.371111	0.467397	0.0249406	0.0969602
723.2133322_15.3605658616667	Sinapoyl feruloyl gentiobiose Isomer 3	Hydroxycinnamic acid	88	7.68819e+07	873658	18.9157	7.82684e-64	2.70809e-61	0.551858	0.495196	0.358576	0.554777	0.932325	0.0196086	0.523246	0.623457	0.859593	0.000558183	0.790665	0.491236	0.923648	0.0494242	0.356716	0.269813	0.112573	0.376717	0.713615	0.103424	0.269781	0.66798	0.373352	0.446649	0.0402919	0.806611	8.20155e-12	0.677305	0.373188	0.566466	0.461249	0.369407	0.101762	0.00218681	0.817607	0.00019465	0.00227805	0.336908	0.7858	0.00961498	0.112433
723.2136_16.39	Sinapoyl feruloyl gentiobiose Isomer 4	Hydroxycinnamic acid	88	229.471	2.60763	11.1047	7.00303e-45	2.42305e-42	0.232516	0.47567	0.230405	0.884421	0.787195	0.086677	0.188484	0.380543	0.595043	0.00339676	0.562268	0.987675	0.411466	0.0652089	0.616382	0.0965742	0.0421757	0.313577	0.0548351	0.0658042	0.233249	0.925616	0.222212	0.869249	0.8637	0.423549	2.50577e-06	0.746866	0.080899	0.614495	0.969091	0.00875571	0.146777	3.8213e-06	0.684864	0.000329484	0.0169987	0.262432	0.933377	0.000107112	0.499694
723.2132951_16.5502192983333	Sinapoyl feruloyl gentiobiose Isomer 5	Hydroxycinnamic acid	88	1.75291e+08	1.99195e+06	15.9291	1.71477e-57	5.93309e-55	0.82192	0.64134	0.31536	0.429557	0.818671	0.00423795	0.443838	0.713926	0.966896	0.000240776	0.980582	0.33924	0.879256	0.0603312	0.238523	0.294962	0.0862196	0.355804	0.81466	0.142963	0.341208	0.84646	0.48168	0.423701	0.0351918	0.643788	3.43559e-12	0.790905	0.42198	0.439066	0.548502	0.556807	0.115137	0.00584906	0.989652	0.000171335	0.00290539	0.305514	0.589301	0.0109518	0.104685
885.2663372_9.54444483333333	Sinapoly feruloyl triglucose Isomer 1	Hydroxycinnamic acid	88	6.9101e+07	785239	18.1347	2.93027e-62	1.01387e-59	0.429399	0.901393	0.0671876	0.618152	0.479486	0.0022713	0.274547	0.634326	0.828142	0.00149189	0.939994	0.594792	0.70066	0.0514977	0.327955	0.118572	0.98678	0.148395	0.336217	0.100238	0.40022	0.000235901	0.376074	0.176573	0.000154696	0.622615	5.32058e-09	0.290668	0.785764	0.753113	0.578092	0.0936774	0.192365	0.0155454	0.833615	0.0470288	0.131451	0.240378	0.429779	0.000482779	0.122767
885.2672415_12.7604380916667	Sinapoly feruloyl triglucose Isomer 2	Hydroxycinnamic acid	88	367194	4172.66	19.241	1.79518e-64	6.21134e-62	0.462214	0.308809	8.69239e-07	0.749167	0.528674	0.00313137	0.595617	0.855004	0.526901	1.41726e-05	0.32051	0.948506	0.371804	0.0372422	0.486882	0.195905	0.914071	0.170997	0.856127	0.122976	0.293079	2.68976e-07	0.545011	0.174555	0.00153577	0.500537	0.0022084	0.940911	0.718876	0.679661	0.436789	0.413369	0.206974	0.828568	0.641158	0.484222	0.000825233	0.0916735	0.147732	0.00897064	0.0704673
501.1249158_6.850430045	Sinapoyl malate hexose Isomer 1	Hydroxycinnamic acid	88	2.55296e+06	29010.9	27.5954	2.27641e-78	7.87637e-76	0.012413	0.436568	0.266856	0.47582	0.661432	0.865051	0.798349	0.924957	0.572346	0.423451	0.210103	0.380141	0.0205588	0.100419	0.979371	0.547249	0.77257	0.234379	0.0428375	0.700169	0.888408	0.642211	0.268199	0.51718	0.446212	0.878749	0.0863289	0.7706	0.148184	0.202625	0.355715	0.40625	0.676638	0.0448589	0.542409	0.197266	0.515173	0.500168	0.433922	0.171429	0.505319
501.1249852_7.46954816166667	Sinapoyl malate hexose Isomer 2	Hydroxycinnamic acid	88	1.3059e+07	148398	43.0555	2.64933e-96	9.16667e-94	0.0309904	0.474736	0.372356	0.531963	0.711512	0.868986	0.51066	0.747542	0.57116	0.440351	0.223544	0.479407	0.00813638	0.13363	0.947942	0.586559	0.63107	0.310877	0.0613476	0.558796	0.735647	0.512844	0.904906	0.545634	0.794568	0.774968	0.0995859	0.978829	0.192394	0.285311	0.413151	0.35385	0.938332	0.0655282	0.475156	0.23338	0.744713	0.519114	0.514825	0.227242	0.706952
739.2078367_11.9359527216667	Sinapoyl hydroxyferuloyl gentiobiose Isomer 1	Hydroxycinnamic acid	88	6.60702e+08	7.50798e+06	23.1476	1.64145e-71	5.67943e-69	0.415405	0.70486	0.909854	0.20629	0.799488	0.397842	0.544608	0.554631	0.115902	0.594049	0.114686	0.795568	0.342256	0.13772	0.522152	0.503106	0.220629	0.157355	0.00657705	0.0906989	0.619904	0.665946	0.409609	0.801372	0.62429	0.278129	4.20974e-05	0.385471	0.539298	0.850397	0.227206	0.0364884	0.154154	0.0002531	0.607992	0.0332267	0.0702921	0.543407	0.91782	0.177397	0.171574
739.2086_12.08	Sinapoyl hydroxyferuloyl gentiobiose Isomer 2	Hydroxycinnamic acid	88	2558.03	29.0686	30.8887	7.65136e-83	2.64737e-80	0.282848	0.656274	0.786164	0.237712	0.709595	0.44616	0.541437	0.63833	0.142459	0.952715	0.155723	0.444013	0.570919	0.194914	0.400445	0.316156	0.227718	0.187417	1.29741e-10	0.133658	0.85568	0.802704	0.29299	0.640954	0.411643	0.287006	0.000928305	0.283874	0.69439	0.812599	0.402522	0.00013173	0.192802	6.73914e-05	0.652366	0.0181538	0.158284	0.632372	0.758681	0.180977	0.305883
739.2025673_12.7592059033333	Sinapoyl hydroxyferuloyl gentiobiose Isomer 3	Hydroxycinnamic acid	88	1.85009e+06	21023.7	16.752	2.48847e-59	8.61009e-57	0.463463	0.518984	0.955999	0.27559	0.54903	0.340599	0.748014	0.978789	0.129534	0.684906	0.108111	0.564972	0.417553	0.118314	0.360107	0.40521	0.223743	0.163434	0.0966811	0.0918571	0.984538	0.940546	0.254095	0.919047	0.590924	0.280978	0.00151805	0.423673	0.613737	0.683462	0.254456	0.0165858	0.186477	0.00285552	0.365307	0.00944167	0.0171758	0.492637	0.713206	0.198412	0.212531
739.2077754_14.6000693683333	Sinapoyl hydroxyferuloyl gentiobiose Isomer 4	Hydroxycinnamic acid	88	1.88974e+06	21474.4	18.476	5.923e-63	2.04936e-60	0.358794	0.754568	0.744675	0.312866	0.426581	0.637881	0.62122	0.680721	0.207319	0.376953	0.138978	0.986611	0.360646	0.0899813	0.571118	0.40966	0.395357	0.120073	0.0812103	0.0718603	0.838952	0.902289	0.248307	0.746751	0.935051	0.277447	0.000796532	0.34861	0.659397	0.76697	0.207294	0.0274807	0.127578	0.000928042	0.6291	0.0659819	0.0231043	0.434215	0.994806	0.161255	0.143928
693.2026125_15.1384545266667	Diferuloyl gentiobiose Isomer 1	Hydroxycinnamic acid	88	1.82557e+08	2.07451e+06	15.195	8.71596e-56	3.01572e-53	0.350242	0.455267	0.612332	0.989892	0.9886	0.114924	0.281383	0.357847	0.863552	1.0556e-12	0.733933	0.666087	0.46453	0.160326	0.0215507	0.326136	0.720686	0.410379	0.989691	0.262689	0.265762	0.351081	0.3313	0.831575	0.27547	0.814179	1.85885e-12	0.835699	0.73838	0.318087	0.815365	0.758339	0.267041	0.000235964	0.363497	0.000373995	0.0280464	0.299774	0.857118	0.0526828	0.307964
693.2038839_15.855051365	Diferuloyl gentiobiose Isomer 2	Hydroxycinnamic acid	88	1.56275e+06	17758.5	14.1513	3.04163e-53	1.0524e-50	0.422853	0.610671	0.131098	0.742945	0.735838	0.107763	0.32001	0.427257	0.738737	1.04727e-12	0.751725	0.64898	0.382022	0.183748	0.121835	0.324181	0.774999	0.407243	0.660877	0.25279	0.253256	0.393646	0.285325	0.886899	0.392512	0.900578	1.23677e-10	0.965096	0.578496	0.674386	0.860625	0.920311	0.271644	0.00410616	0.575291	9.3867e-05	0.00398222	0.249788	0.986742	0.0841262	0.320791
693.20309_16.8118300833333	Diferuloyl gentiobiose Isomer 3	Hydroxycinnamic acid	88	2.82864e+06	32143.6	13.8969	1.33359e-52	4.61421e-50	0.430494	0.679338	0.116711	0.674786	0.973975	0.138433	0.308529	0.431574	0.509407	1.04883e-12	0.874874	0.710039	0.442724	0.155833	0.0549454	0.415262	0.724519	0.446711	0.687709	0.316952	0.246812	0.330323	0.279449	0.873153	0.520847	0.861046	8.18551e-09	0.934529	0.554633	0.556972	0.736833	0.920536	0.245887	0.0046489	0.618916	0.000369355	0.00146817	0.316638	0.983046	0.0744813	0.280955
709.198_12.39	Feruloyl hydroxyferuloyl gentiobiose	Hydroxycinnamic acid	88	3429.48	38.9713	13.3854	2.78276e-51	9.62836e-49	0.411149	0.919154	0.722076	0.286111	0.911412	0.286111	0.61626	0.871725	0.286111	0.00035792	0.286111	0.43987	0.286111	0.31683	0.904385	0.506533	0.286111	0.286111	0.286111	0.286111	0.286111	0.286111	0.286111	0.46145	0.334255	0.286111	4.60643e-06	0.286111	0.705532	0.533682	0.445361	0.0661689	0.326761	0.00265247	0.800933	9.73458e-05	0.00983673	0.40196	0.41924	0.290446	0.426954
725.1925024_10.0817812316667	Dihydroxyferuloyl gentiobiose	Hydroxycinnamic acid	88	9.24087e+06	105010	19.7812	1.62961e-65	5.63846e-63	0.446933	0.795975	0.949184	0.338084	0.576788	0.377821	0.586989	0.816959	0.33275	0.975298	0.33527	0.637065	0.55176	0.386004	0.437361	0.691438	0.337522	0.37109	6.9442e-06	0.348706	0.769876	0.831801	0.549045	0.692844	0.444408	0.359234	0.151013	0.38157	0.390757	0.491716	0.443604	0.0680131	0.387914	0.174966	0.735329	0.0915474	0.172933	0.398891	0.705322	0.855463	0.452298
591.1730418_15.5205446616667	1,2-disinapoyl glucoside Isomer 1	Hydroxycinnamic acid	88	6.66373e+06	75724.2	5.14176	3.21841e-22	1.11357e-19	0.527141	0.953734	0.918853	0.986308	0.340141	0.802054	0.873069	0.35946	0.155376	0.28758	0.670985	0.657695	0.996661	0.694766	0.818953	0.0952017	0.896749	0.70809	0.045808	0.933384	0.594679	0.579391	0.958824	0.513703	0.315121	0.434397	0.0398578	0.548476	0.65473	0.175649	0.141122	0.896646	0.11921	0.000296083	0.0622773	0.979943	0.144665	0.82815	0.187596	0.0553133	0.225673
591.1726717_17.9272420166667	1,2-disinapoyl glucoside Isomer 2	Hydroxycinnamic acid	88	426204	4843.23	12.3259	2.02376e-48	7.00222e-46	0.60351	0.627895	0.579805	0.664026	0.564346	0.587345	0.545226	0.551549	0.610126	0.549581	0.515923	0.580212	0.60872	0.967588	0.614254	0.745507	0.52103	0.647012	1.0496e-12	0.619804	0.592248	0.526668	0.568127	0.558561	0.539479	0.724023	0.929723	0.522967	0.521433	0.938379	0.546949	0.0593796	0.510999	0.762712	0.723144	0.182519	0.628342	0.563286	0.925283	0.65784	0.960378
709.1975221_12.3304951416667	Sinapoyl caffeoyl diglucoside Isomer 1	Hydroxycinnamic acid	88	1.65759e+08	1.88362e+06	28.2159	3.01466e-79	1.04307e-76	0.768133	0.804453	0.953551	0.778049	0.352535	0.037073	0.761653	0.607128	0.559186	0.0368527	0.448098	0.831663	0.839221	0.153495	0.982383	0.232315	0.459643	0.490169	1.0566e-12	0.124754	0.736035	0.659366	0.72433	0.657309	0.716723	0.461825	6.89828e-07	0.821454	0.572805	0.825377	0.401978	0.595487	0.195018	0.000510409	0.941499	0.374026	0.0580328	0.290473	0.367073	0.911356	0.177671
709.198_12.65	Sinapoyl caffeoyl diglucoside Isomer 2	Hydroxycinnamic acid	88	1564.28	17.7759	17.6769	2.60382e-61	9.00923e-59	0.358841	0.867066	0.719055	0.438925	0.537393	0.66732	0.459202	0.951242	0.365008	4.33551e-05	0.269791	0.647878	0.371196	0.252599	0.960611	0.462986	0.393903	0.286868	0.00169169	0.26437	0.648836	0.458939	0.38638	0.81983	0.819358	0.350957	2.65044e-12	0.505178	0.557367	0.719604	0.516065	0.449736	0.293221	5.64283e-05	0.804719	0.00455987	0.00575621	0.331208	0.882787	0.470324	0.351947
709.1981353_14.8958765416667	Sinapoyl caffeoyl diglucoside Isomer 3	Hydroxycinnamic acid	88	279797	3179.51	10.7171	1.06812e-43	3.69569e-41	0.98008	0.660056	0.94908	0.993639	0.241018	0.015804	0.847867	0.767239	0.962068	0.234769	0.494402	0.627678	0.636911	0.141751	0.731768	0.380005	0.419663	0.479096	1.0838e-12	0.107024	0.697662	0.748718	0.753965	0.606358	0.941148	0.432175	0.000147192	0.987901	0.579118	0.842414	0.370749	0.349521	0.205515	8.06094e-05	0.920019	0.25322	0.0250766	0.288621	0.289506	0.922147	0.206421
753.2248057_14.0671004433333	Disinapoyl gentiobiose Isomer 1	Hydroxycinnamic acid	88	6.08741e+09	6.91751e+07	15.2321	7.12091e-56	2.46384e-53	0.651763	0.467758	0.718116	0.259209	0.814472	0.0566161	0.884035	0.649057	0.0956056	0.826679	0.349103	0.932045	0.421858	0.200012	0.672439	0.18225	0.034988	0.94245	0.0282896	0.0221409	0.506191	0.126755	0.976788	0.589016	0.0109764	0.865398	8.05789e-09	0.707987	0.587661	0.483947	0.19881	0.0220591	0.0206371	0.0980957	0.305966	0.174597	0.260361	0.804632	0.818018	0.0741058	0.0780546
753.2237052_14.8414909216667	Disinapoyl gentiobiose Isomer 2	Hydroxycinnamic acid	88	9.49498e+07	1.07898e+06	17.349	1.28172e-60	4.43475e-58	0.370256	0.281992	0.757858	0.709643	0.658078	0.134218	0.87089	0.73393	0.114647	0.608515	0.297265	0.525504	0.99013	0.0908703	0.466336	0.183851	0.212945	0.569067	0.555098	0.052795	0.938878	0.527861	0.727246	0.831274	0.099349	0.798296	1.95455e-08	0.622763	0.237463	0.482549	0.331172	0.0641242	0.065509	2.98935e-05	0.220628	0.0419236	0.275526	0.914233	0.854326	0.00131312	0.127673
753.2238327_16.1303476683333	Disinapoyl gentiobiose Isomer 3	Hydroxycinnamic acid	88	1.03124e+08	1.17187e+06	17.6494	2.97365e-61	1.02888e-58	0.445517	0.336727	0.956446	0.582174	0.714092	0.0773334	0.805769	0.632378	0.09792	0.674569	0.266374	0.547664	0.827267	0.0809578	0.5008	0.155968	0.10859	0.642448	0.497484	0.0550464	0.959306	0.42036	0.870411	0.912177	0.0174253	0.738476	1.73485e-09	0.821798	0.246499	0.4059	0.229084	0.123297	0.0596207	0.000316738	0.233875	0.04097	0.21088	0.958783	0.990686	0.00307531	0.111273
915.2769634_9.630780325	Disinapoyl triglucoside Isomer 1	Hydroxycinnamic acid	88	706094	8023.8	18.4092	8.08206e-63	2.79639e-60	0.713026	0.417949	0.857577	0.66999	0.369115	0.185895	0.561625	0.767062	0.241353	0.960771	0.735898	0.240813	0.820799	0.113584	0.835923	0.143445	0.625264	0.574009	0.805791	0.0730647	0.847908	5.45914e-06	0.170372	0.596855	0.00224559	0.923994	0.0124276	0.368836	0.56755	0.884664	0.271449	0.423157	0.114439	0.000357061	0.265713	0.0515214	0.789874	0.632809	0.33339	0.0446951	0.125394
915.2743011_10.47681221	Disinapoyl triglucoside Isomer 2	Hydroxycinnamic acid	88	706782	8031.62	25.8772	7.634e-76	2.64136e-73	0.781885	0.694889	0.818095	0.726399	0.630555	0.860376	0.639306	0.860394	0.5958	0.726917	0.634502	0.584563	0.799701	0.467488	0.6171	0.456265	0.862238	0.690947	0.846749	0.535391	0.848758	0.967191	0.953753	0.7266	0.466364	0.765679	0.88054	0.920664	0.907722	0.727536	0.767684	0.46525	0.525082	0.00693751	0.806934	0.00954793	0.658473	0.793812	0.841248	0.74539	0.584056
931.251173_12.5603625383333	Sinapoyl dihydroxyferuloyl gentiobiose	Hydroxycinnamic acid	88	730511	8301.26	26.8181	3.03478e-77	1.05003e-74	0.504056	0.936065	0.925197	0.375506	0.577538	0.381086	0.588629	0.634983	0.412087	0.409178	0.351734	0.700709	0.436901	0.605703	0.421151	0.626999	0.353557	0.526391	1.03662e-12	0.476714	0.952544	0.942555	0.491975	0.649546	0.42654	0.424844	0.379762	0.472193	0.398001	0.391638	0.626448	2.42062e-12	0.465977	0.738944	0.610335	0.547641	0.559014	0.403795	0.906152	0.844249	0.858414
899.2609686_17.4450693333333	Diferuloyl sinapoyl gentiobiose	Hydroxycinnamic acid	88	7.12845e+06	81005.1	11.7127	1.11902e-46	3.87179e-44	0.566423	0.629308	0.318974	0.591213	0.525667	0.0770275	0.217962	0.406997	0.150896	0.234645	0.722907	0.299601	0.343681	0.157248	0.409526	0.971208	0.608372	0.824387	2.73196e-06	0.000417063	0.335957	0.431048	0.312581	0.672052	0.0780102	0.700619	0.0764964	0.327172	0.419658	0.586641	0.000250032	1.05571e-12	0.465968	0.102501	0.0107543	0.0191908	0.256197	0.119231	0.0284866	0.573452	0.00164169
945.266194_14.1837104833333	Disinapoyl hydroxyferuloyl gentiobiose Isomer 1	Hydroxycinnamic acid	88	3.6752e+07	417637	67.986	2.36957e-115	8.19873e-113	0.761469	0.989785	0.894404	0.313969	0.870279	0.153317	0.371266	0.475275	0.204523	0.227313	0.196529	0.988067	0.343511	0.946662	0.275364	0.521893	0.183623	0.31347	1.05593e-12	0.231675	0.145967	0.762362	0.328588	0.952856	0.16957	0.428117	0.496513	0.616034	0.280002	0.377159	0.820292	1.05527e-12	0.312373	0.149323	0.853275	0.650629	0.300645	0.30014	0.196084	0.562657	0.536263
945.2666884_17.5372637833333	Disinapoyl hydroxyferuloyl gentiobiose Isomer 2	Hydroxycinnamic acid	88	821716	9337.68	13.7035	4.16429e-52	1.44084e-49	0.889224	0.531633	0.471169	0.422814	0.885247	0.57991	0.234405	0.5052	0.583413	0.392873	0.467467	0.391979	0.411025	0.389239	0.437565	0.346286	0.425025	0.436058	0.00210661	0.407845	0.427973	0.397945	0.37553	0.35397	0.35427	0.319509	0.435948	0.392747	0.78712	0.124833	0.693424	0.841869	0.419411	0.0081334	0.387623	1.05538e-12	0.34884	0.868645	0.355685	0.0363827	0.467888
929.2711036_16.75519255	Disinapoyl feruloyl gentiobiose Isomer 1	Hydroxycinnamic acid	88	4.59466e+08	5.2212e+06	14.3847	7.9768e-54	2.75997e-51	0.718796	0.770527	0.334621	0.309713	0.630947	0.0355325	0.181721	0.487428	0.602154	0.534175	0.68924	0.213184	0.519215	0.149241	0.568606	0.569951	0.845618	0.89022	3.33119e-09	0.0172383	0.900768	0.275019	0.667407	0.132179	0.0464051	0.852738	0.113127	0.0948569	0.491892	0.567208	0.047591	1.05616e-12	0.308622	0.1682	0.173353	0.0308779	0.179891	0.121855	0.00117054	0.695814	0.532866
929.2715_16.91	Disinapoyl feruloyl gentiobiose Isomer 2	Hydroxycinnamic acid	88	5946.36	67.5722	14.9364	3.60766e-55	1.24825e-52	0.51416	0.399546	0.556502	0.921917	0.92716	0.180445	0.245875	0.443076	0.79841	0.372042	0.438242	0.850886	0.419591	0.660465	0.538532	0.617378	0.453747	0.810135	1.13143e-12	0.0818008	0.716795	0.783949	0.547926	0.981544	0.187485	0.916143	0.956795	0.508948	0.68501	0.685465	0.0453139	1.0526e-12	0.455871	0.264196	0.894586	0.30014	0.280646	0.274743	0.155137	0.698587	1.76472e-06
929.2715_17.94	Disinapoyl feruloyl gentiobiose Isomer 3	Hydroxycinnamic acid	88	692.37	7.86784	12.4171	1.12892e-48	3.90607e-46	0.741145	0.518322	0.618803	0.973656	0.689041	0.188487	0.291908	0.368077	0.850556	0.468483	0.543044	0.868352	0.485292	0.275489	0.512533	0.924542	0.41962	0.751632	3.65846e-06	0.605691	0.991993	0.672352	0.723094	0.178605	0.203019	0.858301	0.26305	0.115216	0.796045	0.5313	0.0100069	1.03662e-12	0.450219	0.0135289	0.227309	0.018649	0.339812	0.281348	0.0140251	0.978761	0.500972
929.2709961_18.11191455	Disinapoyl feruloyl gentiobiose Isomer 4	Hydroxycinnamic acid	88	1.33215e+07	151380	10.9798	1.67155e-44	5.78357e-42	0.976854	0.7991	0.126435	0.367057	0.636367	0.0688722	0.218429	0.44928	0.74657	0.448746	0.61805	0.491501	0.484943	0.150508	0.4407	0.867594	0.780522	0.920947	9.86247e-09	0.0209858	0.822467	0.0961083	0.641557	0.195388	0.0829903	0.912585	0.385467	0.291806	0.666513	0.511895	0.0338298	1.04816e-12	0.337393	0.26724	0.48879	0.0962541	0.248329	0.159605	0.0115038	0.60488	0.124663
929.270918_19.6076676833333	Disinapoyl feruloyl gentiobiose Isomer 5	Hydroxycinnamic acid	88	3.75025e+07	426165	24.1815	3.34402e-73	1.15703e-70	0.709389	0.397354	0.374539	0.997669	0.754544	0.0646774	0.113704	0.0358728	2.33631e-08	0.402018	0.124145	0.357257	0.416312	0.353656	0.667628	0.656379	0.881523	0.426666	0.283986	0.583141	0.37849	0.401478	0.46051	0.367493	0.352563	0.00254005	0.39393	0.552529	0.807564	0.017111	0.817053	0.619397	0.389924	0.318732	0.35669	1.03662e-12	0.502853	0.78468	0.372204	0.0863797	0.404794
929.2710545_20.7547623666667	Disinapoyl feruloyl gentiobiose Isomer 6	Hydroxycinnamic acid	88	440703	5007.99	17.5107	5.82221e-61	2.01449e-58	0.879733	0.427792	0.464532	0.576626	0.690168	0.32873	0.179886	0.0143377	9.57513e-07	0.358848	0.466243	0.347626	0.432268	0.33945	0.462932	0.513141	0.84911	0.418603	0.911658	0.680455	0.371583	0.344725	0.434872	0.352778	0.348058	0.0112564	0.449839	0.945986	0.468715	0.0266753	0.734251	0.631235	0.438873	0.0412381	0.342435	1.03662e-12	0.796149	0.953278	0.324904	0.035974	0.411358
855.2555335_9.88450658166667	Diferuloyl triglucoside	Hydroxycinnamic acid	88	601484	6835.05	9.17192	1.18499e-38	4.10005e-36	0.193509	0.632069	0.00438069	0.691662	0.670805	0.0203232	0.248631	0.412898	0.379948	1.09927e-11	0.885121	0.724984	0.560875	0.0948815	0.0743041	0.144889	0.755378	0.195011	0.898471	0.219375	0.215282	0.828895	0.60302	0.8436	0.0296354	0.312646	8.59255e-06	0.460195	0.421501	0.835155	0.923284	0.189327	0.425306	0.000202055	0.197185	0.00487593	0.0164916	0.190602	0.422123	0.000368703	0.316977
1091.324832_11.8972156616667	Disinapoyl feruloyl triglucose	Hydroxycinnamic acid	88	1.20706e+07	137166	37.0613	3.52848e-90	1.22085e-87	0.735018	0.868033	0.188714	0.990221	0.620915	0.26074	0.318169	0.652248	0.917547	0.630692	0.990826	0.641609	0.614123	0.272628	0.566127	0.508388	0.696577	0.52383	0.000851933	0.35494	0.926018	8.21376e-05	0.378431	0.192416	0.288699	0.584613	0.81099	0.167811	0.751403	0.560989	0.000125243	1.03662e-12	0.859969	0.456349	0.275145	0.538503	0.414776	0.371063	0.525042	0.895293	0.831687
959.2815389_16.15128595	Trisinapoyl gentiobiose Isomer 1	Hydroxycinnamic acid	88	1.02535e+09	1.16517e+07	15.2552	6.28018e-56	2.17294e-53	0.694915	0.498399	0.988627	0.571053	0.899777	0.0277992	0.166705	0.464478	0.197159	0.0866476	0.191415	0.561649	0.434606	0.188906	0.11198	0.711217	0.645842	0.907127	2.04546e-09	0.683804	0.129616	0.00112736	0.988007	0.415396	0.0381226	0.973017	0.58876	0.2269	0.468605	0.710038	0.342181	1.21866e-10	0.143523	0.103254	0.621915	0.599039	0.0756564	0.232368	0.0443602	0.635074	0.238671
959.2822516_17.6927752666667	Trisinapoyl gentiobiose Isomer 2	Hydroxycinnamic acid	88	1.004e+07	114091	16.9795	7.95401e-60	2.75209e-57	0.50292	0.476792	0.825187	0.718983	0.67821	0.0559792	0.154535	0.471387	0.220799	0.132981	0.216777	0.570211	0.35896	0.529006	0.124512	0.70714	0.786279	0.704605	9.20179e-08	0.928188	0.23848	0.00132948	0.937265	0.528405	0.0618785	0.755696	0.857825	0.405612	0.816176	0.901975	0.202641	1.05871e-12	0.209225	0.0286512	0.561983	0.52929	0.130802	0.241874	0.0462171	0.883782	0.0757654
959.2823244_19.2165308666667	Trisinapoyl gentiobiose Isomer 3	Hydroxycinnamic acid	88	4.37658e+07	497339	23.6957	2.04533e-72	7.07683e-70	0.766469	0.309674	0.246093	0.726492	0.889368	0.263051	0.000157473	0.0043857	0.225975	0.253407	0.390845	0.251894	0.32747	0.260288	0.358396	0.55266	0.955776	0.663567	0.0230228	0.435153	0.330215	0.344693	0.515567	0.256261	0.248306	4.56189e-05	0.271093	0.407515	0.638374	0.000974684	0.616466	0.612853	0.283268	0.249819	0.249412	1.1714e-12	0.93469	0.425876	0.264168	0.0643202	0.362088
519.1141261_14.05030732	Is 3-O-acetylglucoside	Flavonol	88	199669	2268.97	6.35283	9.23506e-28	3.19533e-25	0.61379	0.390453	0.520521	0.349338	0.322087	0.628173	0.759429	0.675598	0.344082	0.327578	8.67159e-05	0.682703	0.906887	0.149336	0.83993	0.471198	0.472087	0.935289	0.859722	0.530577	0.940596	0.156149	0.504074	0.417458	0.455008	0.408598	0.524203	0.357116	0.334454	0.0011683	0.44019	0.447273	0.648549	0.303089	0.406914	0.591059	0.317505	0.543425	0.591794	0.382018	0.420993
639.1561242_7.152076025	Is 3,7-di-O-glucoside	Flavonol	88	1.40305e+10	1.59437e+08	12.9171	4.8671e-50	1.68402e-47	0.735897	0.410717	0.043627	0.98199	0.135031	0.384893	0.000576689	0.00126086	0.0437421	0.0147294	0.41215	0.364738	0.773993	0.10286	0.788179	0.0706041	0.000802802	0.897298	0.104942	0.642249	0.219366	0.0321263	0.379493	0.234475	0.655006	0.244981	0.614416	0.132451	0.088736	0.557226	0.92203	0.690804	0.615174	0.295551	0.726402	0.16374	0.27799	0.904018	0.913883	0.0999602	0.661236
639.1558803_9.83365889166667	Is 3-O-sophoroside or Is 7-O-sophoroside	Flavonol	88	2.23619e+06	25411.3	25.0162	1.60091e-74	5.53914e-72	0.703387	0.539241	0.628116	0.591591	0.520637	0.705648	0.680075	0.560455	0.237503	0.455163	9.20869e-11	0.850298	0.68263	0.694694	0.552854	0.521446	0.965015	0.861687	0.590471	0.48498	0.624082	0.765194	0.539771	0.517585	0.638325	0.599844	0.500118	0.528375	0.25598	0.0897124	0.586969	0.482695	0.745734	0.476549	0.576353	0.719622	0.442263	0.00166617	0.730718	0.626157	0.498616
801.2089_5.02	Is 3-O-sophoroside-7-O-glucoside	Flavonol	88	5.07056	0.05762	8.82686	1.90416e-37	6.58838e-35	0.818737	0.507951	0.461162	0.576865	0.343049	0.729951	0.566771	0.916097	0.833117	0.372662	0.698617	0.489573	0.99982	4.72057e-11	0.869621	0.501272	0.537215	0.837989	0.645972	0.452402	0.811057	0.370461	0.548826	0.550212	0.9026	0.568265	0.990671	0.378498	0.923447	0.431448	0.566845	0.428607	0.719605	0.815338	0.736705	0.340182	0.343049	0.559492	0.419418	0.984188	0.516068
831.1981724_12.4036591783333	Is 3-O-hydroxyferuloylglucoside-7-O-glucoside Isomer 1	Flavonol	88	312271	3548.53	14.3806	8.1641e-54	2.82478e-51	0.395843	0.453627	0.274414	0.225074	0.571621	0.344305	0.823596	0.363363	0.145442	0.127172	0.171744	0.316069	0.650928	0.402433	0.874751	0.16906	0.705899	0.231301	0.523615	0.134495	0.854121	2.02425e-06	0.750775	0.714526	0.958507	0.292287	0.814603	0.866512	0.251285	0.50855	0.247495	0.415288	0.528496	4.05594e-07	0.381866	0.0782817	0.701554	0.968929	0.408902	0.38014	0.204155
831.1996905_12.849620505	Is 3-O-hydroxyferuloylglucoside-7-O-glucoside Isomer 2	Flavonol	88	323183	3672.53	3.38007	4.92295e-13	1.70334e-10	0.983378	0.571322	0.407656	0.472301	0.355746	0.774958	0.972284	0.934714	0.37559	0.292979	0.651135	0.405209	0.466976	0.489149	0.510357	0.48684	0.654062	0.529275	0.262524	0.42049	0.971547	0.504903	0.772199	0.352531	0.381281	0.572832	0.843985	0.357402	0.362255	5.31337e-07	0.536156	0.601595	0.54478	0.691842	0.639191	0.00389085	0.585727	0.947544	0.750403	0.547713	0.432672
845.2139246_13.80206169	Is 3-O-sinapoylglucoside-7-O-glucoside Isomer 1	Flavonol	88	1.18544e+06	13471	13.3189	4.15921e-51	1.43909e-48	0.644115	0.241753	0.0945314	0.0106492	0.163221	0.277721	0.916698	0.589203	0.857231	0.0779027	0.202945	0.470613	0.334842	0.875761	0.821374	0.150117	0.309807	0.341214	0.362146	0.389108	0.760637	0.00370871	0.447431	0.411459	0.605635	0.752772	0.795092	0.545826	0.337639	0.201218	0.182759	0.30751	0.28377	1.98241e-12	0.229323	0.505535	0.176182	0.384564	0.358302	0.70077	0.183685
845.2142609_14.4871839883333	Is 3-O-sinapoylglucoside-7-O-glucoside Isomer 2	Flavonol	88	2.51505e+06	28580.1	4.70346	4.63576e-20	1.60397e-17	0.972862	0.493542	0.456332	0.504271	0.464389	0.750557	0.947692	0.775063	0.737082	0.425462	0.802298	0.474733	0.633825	0.596831	0.502104	0.452884	0.997159	0.47833	0.67734	0.791238	0.568041	0.528914	0.586716	0.521719	0.461581	0.711391	0.876876	0.455662	0.437695	1.23341e-05	0.446194	0.665633	0.559045	0.865696	0.809291	0.00185867	0.563961	0.877766	0.979644	0.743043	0.518897
1007.265233_7.22301257	Is 3-O-sinapoylsophoroside-7-O-glucoside	Flavonol	88	555320	6310.45	13.1167	1.4231e-50	4.92392e-48	0.804881	0.45527	0.244619	0.978042	0.398367	0.182376	0.348524	0.42296	0.795666	0.423064	0.148226	0.917067	9.15785e-07	0.0174422	0.757198	0.451036	0.643707	0.893417	0.150479	0.501483	0.966906	3.13363e-05	0.513496	0.185526	0.535007	0.226632	0.230986	0.213981	0.35287	0.651126	0.513884	0.450997	0.418228	0.509803	0.384588	0.618554	0.440633	0.429673	0.673992	0.366796	0.380244
609.1456836_6.769575195	Km 3,7-di-O-glucoside	Flavonol	88	5.27217e+09	5.9911e+07	15.0131	2.36247e-55	8.17415e-53	0.749471	0.540127	0.19824	0.426112	0.114582	0.865466	0.128788	0.170977	0.574715	0.0567487	0.16762	0.110996	0.0738442	0.898863	0.291601	0.839568	0.725877	0.934817	0.00346226	0.693635	0.147251	0.0983478	0.225517	0.494138	0.408629	0.0690001	0.000318791	0.595934	0.0953962	0.799719	0.889526	0.430399	0.328379	0.886376	0.611546	0.967342	0.324739	0.0584198	0.694479	0.0721815	0.00689632
609.1452322_11.6575732733333	Km 3-O-diglucoside or Km 7-O-diglucoside	Flavonol	88	572956	6510.86	44.0069	3.34431e-97	1.15713e-94	0.989427	0.923721	0.80979	0.670068	0.817445	0.816873	0.882652	0.923918	0.947401	0.960152	0.895431	0.877765	0.916859	0.972712	0.768839	0.980885	0.771202	0.724884	0.937029	0.892238	0.824763	0.717755	0.72196	0.783827	0.685086	0.652335	0.677192	0.684361	0.706581	0.757412	0.823835	0.722702	0.759666	0.675039	0.704283	0.945685	0.645548	0.696553	0.613099	0.763098	0.676414
609.1454727_9.57393146	Km 3-O-sophoroside	Flavonol	88	3.48011e+09	3.95467e+07	39.4194	1.08778e-92	3.76373e-90	0.899202	0.414515	0.608021	0.467849	0.734079	0.697407	0.302146	0.352174	0.02282	0.00542055	1.05504e-12	0.530303	0.644311	0.467255	0.375849	0.557238	0.996177	0.309755	0.409845	0.0410872	0.700546	0.305544	0.362603	0.522356	0.383689	0.79991	0.318353	0.701462	1.3876e-05	0.00863898	0.472383	0.343847	0.402466	0.753508	0.484018	0.312291	0.359559	0.443743	0.768665	0.892365	0.423026
755.1824999_11.9874313716667	Km 3-O-p-coumaroylsophoroside	Flavonol	88	2.12723e+08	2.41731e+06	19.9001	9.68477e-66	3.35093e-63	0.720216	0.516891	0.86211	0.65093	0.887292	0.796641	0.449408	0.467248	0.56729	0.0652945	1.03662e-12	0.591861	0.840595	0.579278	0.549447	0.719556	0.695422	0.968644	0.570951	0.599665	0.944141	0.515521	0.555964	0.535875	0.521103	0.601006	0.515533	0.623058	0.206301	0.0510838	0.620554	0.476038	0.506394	0.864878	0.695557	0.480761	0.659745	0.964379	0.587308	0.568113	0.439628
755.1824271_14.49291328	Km 3-O-p-coumaroyldiglucoside	Flavonol	88	4.42398e+06	50272.6	27.5553	2.59751e-78	8.98737e-76	0.698817	0.483629	0.895734	0.669818	0.829791	0.78429	0.484725	0.485081	0.522122	0.0296185	1.03662e-12	0.622366	0.598644	0.62367	0.597354	0.804264	0.693373	0.929126	0.573404	0.602333	0.945489	0.472942	0.546622	0.513486	0.60153	0.563706	0.561738	0.639288	0.179275	0.089043	0.606387	0.496603	0.451251	0.840851	0.586819	0.484248	0.595964	0.96488	0.600872	0.578013	0.410986
801.1879192_9.45278242666667	Km 3-O-hydroxyferuloylsophoroside	Flavonol	88	1.73695e+09	1.9738e+07	80.3847	1.87884e-122	6.5008e-120	0.788313	0.942976	0.786352	0.585986	0.836993	0.695402	0.523547	0.561844	0.559245	0.924311	0.637972	0.815591	0.653967	0.666716	0.545125	0.810265	0.567938	0.760702	0.598002	0.611988	0.893838	0.572578	0.61538	0.653745	0.587575	0.635264	0.507397	0.657385	0.60047	0.250662	0.577504	0.51955	0.528876	0.67161	0.654466	0.574246	0.576899	0.832579	0.63987	0.608715	0.697346
771.1778178_10.2516746783333	Km 3-O-caffeoylsophoroside	Flavonol	88	5.96961e+09	6.78365e+07	122.049	2.39273e-140	8.27884e-138	0.854165	0.827508	0.880146	0.770344	0.779084	0.87948	0.54199	0.57969	0.704326	0.355542	1.0697e-12	0.797197	0.980464	0.670832	0.560663	0.778797	0.682531	0.754822	0.714527	0.763361	0.935553	0.554949	0.675233	0.580707	0.57975	0.650793	0.50239	0.668058	0.689343	0.273284	0.612239	0.501775	0.560049	0.663673	0.698938	0.52989	0.654611	0.735585	0.683157	0.570604	0.526619
771.1774059_13.177189805	Km 3-O-caffeoyldiglucoside	Flavonol	88	2.01905e+06	22943.8	98.4368	4.19817e-131	1.45257e-128	0.834331	0.810959	0.994561	0.734782	0.704196	0.864916	0.560739	0.569917	0.858241	0.250871	1.05549e-12	0.833774	0.886996	0.724299	0.536957	0.881537	0.70276	0.958457	0.964939	0.67121	0.800474	0.523057	0.678801	0.560129	0.558215	0.643713	0.523575	0.637282	0.69899	0.335479	0.584771	0.502762	0.549419	0.689557	0.733747	0.55364	0.693464	0.778417	0.623224	0.537012	0.54075
785.1932342_11.6509231766667	Km 3-O-feruloylsophoroside	Flavonol	88	2.44158e+09	2.77453e+07	72.805	3.00742e-118	1.04057e-115	0.728391	0.813641	0.81877	0.723901	0.862292	0.92626	0.445207	0.480408	0.717165	0.149215	5.67011e-09	0.692816	0.69747	0.557946	0.575525	0.715246	0.691919	0.962175	0.546549	0.765918	0.591678	0.473554	0.515906	0.615367	0.531716	0.587822	0.438082	0.567227	0.849287	0.00481395	0.670777	0.442746	0.471643	0.630359	0.572956	0.510905	0.576359	0.915032	0.64778	0.619195	0.91503
785.1913418_14.5472856716667	Km 3-O-feruloyldiglucoside	Flavonol	88	5.30471e+06	60280.8	30.6493	1.56378e-82	5.41068e-80	0.588363	0.680689	0.604874	0.58533	0.903623	0.959694	0.365777	0.439619	0.596281	0.378109	2.60042e-06	0.586769	0.571581	0.48433	0.524714	0.660941	0.747863	0.832362	0.526722	0.629767	0.520642	0.39642	0.420206	0.51	0.424833	0.533594	0.333503	0.693083	0.890737	0.011596	0.651999	0.364675	0.378918	0.94028	0.466544	0.49355	0.891625	0.963186	0.47124	0.514984	0.797406
785.1929_14.23	Km 3-O-feruloylglucoside-7-O-glucoside	Flavonol	88	166.653	1.89379	15.8758	2.27036e-57	7.85544e-55	0.914004	0.603948	0.194047	0.131808	0.0251428	0.210287	0.335543	0.402729	0.554894	0.0129836	0.765556	0.522165	0.241242	0.177032	0.85901	0.293633	0.134051	0.808078	0.371329	0.177032	0.999077	0.229223	0.360238	0.85442	0.903475	0.703721	1.05482e-12	0.00486595	0.654689	0.0243868	0.290844	0.220795	0.177032	1.17628e-12	0.301913	0.819667	0.147966	0.347464	0.242502	0.75464	0.510202
815.2028863_13.6304460583333	Km 3-O-sinapoylglucoside-7-O-glucoside Isomer 1	Flavonol	88	2.10789e+06	23953.3	26.8364	2.85259e-77	9.86997e-75	0.258519	0.318268	0.248248	0.76199	0.103943	0.327039	0.190125	0.209105	0.643998	0.481283	2.73944e-07	0.806267	0.261659	0.187839	0.213347	0.310328	0.73993	0.621813	0.538504	0.403698	0.523465	0.359859	0.388388	0.999166	0.533526	0.685758	0.020725	0.061625	0.587549	0.812655	0.211199	0.298133	0.159166	1.05504e-12	0.221405	0.411324	0.519965	0.39021	0.308544	0.494822	0.526127
815.2037576_14.4384755866667	Km 3-O-sinapoylglucoside-7-O-glucoside Isomer 2	Flavonol	88	2.63018e+06	29888.5	18.7513	1.66008e-63	5.74388e-61	0.533151	0.307534	0.134361	0.332058	0.337245	0.700154	0.68003	0.642502	0.831408	0.131348	0.946176	0.220857	0.333378	0.153837	0.81922	0.299019	0.163211	0.503646	0.199458	0.186068	0.30042	0.849446	0.360121	0.615365	0.781658	0.65198	0.000944265	0.353028	0.317596	0.00144799	0.703346	0.360026	0.234708	0.00266745	0.423241	0.245988	0.663015	0.951593	0.689313	0.796815	0.318154
815.2028974_10.73493018	Km 3-O-sinapoylsophoroside	Flavonol	88	1.68414e+09	1.9138e+07	68.2217	1.69241e-115	5.85574e-113	0.80934	0.636275	0.708783	0.747764	0.951394	0.932929	0.55044	0.565123	0.795792	0.687611	1.05627e-12	0.83874	0.86734	0.657689	0.562815	0.656382	0.684891	0.867242	0.610207	0.970415	0.806705	0.574484	0.608215	0.610152	0.579176	0.599707	0.525738	0.640395	0.985678	0.0311958	0.609979	0.540435	0.552	0.650968	0.592525	0.585029	0.572241	0.863326	0.806124	0.636663	0.647286
771.1986219_4.69600445166667	Km 3-O-sophoroside-7-O-glucoside	Flavonol	88	1.64881e+10	1.87364e+08	25.4269	3.70767e-75	1.28285e-72	0.437575	0.401055	0.290339	0.439688	0.96921	0.561264	0.159312	0.152916	1.21092e-12	0.000494887	0.330964	4.90943e-05	0.415502	0.679578	0.64498	0.969387	0.0219031	0.000629863	0.635477	1.68188e-12	0.625103	0.26773	0.36659	0.330415	0.528305	0.822808	0.401736	0.337843	0.258064	0.53777	0.203835	0.140466	0.231664	0.593483	0.261565	0.10254	0.33239	0.713825	0.649524	0.665634	0.267494
771.1990209_6.68030759833333	Km 3-O-diglucoside-7-O-glucoside	Flavonol	88	8.78394e+07	998175	4.17858	2.3068e-17	7.98151e-15	0.828639	0.78241	0.671531	0.70253	0.796909	0.684821	0.639698	0.698697	0.763317	0.691923	0.658133	0.806683	0.802838	0.655271	0.637794	0.76789	0.657286	0.723487	2.88654e-08	0.772828	0.72423	0.651712	0.627438	0.648942	0.661389	0.593046	0.955537	0.642134	0.616174	0.61808	0.667165	1.03662e-12	0.635913	0.794511	0.878481	0.560223	0.648167	0.584023	0.238902	0.687262	0.844879
917.2352395_7.25304115	Km 3-O-p-coumaroylsophoroside-7-O-glucoside	Flavonol	88	6.27529e+08	7.13101e+06	27.1654	9.4604e-78	3.2733e-75	0.240204	0.185616	0.925653	0.407287	0.394951	0.254263	0.146842	0.121991	6.95704e-05	2.84182e-08	0.105844	0.789973	6.29292e-09	0.642167	0.715561	0.157934	0.274868	0.00452348	0.954215	0.873627	0.0163467	0.763412	0.919277	0.133303	0.416847	0.514804	0.124367	0.206596	0.814046	0.938139	0.170495	0.0946152	0.271515	0.471524	0.318236	0.0934394	0.658517	0.277594	0.361687	0.195032	0.11706
917.2353835_9.01040236666667	Km 3-O-p-coumaroyldiglucoside-7-O-glucoside	Flavonol	88	2.91955e+07	331767	22.4259	2.72034e-70	9.41238e-68	0.149022	0.233206	0.914747	0.417078	0.627597	0.300032	0.192234	0.148892	0.000351962	7.99353e-07	0.20739	0.783614	3.04908e-09	0.897566	0.882454	0.210514	0.631902	0.0361423	0.807398	0.743466	0.0450721	0.818534	0.932667	0.166759	0.401397	0.510663	0.147682	0.24341	0.941985	0.786307	0.19188	0.118729	0.285498	0.379196	0.343765	0.123371	0.651724	0.33218	0.343694	0.213854	0.143033
933.2313498_5.80542727333333	Km 3-O-caffeoylsophoroside-7-O-glucoside	Flavonol	88	2.67114e+10	3.03538e+08	19.674	2.61221e-65	9.03824e-63	0.00215165	0.675315	0.148675	0.0493849	0.937968	0.211902	0.213702	0.174432	0.00195836	1.04506e-05	0.473748	0.262552	8.00902e-05	0.207285	0.588298	0.00220837	0.523307	0.000401762	0.00010651	0.354876	0.0231171	0.96397	0.414823	0.107022	0.374202	0.377589	0.0786363	0.146302	0.354073	0.371021	0.103902	0.0603359	0.167434	0.205474	0.255236	0.0669894	0.113058	0.303385	0.314985	0.141302	0.114543
933.2296844_7.92240002166667	Km 3-O-caffeoyldiglucoside-7-O-glucoside	Flavonol	88	1.15613e+07	131379	11.8968	3.30071e-47	1.14204e-44	0.00791677	0.810712	0.443894	0.0685476	0.763434	0.212699	0.206649	0.13529	0.0150982	8.21236e-05	0.362317	0.448013	9.45548e-05	0.442515	0.718639	0.0069403	0.730037	0.00090572	9.84004e-07	0.464382	0.0230217	0.980436	0.275365	0.11159	0.392174	0.375949	0.0953171	0.173313	0.402238	0.480797	0.12517	0.0831172	0.214588	0.252967	0.284997	0.0867133	0.0796687	0.368799	0.377557	0.164468	0.136999
933.2301637_10.0233888083333	Km 3-O-caffeoylsophorotrioside	Flavonol	88	1.84607e+06	20978.1	16.5505	6.90318e-59	2.3885e-56	0.230002	0.18645	0.22213	0.198808	0.188696	0.191587	0.661283	0.372041	0.205331	0.233465	0.208096	0.216924	0.232595	0.186891	0.18702	0.234691	0.196611	0.209955	0.253559	0.19863	0.200921	0.196323	0.201809	0.036218	0.426815	0.67103	0.00809329	0.103217	0.00964851	0.19461	0.0634301	0.939483	0.322753	0.675776	6.61035e-05	0.768294	0.214668	0.312117	0.000715134	0.187928	0.395126
963.2398438_7.60627615666667	Km 3-O-hydroxyferuloyldiglucoside-7-O-glucoside Isomer 1	Flavonol	88	5.5751e+06	63353.5	18.8574	1.02106e-63	3.53286e-61	0.0305017	0.547566	0.284149	0.408805	0.835972	0.631954	0.148477	0.143413	0.191458	0.439907	0.16492	0.143166	0.849133	0.434616	0.754642	0.00763996	0.34532	0.659777	0.0188759	0.453564	0.067919	0.904577	0.783783	0.269524	0.440486	0.353568	0.128346	0.245942	0.408903	0.536606	0.174715	0.119452	0.152952	0.650099	0.348361	0.145956	0.352505	0.336014	0.311196	0.414667	0.595764
963.2409984_8.034750905	Km 3-O-hydroxyferuloyldiglucoside-7-O-glucoside Isomer 2	Flavonol	88	573050	6511.93	14.8692	5.23223e-55	1.81035e-52	0.347669	0.521563	0.364357	0.140917	0.795878	0.327135	0.344666	0.316903	0.389665	0.732406	0.767065	0.830363	3.19644e-06	0.101362	0.016003	0.718844	0.842699	0.257845	0.582279	0.764064	0.815478	0.0901775	0.82104	0.23803	0.945904	0.383632	0.189546	0.190548	0.200965	0.712144	0.189883	0.116513	0.158461	0.365593	0.219695	0.188031	0.820432	0.47034	0.254031	0.210314	0.817135
963.241836_5.49520704166667	Km 3-O-hydroxyferuloylsophoroside-7-O-glucoside	Flavonol	88	1.60278e+10	1.82134e+08	17.8109	1.36753e-61	4.73166e-59	0.000419662	0.187016	0.0421416	0.691711	0.587499	0.77505	0.109322	0.114662	0.153265	0.0525605	0.127721	0.0308316	0.760386	0.337839	0.520811	9.5743e-05	0.471182	0.382721	0.000629418	0.513985	0.00703028	0.664831	0.450927	0.205036	0.437218	0.423956	0.085563	0.207284	0.477495	0.467636	0.118099	0.074678	0.119781	0.578407	0.298784	0.104536	0.365764	0.289279	0.293699	0.312851	0.63254
963.2411901_9.19440503	Km 3-O-hydroxyferuloylsophorotrioside	Flavonol	88	9.56264e+06	108666	95.939	5.29694e-130	1.83274e-127	0.517666	0.524263	0.509653	0.522582	0.493495	0.496901	0.576263	0.551965	0.501923	0.495027	0.506924	0.53137	0.515744	0.515857	0.50206	0.534458	0.49267	0.523777	0.539564	0.524862	0.510288	0.488848	0.503518	0.343778	0.977238	0.653957	0.787991	0.844556	0.150114	0.497912	0.995027	0.682158	0.807863	0.906754	0.298566	0.777297	0.517644	0.583242	0.149202	0.408533	0.910898
947.2462261_7.02612468	Km 3-O-feruloylsophoroside-7-O-glucoside	Flavonol	88	1.10027e+10	1.25031e+08	21.4186	1.56539e-68	5.41624e-66	0.0446973	0.413258	0.769562	0.0479507	0.613649	0.377659	0.0848685	0.082017	0.966534	6.74041e-08	0.465376	0.364792	0.10488	0.750886	0.710425	0.00387224	0.307363	0.0113979	0.0534145	0.233174	0.773097	0.561436	0.757174	0.179521	0.602059	0.473887	0.0835326	0.147912	0.460889	0.907142	0.176464	0.0484159	0.0867777	0.325008	0.205777	0.0707854	0.0876899	0.317085	0.294946	0.350708	0.210785
947.2453322_8.98201804666667	Km 3-O-feruloyldiglucoside-7-O-glucoside	Flavonol	88	2.79493e+07	317606	22.4338	2.63727e-70	9.12497e-68	0.149536	0.69575	0.842091	0.224377	0.694038	0.787296	0.128509	0.126628	0.943289	1.88027e-07	0.95396	0.709027	0.120676	0.900968	0.606709	0.0494447	0.588718	0.0980724	0.268713	0.638379	0.977976	0.403745	0.664542	0.179564	0.516923	0.454964	0.120746	0.174034	0.426357	0.973794	0.197882	0.0860408	0.125584	0.315473	0.224854	0.111775	0.214361	0.364582	0.301572	0.39422	0.160704
947.2457174_11.350163585	Km 3-O-feruloylsophorotrioside	Flavonol	88	2.94183e+07	334298	58.6317	4.00408e-109	1.38541e-106	0.36774	0.36082	0.367831	0.367742	0.356784	0.352304	0.421876	0.440682	0.359012	0.391717	0.357422	0.374047	0.389312	0.375661	0.357129	0.376548	0.353454	0.352339	0.403311	0.359362	0.362185	0.355158	0.35584	0.110581	0.531455	0.663813	0.483065	0.599291	0.162498	0.349453	0.0316695	0.960808	0.815755	0.648578	0.163657	0.901844	0.372904	0.382322	0.00430402	0.0361576	0.170407
947.245712_11.9966402933333	Km 3-O-sophoroside-7-O-feruloylglucoside	Flavonol	88	675196	7672.69	30.843	8.76648e-83	3.0332e-80	0.984887	0.576969	0.405585	0.71522	0.505561	0.623798	0.339743	0.375248	3.65579e-10	0.0243445	0.423267	0.0856372	0.656084	0.352818	0.627354	0.492636	1.0757e-12	0.176893	0.955924	0.518489	0.688539	0.444815	0.455926	0.392101	0.483256	0.00702754	0.438486	0.624721	0.00220611	0.843381	0.374488	0.75097	0.278484	0.0261907	0.326369	0.426361	0.464036	0.997199	0.473419	0.0351826	0.595453
977.2570127_6.717757555	Km 3-O-sinapoylsophoroside-7-O-glucoside	Flavonol	88	2.0737e+10	2.35647e+08	24.6876	5.23955e-74	1.81288e-71	0.000427092	0.954699	0.689222	0.0184229	0.0880168	0.0269569	0.0886795	0.0766783	0.307677	0.68914	0.260856	0.0196888	4.98652e-05	0.0920662	0.873542	0.265911	0.305993	2.26496e-05	0.161584	0.00256092	0.051374	0.896024	0.636386	0.128353	0.344511	0.320469	0.0648206	0.173196	0.333702	0.592633	0.0945052	0.0582835	0.0779441	0.279612	0.153834	0.0724297	0.800221	0.447934	0.370252	0.243292	0.37873
977.2557248_8.70113714333333	Km 3-O-sinapoyldiglucoside-7-O-glucoside	Flavonol	88	6.64992e+06	75567.3	15.0997	1.46744e-55	5.07733e-53	0.00117021	0.902452	0.8579	0.620786	0.917757	0.151609	0.281549	0.25647	0.774465	0.656676	0.0610261	0.0261371	9.97553e-06	0.0785017	0.818048	0.240858	0.303905	0.000107309	0.498631	0.00104728	0.310344	0.369269	0.626767	0.212125	0.381312	0.24562	0.230654	0.220565	0.250515	0.360792	0.202094	0.205946	0.19928	0.251366	0.216325	0.19396	0.552415	0.288692	0.262873	0.235799	0.290147
977.2575295_11.6160020166667	Km 3-O-sophoroside-7-O-sinapoylglucoside	Flavonol	88	670186	7615.75	19.6557	2.83125e-65	9.79614e-63	0.0858358	0.781543	0.217274	0.748368	0.820953	0.83607	0.33459	0.225007	5.55638e-07	0.933231	0.358817	0.288637	0.350123	0.249155	0.433916	0.456699	3.86231e-05	0.123771	0.882193	0.481139	0.162568	0.853612	0.57117	0.189115	0.323966	0.126458	0.254681	0.507233	0.383496	0.403732	0.204657	0.121612	0.113479	0.591718	0.144236	0.42356	0.261633	0.456842	0.22444	0.0226151	0.331777
977.2574008_12.70782578	Km 3-O-diglucoside-7-O-sinapoylglucoside	Flavonol	88	719500	8176.14	10.089	1.03069e-41	3.56619e-39	4.33805e-05	0.435413	0.362466	0.492419	0.568708	0.949449	0.481931	0.428815	2.3532e-11	0.486603	0.003004	0.37204	0.724974	0.489676	0.415561	0.812365	0.441031	0.411328	1.08147e-12	3.99145e-07	0.782859	0.435019	0.423001	0.520602	0.460558	0.535568	0.796573	0.456293	0.64741	0.400311	0.435877	0.462137	0.401472	0.800414	0.443795	0.550055	0.59697	0.853968	0.362072	0.73147	0.46709
1125.273811_10.7168054	Km 3-O-hydroxyferuloyldiglucoside-7-O-caffeoylglucoside	Flavonol	88	7.8638e+07	893613	42.1407	2.01804e-95	6.98243e-93	0.788123	0.645478	0.602374	0.735386	0.906548	0.82433	0.497954	0.506012	0.856268	0.936218	1.06304e-12	0.728269	0.899161	0.633312	0.575088	0.643837	0.701824	0.871859	0.469564	0.933271	0.792486	0.528172	0.571384	0.613857	0.544849	0.539897	0.4673	0.619426	0.987674	0.0123679	0.534025	0.480182	0.487403	0.466267	0.576753	0.500502	0.543712	0.903287	0.745767	0.542267	0.569607
1139.289339_13.4857224783333	Km 3-O-caffeoyldiglucoside-7-O-sinapoylglucoside	Flavonol	88	245872	2794	26.1511	2.95456e-76	1.02228e-73	0.0422935	0.546798	0.445534	0.95564	0.659384	0.0938922	0.82783	0.929037	0.0193897	0.361638	0.166647	0.703094	0.451871	0.49733	0.437808	0.000345079	0.717862	0.234365	1.04527e-12	0.722396	0.720999	0.273694	0.551102	0.327397	0.413438	0.690278	0.596165	0.309986	0.355759	0.000661194	0.46909	0.540392	0.301677	0.918458	0.414232	0.525486	0.0599199	0.530333	0.428408	0.868922	0.334428
1139.293812_15.2460277116667	Km 3-O-caffeoylsinapoyltriglucoside	Flavonol	88	233585	2654.38	27.1744	9.18073e-78	3.17653e-75	0.526722	0.652337	0.605337	0.557229	0.50471	0.59611	0.782978	0.740416	0.597505	0.55251	0.545788	0.57191	0.70699	0.58595	0.49235	0.617888	0.574942	0.547096	0.581679	0.571418	0.558529	0.543837	0.542999	0.540721	0.534981	0.592109	0.607726	0.0313942	0.000796747	0.58075	0.814186	0.89723	0.678565	0.825938	0.507374	0.45561	0.595785	0.0597217	0.480046	0.72945	0.785811
1153.308503_14.3937845133333	Km 3-O-feruloyldiglucoside-7-O-sinapoylglucoside	Flavonol	88	183156	2081.32	16.3465	1.96055e-58	6.78351e-56	0.0771101	0.6621	0.382066	0.852878	0.774976	0.0418505	0.559718	0.44466	0.412335	0.618202	0.123601	0.897052	0.785122	0.750352	0.435588	0.00868682	0.619035	0.981598	1.07914e-12	0.163448	0.595989	0.332183	0.42091	0.298702	0.259053	0.503108	0.713824	0.402959	0.316845	1.79012e-12	0.655746	0.425338	0.421974	0.965218	0.345712	0.582026	0.132017	0.502572	0.563259	0.672951	0.530414
1153.306528_16.5798783933333	Km 3-O-feruloylsinapoyltriglucoside	Flavonol	88	6.65877e+06	75667.9	35.928	6.40938e-89	2.21765e-86	0.60988	0.609262	0.604792	0.612627	0.609202	0.606687	0.692129	0.645321	0.603288	0.605336	0.621682	0.614771	0.620817	0.603647	0.599171	0.665749	0.610112	0.593853	0.616876	0.621975	0.615792	0.601563	0.601459	0.60155	0.604673	0.902305	0.620804	0.323567	0.0250311	0.605745	0.575432	0.78774	0.843298	0.983769	0.596675	0.338346	0.601544	0.031456	0.604679	0.804256	0.304359
1183.315456_14.17005874	Km 3-O-sinapoyldiglucoside-7-O-sinapoylglucoside	Flavonol	88	66706	758.023	9.18845	1.03925e-38	3.59579e-36	0.00293595	0.626415	0.520229	0.866115	0.627086	0.0356439	0.879816	0.564106	0.121562	0.48997	0.0334058	0.985471	0.787802	0.978616	0.432292	0.017573	0.957787	0.647903	1.03662e-12	0.0694917	0.692321	0.476263	0.551374	0.467796	0.429719	0.754517	0.544232	0.354597	0.42132	5.05116e-06	0.523783	0.486027	0.382274	0.603598	0.407859	0.738357	0.827626	0.723881	0.621985	0.798233	0.374399
1183.317577_15.5726103966667	Km 3-O-disinapoyltriglucoside	Flavonol	88	3.2318e+07	367250	42.4802	9.45501e-96	3.27143e-93	0.649636	0.654071	0.658155	0.651205	0.646899	0.647917	0.675901	0.657502	0.653221	0.654258	0.653092	0.646598	0.665835	0.649785	0.649514	0.676974	0.653463	0.6485	0.65294	0.657882	0.655059	0.646159	0.650447	0.647494	0.652201	0.96521	0.646507	0.704604	0.113123	0.658541	0.920881	0.866913	0.653698	0.946699	0.644142	0.792257	0.65338	0.127371	0.649645	0.606092	0.951731
933.2499228_4.473283425	Km 3-O-triglucoside-7-O-glucoside	Flavonol	88	1.21429e+06	13798.7	14.9851	2.75698e-55	9.53915e-53	0.18996	0.16561	0.205649	0.174675	0.208827	0.189405	0.963842	0.694778	0.259385	0.218335	0.188866	0.224536	0.207448	0.188674	0.17349	0.263744	0.217166	0.175848	0.213103	0.262783	0.198443	0.197325	0.189142	0.125036	0.235392	0.856889	9.33355e-06	0.641525	0.861012	0.184098	0.658224	0.418477	0.530916	0.552163	0.62381	0.545468	0.209477	0.603932	0.306592	0.0461904	0.767637
1079.289657_7.14740107666667	Km 3-O-p-coumaroylsophorotrioside-7-O-glucoside	Flavonol	88	5.87256e+06	66733.7	19.5044	5.53369e-65	1.91466e-62	0.186141	0.171207	0.179661	0.168552	0.172982	0.196801	0.326042	0.897247	0.204563	0.19187	0.169766	0.181878	0.195289	0.177212	0.196433	0.200182	0.173459	0.173228	0.191152	0.172635	0.18356	0.19755	0.181293	0.281607	0.000918226	0.790688	7.39109e-12	0.474852	0.598938	0.182305	0.556562	0.97063	5.44194e-06	0.339516	0.0252641	0.200317	0.18132	0.447005	0.163431	0.417289	0.247481
1079.290016_9.27806336333333	Km 3-O-p-coumaroyltriglucoside-7-O-glucoside	Flavonol	88	291251	3309.67	16.9598	8.77681e-60	3.03678e-57	0.211661	0.213499	0.227202	0.170666	0.162023	0.166729	0.732232	0.876856	0.172958	0.185667	0.17096	0.163801	0.166169	0.201306	0.180157	0.232128	0.165094	0.167598	0.201676	0.175925	0.17232	0.17486	0.16161	0.127135	0.00107804	0.811091	3.95876e-10	0.55654	0.491278	0.180146	0.545531	0.800412	4.03226e-08	0.332731	0.0569592	0.181767	0.206165	0.471828	0.177191	0.298316	0.224972
1095.285205_5.786691005	Km 3-O-caffeoylsophorotrioside-7-O-glucoside	Flavonol	88	8.24831e+08	9.37308e+06	23.7732	1.52904e-72	5.29048e-70	0.189998	0.190242	0.189994	0.188985	0.18887	0.221051	0.205456	0.899838	0.190514	0.234539	0.194651	0.188791	0.204024	0.189241	0.193685	0.228276	0.196713	0.189701	0.206297	0.189728	0.189978	0.188644	0.19009	0.0772749	0.0191646	0.629387	1.66323e-12	0.842854	0.592384	0.217256	0.849304	0.542359	0.0127907	0.908133	0.0417217	0.25981	0.207913	0.425831	0.0172008	0.375432	0.370476
1095.284854_8.266590015	Km 3-O-caffeoyltriglucoside-7-O-glucoside	Flavonol	88	450393	5118.1	21.9757	1.63202e-69	5.64681e-67	0.203056	0.190081	0.191668	0.20607	0.209312	0.179974	0.0981478	0.745342	0.201349	0.20173	0.192349	0.183918	0.205074	0.193529	0.188873	0.194826	0.189599	0.170898	0.197885	0.193842	0.211135	0.211518	0.183851	0.449937	0.0541844	0.446365	2.10474e-11	0.930985	0.617766	0.176852	0.85018	0.356682	0.000816278	0.87296	0.00896059	0.269579	0.235339	0.484608	0.00862158	0.277687	0.341642
1125.295744_5.41033957166667	Km 3-O-hydroxyferuloylsophorotrioside-7-O-glucoside	Flavonol	88	5.36643e+08	6.09822e+06	14.9348	3.63886e-55	1.25904e-52	0.205415	0.206524	0.204737	0.203069	0.203412	0.203148	0.389975	0.357409	0.202524	0.204894	0.202498	0.20343	0.215937	0.204665	0.203398	0.247458	0.202877	0.203243	0.205877	0.203499	0.204478	0.203304	0.204405	0.0273019	0.337783	0.455217	0.00703577	0.731079	0.57155	0.203129	0.78103	0.526997	0.82049	0.339446	0.0954151	0.351924	0.20782	0.447198	0.0733335	0.07251	0.921723
1125.294781_7.966814025	Km 3-O-hydroxyferuloyltriglucoside-7-O-glucoside	Flavonol	88	178509	2028.51	13.9402	1.03566e-52	3.58337e-50	0.213533	0.194806	0.235501	0.214144	0.216467	0.229063	0.371982	0.36343	0.230727	0.257663	0.203449	0.225506	0.235168	0.18817	0.191722	0.241842	0.212927	0.26791	0.483783	0.22345	0.214336	0.209171	0.229248	0.0717705	0.471642	0.39135	0.00350388	0.725166	0.590874	0.203393	0.845832	0.407858	0.764597	0.270159	0.115708	0.500839	0.234612	0.482849	0.0430869	0.0111564	0.867946
1109.300004_6.89810018166667	Km 3-O-feruloylsophorotrioside-7-O-glucoside	Flavonol	88	5.71208e+08	6.49101e+06	28.8905	3.49919e-80	1.21072e-77	0.157368	0.15629	0.155394	0.155397	0.155697	0.157419	0.368553	0.29425	0.155207	0.159914	0.155523	0.157258	0.164202	0.15712	0.156807	0.197405	0.156275	0.156633	0.15815	0.155633	0.156319	0.154437	0.156291	0.0082203	0.00157164	0.680685	1.45525e-10	0.934845	0.74841	0.155417	0.142146	0.181895	0.816671	0.366439	0.0620569	0.309125	0.157729	0.533596	0.00132847	0.00120766	0.000131782
1109.300792_9.23227207	Km 3-O-feruloyltriglucoside-7-O-glucoside	Flavonol	88	1.15876e+06	13167.7	29.0296	2.25721e-80	7.80996e-78	0.221017	0.150399	0.157644	0.189057	0.138815	0.158472	0.313598	0.249184	0.366687	0.4117	0.216332	0.150174	0.137197	0.109203	0.136624	0.133707	0.200532	0.179106	0.136023	0.109783	0.148681	0.158602	0.182013	0.0368428	0.00434462	0.795781	2.72394e-09	0.963429	0.907019	0.122543	0.124503	0.125594	0.864651	0.441311	0.177011	0.327247	0.139621	0.604393	0.00300736	2.30878e-05	4.12532e-06
1139.310155_6.51889177166667	Km 3-O-sinapoylsophorotrioside-7-O-glucoside	Flavonol	88	7.51094e+08	8.53516e+06	22.4977	2.05073e-70	7.09553e-68	0.16237	0.161473	0.161048	0.16025	0.161893	0.162884	0.291211	0.231338	0.161926	0.160204	0.163047	0.162107	0.177225	0.162245	0.161419	0.224632	0.163248	0.162585	0.161888	0.163272	0.161547	0.161057	0.161996	0.0203813	0.00245536	0.603066	0.00117244	0.835156	0.922743	0.160826	0.910885	0.407613	0.815413	0.32728	0.0228004	0.291419	0.164328	0.815594	1.63174e-07	0.00646299	0.500659
1139.310234_8.93611652833333	Km 3-O-sinapoyltriglucoside-7-O-glucoside	Flavonol	88	342956	3897.23	23.7733	1.52847e-72	5.28851e-70	0.191741	0.171095	0.164399	0.172515	0.168434	0.196117	0.180325	0.206434	0.185196	0.176991	0.160609	0.17292	0.254534	0.162942	0.160732	0.217105	0.166942	0.233317	0.196539	0.199812	0.184436	0.177829	0.162063	0.0550959	0.0146331	0.504407	0.0132711	0.664796	0.902735	0.172569	0.804054	0.471821	0.812643	0.298917	0.0345222	0.317341	0.192557	0.852275	2.63012e-08	0.00241487	0.222346
1301.342191_6.28397659	Km 3-O-hydroxyferuoloyldiglucoside-7-O-feruloyldiglucoside	Flavonol	88	165052	1875.59	19.1757	2.40884e-64	8.3346e-62	0.551312	0.914588	0.234177	9.09359e-05	0.922146	0.310203	0.23038	0.294869	0.741416	0.147119	0.867025	0.28904	0.20816	0.0379652	0.000204451	0.199821	0.324304	0.723858	0.340611	0.487265	0.192922	1.65812e-12	0.0175412	0.485441	0.389148	0.501881	0.321829	0.724951	0.247935	1.62875e-06	0.327764	0.282472	0.299963	0.442896	0.599134	0.347005	0.592289	0.666737	0.857116	0.283387	0.488454
1301.342121_11.5926656066667	Km 3-O-caffeoylsinapoylsophorotrioside-7-O-glucoside	Flavonol	88	6.80658e+07	773475	69.8365	1.73734e-116	6.0112e-114	0.352301	0.350076	0.34849	0.357867	0.353776	0.345771	0.0276111	0.691387	0.347246	0.350909	0.350288	0.348944	0.351193	0.350396	0.348404	0.680308	0.347972	0.354855	0.366265	0.347793	0.349866	0.350572	0.350446	0.35186	0.352545	0.194224	0.369762	0.157623	0.447027	0.34843	0.81146	0.57625	0.127773	0.712257	0.352176	0.207997	0.350723	0.824782	0.355553	0.876314	0.574701
1301.346253_12.971326975	Km 3-O-caffeoyltriglucoside-7-O-sinapoylglucoside	Flavonol	88	30239.7	343.633	11.4591	6.16099e-46	2.1317e-43	0.398473	0.628994	0.605161	0.46882	0.413012	0.294558	0.366311	0.743545	0.46649	0.478714	0.225302	0.36986	0.415149	0.569247	0.299562	0.989342	0.383177	0.428344	0.892962	0.383263	0.360891	0.431769	0.34707	0.465352	0.579758	0.871672	0.0583313	0.553573	0.712074	0.248274	0.505565	0.606601	0.948762	0.873841	0.436841	0.927214	0.480252	0.701183	0.766186	0.341655	0.404875
1317.338375_10.1962891183333	Km 3-O-sinapoylhydroxycaffeoyltriglucoside-7-O-glucoside	Flavonol	88	2.38853e+06	27142.4	10.4732	6.15092e-43	2.12822e-40	0.321765	0.314444	0.323402	0.293051	0.305412	0.310376	0.842868	0.833676	0.303553	0.31943	0.289452	0.338429	0.334595	0.303872	0.297115	0.827466	0.301832	0.318033	0.30141	0.311607	0.304127	0.309811	0.291124	0.305333	0.293152	0.739341	0.3012	0.766743	0.675261	0.287382	0.668352	0.0816602	0.467449	0.309159	0.306855	0.000173955	0.296047	0.656626	0.304807	0.858378	0.850919
1331.353594_5.47389049833333	Km 3-O-hydroxyferuloyldiglucoside-7-O-sinapoyldiglucoside	Flavonol	88	6.40125e+06	72741.5	18.4645	6.24765e-63	2.16169e-60	0.334322	1.47957e-05	0.464049	0.645553	0.227644	0.738702	0.088104	0.0762609	0.133574	0.639264	0.119619	0.0013169	0.128357	0.300501	0.592566	2.1944e-07	0.29332	0.934609	3.8981e-07	0.536652	0.298323	0.125354	0.70665	0.230052	0.502787	0.646356	0.08222	0.459259	0.818761	0.759733	0.249168	0.0887686	0.177138	0.517056	0.974847	0.162967	2.14779e-05	0.985088	0.922362	0.60275	0.627541
1331.352588_11.2287559133333	Km 3-O-sinapoylhydroxyferuloylsophorotrioside-7-O-glucoside	Flavonol	88	4.12289e+07	468510	27.0764	1.27384e-77	4.40749e-75	0.228935	0.229778	0.241089	0.226423	0.228802	0.225204	0.689466	0.48674	0.227696	0.23084	0.227236	0.228685	0.236902	0.227106	0.224758	0.692913	0.229853	0.229632	0.237617	0.228848	0.229844	0.226476	0.228039	0.228158	0.228457	0.829057	0.232979	0.729712	0.619308	0.224567	0.959301	0.0232918	0.653129	0.0233709	0.23145	0.000809585	0.227142	0.820985	0.237346	0.655887	0.157217
1315.357589_12.7212362866667	Km 3-O-feruloylsinapoylsophorotrioside-7-O-glucoside	Flavonol	88	5.61553e+07	638128	49.3503	6.15102e-102	2.12825e-99	0.2135	0.216423	0.218058	0.217375	0.213451	0.213132	0.632169	0.416251	0.215763	0.216643	0.214215	0.2173	0.224823	0.222111	0.21613	0.649571	0.217835	0.213651	0.228295	0.218909	0.214972	0.215341	0.213886	0.219167	0.218591	0.0432321	0.216444	0.0501692	0.0785881	0.214644	0.0590144	0.0565571	0.648102	0.117006	0.218011	0.00295021	0.216	0.368746	0.223213	0.162624	1.68099e-12
1315.360095_13.7687577183333	Km 3-O-feruloylsinapoyltriglucoside-7-O-glucoside	Flavonol	88	111084	1262.31	24.2439	2.65629e-73	9.19076e-71	0.15792	0.228855	0.271816	0.250018	0.174855	0.168683	0.54323	0.444376	0.278159	0.194418	0.236864	0.261285	0.254897	0.208101	0.175925	0.548104	0.200973	0.17101	0.479397	0.262917	0.130457	0.155713	0.169935	0.253602	0.271518	0.223255	0.992562	0.379394	0.109408	0.146129	0.0940069	0.067466	0.89564	0.2859	0.293468	0.0107546	0.17729	0.619555	0.535985	0.00301405	3.30045e-09
1345.367577_12.23816064	Km 3-O-disinapoylsophorotrioside-7-O-glucoside	Flavonol	88	9.72561e+07	1.10518e+06	31.4991	1.26439e-83	4.37478e-81	0.198603	0.201253	0.198173	0.200157	0.198779	0.198717	0.455162	0.339211	0.200171	0.200906	0.199932	0.199482	0.207106	0.202188	0.198987	0.697992	0.199706	0.200219	0.20417	0.199656	0.201545	0.200008	0.19837	0.199667	0.19976	0.182285	0.201906	0.0357184	0.070862	0.199346	0.394705	0.0376441	0.972126	0.0154689	0.200901	0.0106208	0.20081	0.0726673	0.203272	0.0865848	0.0205275
1345.369237_13.4460120833333	Km 3-O-disinapoyltriglucoside-7-O-glucoside	Flavonol	88	168897	1919.29	27.3051	5.94204e-78	2.05595e-75	0.181674	0.249305	0.216691	0.231831	0.191061	0.210918	0.422458	0.233817	0.199928	0.180985	0.197806	0.170193	0.228873	0.248458	0.185996	0.638695	0.167164	0.258703	0.342484	0.21255	0.193229	0.219246	0.18797	0.200085	0.179015	0.280497	0.285843	0.0366397	0.0269757	0.168398	0.323511	0.0200079	0.600772	0.0414714	0.153235	0.0231836	0.188219	0.114547	0.167448	0.0715153	0.0196554
1257.338418_5.48824140833333	Km 3-O-triglucoside-7-O-caffeoyldiglucoside	Flavonol	88	27428.9	311.692	6.71623	2.59864e-29	8.99131e-27	0.275562	0.51979	0.443255	0.523293	0.350493	0.373849	0.434759	0.351123	0.225523	0.644507	0.356214	0.309286	0.675547	0.35163	0.253125	0.32194	0.324253	0.572857	0.349769	0.644245	0.30557	0.329091	0.40608	0.120662	0.348601	0.470551	2.57503e-08	0.590052	0.754895	0.229145	0.0118599	0.468624	0.552122	0.096218	1.61469e-07	0.576021	0.486211	0.335858	0.364109	0.425382	0.488154
1447.400448_4.56322952166667	Km 3-O-feruloyltetraglucoside-7-O-feruloylglucoside	Flavonol	88	242059	2750.68	8.72223	4.48375e-37	1.55138e-34	0.494728	0.210765	0.237855	0.619632	0.638788	0.67637	0.0998291	0.189676	0.357034	0.303899	0.485326	0.426698	0.0993678	0.399808	0.16694	0.508336	0.500126	0.597333	0.000373841	0.0598032	9.13259e-05	0.332655	0.473575	0.763669	0.695477	0.322308	0.722305	0.951712	0.00253364	0.71384	0.71719	0.00171602	0.85978	0.20582	0.00803931	0.524552	0.613656	0.0525015	0.11854	0.00054444	0.64123
1493.403168_5.41364404	Km 3-O-hydroxyferuloylsophorotrioside-7-O-sinapoyldiglucoside	Flavonol	88	5.03362e+06	57200.3	17.1807	2.9317e-60	1.01437e-57	0.254235	0.247984	0.269445	0.251613	0.24852	0.250782	0.28483	0.314566	0.249036	0.250865	0.245338	0.258708	0.247882	0.252687	0.249681	0.323502	0.248182	0.251688	0.264219	0.258399	0.248025	0.249771	0.245902	0.508209	0.33036	0.581049	0.661277	0.678223	0.980495	0.246346	0.597343	0.00282797	0.564952	0.0260443	0.0007449	0.508133	0.269808	0.782622	0.000203027	3.83617e-07	0.436684
609.1452505_10.2516432666667	Rutin	Flavonol	88	159583	1813.44	1.45833	0.0154005	1	1.05327e-12	0.796311	0.774342	0.907203	0.606812	0.501621	0.958611	0.680202	0.891899	0.557575	0.341058	0.596452	0.863044	0.417069	0.619195	0.792737	0.430671	0.869507	0.539183	0.528455	0.858866	0.56296	0.489933	0.657279	0.725401	0.981029	0.876802	0.793136	0.912388	0.762794	0.667184	0.498101	0.616363	0.739871	0.525537	0.557167	0.45158	0.809787	0.550353	0.889319	0.567597
625.140047_5.64418838666667	Qn 3,7-di-O-glucoside	Flavonol	88	2.9867e+08	3.39397e+06	9.29605	4.44047e-39	1.5364e-36	0.829133	0.596436	0.062745	0.924677	0.763051	0.379654	0.545156	0.831903	0.413405	0.0564707	0.219588	0.280463	0.292833	0.054588	0.332941	0.099792	0.980934	0.251076	0.141758	0.167875	0.00398036	0.099667	0.585204	0.485252	0.396356	0.247857	0.369822	0.227303	0.100423	0.41712	0.765628	0.364074	0.928002	0.928627	0.154241	0.41083	0.336081	0.256553	0.161955	0.109302	0.730706
625.140274_8.29213738	Qn 3-O-cellobiose	Flavonol	88	2.07739e+07	236068	19.444	7.24014e-65	2.50509e-62	0.88321	0.281466	0.246977	0.864526	0.783592	0.647707	0.344682	0.676115	0.0931719	0.222958	7.45193e-08	0.782932	0.869459	0.0563253	0.816878	0.315365	0.226626	0.681231	0.44076	0.0478544	0.207477	0.774544	0.984244	0.81662	0.637123	0.667479	0.289536	0.743592	0.973999	1.05504e-12	0.470669	0.236561	0.470495	0.408136	0.511638	0.545793	0.250365	0.482268	0.0203618	0.301724	0.30846
817.1815247_8.12369242333333	Qn 3-O-hydroxyferuloyl diglucoside	Flavonol	88	4.05295e+06	46056.3	21.8847	2.35265e-69	8.14017e-67	0.687995	0.680985	0.473442	0.541405	0.71753	0.92621	0.507909	0.625643	0.454851	0.437648	0.885816	0.597958	0.590877	0.985056	0.600907	0.465084	0.579687	0.488411	0.693141	0.506921	0.714485	0.848778	0.977743	0.664046	0.673408	0.53499	0.469831	0.693442	0.751129	0.000150813	0.557549	0.42382	0.760288	0.711099	0.66127	0.610224	0.5092	0.519269	0.866513	0.441645	0.592247
787.1736093_8.75738587333333	Qn 3-O-caffeoyldiglucoside	Flavonol	88	2.87654e+07	326879	55.7456	5.18827e-107	1.79514e-104	0.963972	0.743086	0.666568	0.688499	0.712116	0.907725	0.815335	0.869096	0.938393	0.620182	0.014574	0.828924	0.814881	0.865291	0.76992	0.65889	0.874626	0.92485	0.772882	0.882023	0.921411	0.791316	0.844794	0.650106	0.684265	0.638389	0.618619	0.670875	0.627481	0.349059	0.65523	0.616	0.630402	0.61793	0.710867	0.641432	0.633775	0.8905	0.684669	0.605157	0.619518
801.1871058_10.2124108316667	Qn 3-O-feruloylsophoroside	Flavonol	88	3.14746e+07	357666	62.7164	5.95502e-112	2.06044e-109	0.720169	0.643791	0.591932	0.946463	0.946893	0.702256	0.599441	0.635205	0.682773	0.494975	0.00323494	0.63189	0.883372	0.922652	0.977638	0.56177	0.874294	0.82447	0.678236	0.783001	0.803568	0.832688	0.799472	0.680917	0.707558	0.599992	0.510938	0.677586	0.562118	6.14504e-10	0.685344	0.501616	0.576048	0.549302	0.609345	0.658752	0.556935	0.603572	0.726193	0.511745	0.660572
831.1978227_9.45989169333333	Qn 3-O-sinapoylsophoroside	Flavonol	88	3.23578e+07	367702	70.0907	1.21982e-116	4.22059e-114	0.704259	0.555798	0.523295	0.862032	0.912593	0.532861	0.592035	0.632358	0.661893	0.512109	0.00250985	0.689526	0.820338	0.250764	0.870412	0.566284	0.704513	0.776483	0.561755	0.794954	0.947869	0.890575	0.792169	0.655109	0.681483	0.569026	0.507381	0.655284	0.585838	1.05593e-12	0.577963	0.523915	0.594159	0.556658	0.57931	0.583738	0.559419	0.824894	0.936375	0.524892	0.55235
831.1939716_13.5737067366667	Qn 3-O-sinapoylglucoside-7-O-glucoside	Flavonol	88	254403	2890.94	12.4175	1.12644e-48	3.89749e-46	0.887561	0.470388	0.520984	0.477066	0.574668	0.815664	0.54896	0.635978	0.630512	0.507359	0.605063	0.609334	0.615677	0.558056	0.539374	0.515017	0.4771	0.499188	0.00305013	0.465775	0.536502	0.476394	0.490272	0.76569	0.5505	0.757987	0.344359	0.655682	0.527186	0.118751	0.815765	0.862677	0.457598	0.011153	0.725519	0.580064	0.749868	0.65074	0.970351	0.870096	0.583595
787.1929313_4.187021865	Qn 3-O-sophoroside-7-O-glucoside	Flavonol	88	2.25758e+08	2.56544e+06	16.1023	6.93606e-58	2.39988e-55	0.801393	0.298571	0.159265	0.717403	0.600678	0.811827	0.491884	0.556139	7.0946e-05	0.148783	0.623945	0.848749	0.00528958	8.12043e-06	0.230261	0.291454	6.35931e-05	0.309987	0.477156	0.018611	0.0211579	0.0327341	0.635454	0.504451	0.832129	0.519618	0.283979	0.588482	0.447423	0.668705	0.237241	0.169108	0.461356	0.243544	0.421918	0.168905	0.248986	0.797334	0.340877	0.197018	0.189196
933.2306156_6.43764086	Qn 3-O-p-coumaroyldiglucoside-7-O-glucoside	Flavonol	88	8.76526e+06	99605.2	11.5522	3.28334e-46	1.13603e-43	0.977033	0.312989	0.289027	0.900953	0.918699	0.0255448	0.66212	0.656255	0.483243	0.331746	0.86654	0.413413	3.81725e-08	0.155443	0.26032	0.446673	0.373523	0.848437	0.63447	0.510209	0.000624152	4.16573e-06	0.183476	0.308775	0.712463	0.435509	0.349331	0.421727	0.303142	0.629796	0.325369	0.232336	0.600373	0.329727	0.50875	0.241936	0.613639	0.551674	0.349215	0.231851	0.240494
949.22558_5.12699066833333	Qn 3-O-caffeoyldiglucoside-7-O-glucoside	Flavonol	88	5.20869e+08	5.91897e+06	10.3407	1.61239e-42	5.57887e-40	0.755596	0.768468	0.273558	0.52976	0.533923	0.0589354	0.794078	0.716401	0.737347	0.216458	0.977321	0.574028	4.49294e-08	0.0151719	0.291799	0.349476	0.5139	0.712137	0.0469098	0.537929	0.00334995	2.43107e-11	0.0143406	0.2894	0.704887	0.3656	0.285535	0.37886	0.239837	0.883358	0.280192	0.21835	0.408699	0.290552	0.445061	0.268237	0.728622	0.601727	0.509256	0.218236	0.23592
979.2357552_4.91830112166667	Qn 3-O-hydroxyferuloyldiglucoside-7-O-glucoside	Flavonol	88	3.07879e+08	3.49863e+06	14.6493	1.78635e-54	6.18076e-52	0.76533	0.698158	0.361847	0.627718	0.781318	0.689823	0.531126	0.637589	0.341521	0.336035	0.339747	0.495498	0.664534	0.042894	0.369803	0.44197	0.884887	0.595167	0.531668	0.401618	0.0121936	2.52587e-12	0.0597517	0.520584	0.984451	0.477323	0.346319	0.476256	0.324311	0.918099	0.351464	0.294374	0.36209	0.434628	0.543836	0.411156	0.641844	0.631565	0.418553	0.343386	0.414221
963.2405048_6.290096395	Qn 3-O-feruloyldiglucoside-7-O-glucoside	Flavonol	88	3.89169e+08	4.42237e+06	18.062	4.13369e-62	1.43026e-59	0.930878	0.542859	0.255228	0.309199	0.746123	0.220637	0.72201	0.816952	0.495713	0.208926	0.975659	0.517162	1.04544e-05	0.0284558	0.00176067	0.37498	0.526835	0.945677	0.5902	0.555289	0.663964	0.00394082	0.593594	0.369156	0.670457	0.382651	0.307144	0.357214	0.244762	0.601664	0.290367	0.20481	0.310475	0.276008	0.384163	0.299755	0.702537	0.838034	0.369509	0.232447	0.487278
963.2406_10.03	Qn 3-O-feruloyltriglucoside	Flavonol	88	79.5791	0.904308	13.7219	3.73428e-52	1.29206e-49	0.666905	0.666905	0.666905	0.666905	0.666905	0.679772	0.820425	0.698646	0.666905	0.67864	0.666905	0.666905	0.666905	0.666905	0.666905	0.759813	0.67987	0.666905	0.73092	0.666905	0.666905	0.666905	0.666905	0.0388125	0.452375	0.684054	0.961463	0.934093	0.757824	0.686793	0.433366	0.706433	0.968459	0.94752	0.302645	0.807968	0.722936	0.743883	0.00137565	0.666905	0.865119
993.2514117_6.09564243	Qn 3-O-sinapoyldiglucoside-7-O-glucoside	Flavonol	88	5.95026e+08	6.76166e+06	22.417	2.81851e-70	9.75204e-68	0.894715	0.404964	0.263316	0.155577	0.913414	0.012416	0.402491	0.38316	0.510861	0.221699	0.839153	0.597368	1.582e-09	2.26284e-10	0.0414064	0.321826	0.813136	0.859906	0.80892	0.698314	0.1888	0.000553753	0.443455	0.368027	0.885594	0.337875	0.265442	0.371448	0.249969	0.756603	0.254506	0.229947	0.280496	0.304675	0.338587	0.285102	0.50579	0.605343	0.404001	0.243946	0.295064
993.2512_9.2	Qn 3-O-sinapoyltriglucoside	Flavonol	88	333.753	3.79265	15.6924	5.98852e-57	2.07203e-54	0.721183	0.742983	0.751219	0.721183	0.733913	0.721183	0.721183	0.753294	0.721183	0.721183	0.721183	0.721183	0.721183	0.727589	0.72835	0.754578	0.727156	0.731143	0.721183	0.749305	0.727391	0.732741	0.721183	0.0142184	0.964616	0.733021	0.721183	0.801083	0.769764	0.731469	0.867381	0.786399	0.625278	0.767283	0.520051	0.759465	0.721183	0.775638	1.03662e-12	0.791364	0.736881
1111.278912_5.15998532333333	Qn 3-O-triglucoside-7-O-caffeoylglucoside	Flavonol	88	1.44145e+07	163802	11.6509	1.69134e-46	5.85203e-44	0.337676	0.330425	0.346371	0.335106	0.333436	0.338678	2.51433e-08	4.08277e-06	0.329015	0.325195	0.330326	0.334369	0.362059	0.332142	0.331676	0.342478	0.338262	0.330752	0.33382	0.332679	0.336294	0.338886	0.340109	0.0242746	5.20866e-07	0.560452	0.0228039	0.117423	0.424511	0.332552	0.577283	0.73097	3.47951e-07	0.950383	5.79879e-07	0.542745	0.333687	0.662966	0.00217581	0.430484	0.413244
1125.293998_6.206604365	Qn 3-O-triglucoside-7-O-feruloylglucoside	Flavonol	88	6.82171e+06	77519.4	11.86	4.20963e-47	1.45653e-44	0.260544	0.260872	0.264054	0.272157	0.269458	0.281181	0.424168	0.366526	0.260378	0.271634	0.26993	0.275029	0.283206	0.268096	0.274205	0.289587	0.261741	0.262428	0.281469	0.264248	0.266196	0.273703	0.27144	2.41963e-10	2.92323e-10	0.554558	4.97457e-05	0.320681	0.401601	0.264643	0.0283926	0.275626	0.147696	0.806988	5.04926e-07	0.696084	0.267197	0.808479	1.01206e-05	0.655583	0.12258
1155.305565_5.93824189833333	Qn 3-O-triglucoside-7-O-sinapoylglucoside	Flavonol	88	1.47578e+07	167702	10.5566	3.37004e-43	1.16603e-40	0.342661	0.342452	0.342561	0.351916	0.348413	0.345605	0.741271	0.712417	0.345018	0.343071	0.345017	0.344202	0.35266	0.347185	0.343375	0.362017	0.342219	0.346214	0.345615	0.353507	0.345374	0.345755	0.341292	1.05649e-12	1.21458e-10	0.545031	0.128201	0.406013	0.50061	0.34366	0.907697	0.737712	0.694182	0.907782	2.60299e-06	0.621853	0.349857	0.941078	1.09879e-07	0.660379	0.80287
1141.290199_4.89209020833333	Qn 3-O-triglucoside-7-O-hydroxyferuloylglucoside	Flavonol	88	4.62858e+06	52597.5	8.64451	8.50811e-37	2.9438e-34	0.297499	0.294843	0.3005	0.312547	0.297089	0.293264	0.575243	0.540219	0.299677	0.298151	0.298034	0.31973	0.296827	0.296433	0.298551	0.301208	0.299159	0.296209	0.299768	0.294464	0.306561	0.300656	0.292081	5.24813e-07	0.00075268	0.503968	0.1383	0.705632	0.383786	0.295811	0.938647	0.597873	0.105884	0.792955	4.56029e-09	0.714141	0.314208	0.726371	0.0042456	0.513278	0.651494
1333.332185_9.672578135	Qn 3-O-hydroxyferuloyltriglucoside-7-O-hydroxyferuoloylglucoside	Flavonol	88	70133.7	796.974	7.84842	7.5628e-34	2.61673e-31	0.443482	0.46712	0.412299	0.466973	0.419115	0.372666	0.0178194	0.00103685	0.428982	0.365712	0.363977	0.675874	0.771388	0.680573	0.41097	0.456718	0.397209	0.406535	0.896269	0.548272	0.394671	0.417555	0.302174	0.369516	0.340669	0.79712	0.458399	0.777588	0.400812	0.318274	0.77601	0.52513	0.00298503	0.749531	0.352421	1.05571e-12	0.425778	0.765429	0.333561	0.501843	0.849517
1303.326216_9.90934220333333	Qn 3-O-caffeoyltriglucoside-7-O-hydroxyferuloylglucoside	Flavonol	88	89246.7	1014.17	25.9717	5.497e-76	1.90196e-73	0.596422	0.710461	0.666405	0.545688	0.486389	0.47596	1.03684e-12	1.03684e-12	0.353535	0.490656	0.413494	0.804105	0.906882	0.536524	0.448725	0.504247	0.467743	0.608746	0.704928	0.339818	0.701122	0.58888	0.496983	0.370745	0.508358	0.699207	0.61569	0.574653	0.43114	0.368053	0.752245	0.921668	9.92265e-05	0.897313	0.359019	0.00792978	0.519086	0.574895	0.363984	0.514346	0.466721
1347.348505_10.7098288383333	Qn 3-O-sinapoylhydroxyferuloyltriglucoside-7-O-glucoside	Flavonol	88	847558	9631.34	10.3858	1.16033e-42	4.01474e-40	0.328608	0.373802	0.397921	0.371272	0.340078	0.35717	0.0520424	0.11232	0.370458	0.339593	0.345419	0.325586	0.35758	0.406814	0.336032	0.41606	0.359398	0.375072	0.353174	0.355084	0.355027	0.326697	0.356723	0.343358	0.333809	0.859204	0.328305	0.32733	0.540168	0.32818	0.725292	0.0947511	0.0148351	0.660568	0.340446	1.05504e-12	0.344897	0.64926	0.337213	0.579195	0.592154
1317.337764_10.99493828	Qn 3-O-caffeoylsinapoyltriglucoside-7-O-glucoside	Flavonol	88	1.45783e+06	16566.2	15.2954	5.04856e-56	1.7468e-53	0.385909	0.393991	0.38035	0.379747	0.353707	0.361601	9.84178e-10	1.8283e-06	0.392402	0.428787	0.353216	0.422378	0.377759	0.368196	0.357698	0.42861	0.352774	0.391781	0.394157	0.369066	0.367448	0.40231	0.380779	0.353382	0.383239	0.65553	0.362449	0.0184807	0.646248	0.363929	0.591859	0.984218	7.7554e-06	0.845111	0.364223	0.000345837	0.36706	0.813904	0.349137	0.448572	0.924151
1361.363641_11.7165032	Qn 3-O-disinapoyltriglucoside-7-O-glucoside	Flavonol	88	1.5374e+06	17470.5	11.4763	5.48229e-46	1.89687e-43	0.321849	0.331107	0.359706	0.332058	0.308143	0.304703	0.834657	0.900029	0.328207	0.317576	0.312261	0.318399	0.369658	0.439268	0.311993	0.404017	0.320453	0.315523	0.342806	0.329608	0.320364	0.318854	0.295949	0.302485	0.298665	0.881235	0.328882	3.29416e-05	0.864816	0.298849	0.263832	0.110293	0.139724	0.103225	0.306987	9.30272e-07	0.307209	0.206179	0.303393	0.572924	0.321375
1331.351728_12.1018520516667	Qn 3-O-sinapoylferuloyltriglucoside-7-O-glucoside	Flavonol	88	641815	7293.36	18.7044	2.05981e-63	7.12694e-61	0.282521	0.27186	0.319043	0.312167	0.255495	0.264115	0.629252	0.420293	0.254178	0.284987	0.26287	0.30159	0.29316	0.299681	0.257236	0.399531	0.270583	0.272182	0.338876	0.29194	0.250114	0.287331	0.274403	0.260347	0.289553	0.558985	0.345179	8.89625e-06	0.985281	0.26002	0.0276233	0.143229	0.0246522	0.295393	0.287072	8.27628e-11	0.266802	0.409164	0.265919	0.56485	1.03547e-05
1063.260239_7.94840602333333	Cy 3-sinapoylsophoroside-5-malonylglucoside	Anthocyanin	88	102618	1166.12	20.7795	2.23001e-67	7.71584e-65	0.766868	0.595508	0.905544	0.739848	0.619054	0.644845	0.750251	0.688305	0.766509	0.759699	0.569874	0.730496	7.12069e-05	1.04172e-12	0.320695	0.668404	0.751901	0.662434	0.839874	0.821757	0.683311	0.742477	0.716003	0.629725	0.701828	0.584007	0.706596	0.580185	0.592499	0.560311	0.56452	0.666005	0.553451	0.870004	0.667299	0.805319	0.642206	0.56516	0.617045	0.710224	0.681125
1033.247549_12.1943368666667	Cy 3-feruloylsophoroside-5-malonylglucoside	Anthocyanin	88	3.75982e+06	42725.2	5.95057	5.50095e-26	1.90333e-23	0.695091	0.748048	0.820779	0.738553	0.738232	0.733696	0.819419	0.749872	0.790262	0.948064	0.688989	0.692543	0.159719	1.05327e-12	0.0507072	0.706916	0.792563	0.719877	0.68961	0.651602	0.654628	0.691857	0.700983	0.712068	0.733546	0.674853	0.725971	0.68987	0.693255	0.651023	0.649238	0.751655	0.673602	0.644219	0.686354	0.700686	0.865469	0.641425	0.653237	0.720401	0.689031
1003.234497_12.0327055883333	Cy 3-p-coumaroylsophoroside-5-malonylglucoside	Anthocyanin	88	533381	6061.14	3.90971	6.18618e-16	2.14042e-13	0.702413	0.821407	0.870783	0.731192	0.747095	0.764572	0.765264	0.776117	0.765876	0.723557	0.719626	0.84125	0.024968	9.2943e-06	0.0639855	0.942521	0.713132	0.757367	0.735811	0.743127	0.743739	0.710992	0.732313	0.711287	0.712113	0.709948	0.738842	0.691414	0.675748	0.698569	0.715757	0.700642	0.68382	0.668181	0.732548	0.729592	0.698811	0.711482	0.706115	0.730467	0.746564
1153.305376_12.7161468316667	Cy 3-sinapoylferuloylsophoroside-5-glucoside	Anthocyanin	88	484212	5502.41	17.8588	1.08723e-61	3.76181e-59	0.744322	0.791097	0.764466	0.773703	0.714569	0.735047	0.777333	0.77945	0.719768	0.81403	0.784096	0.809428	0.697403	1.03662e-12	0.711623	0.75476	0.746676	0.769292	0.72365	0.786753	0.726339	0.706022	0.698154	0.750154	0.74997	0.721154	0.768299	0.773263	0.716541	0.736488	0.803427	0.757707	0.740229	0.78372	0.698552	0.740089	0.741178	0.777681	0.674447	0.780405	0.842264
1225.291064_11.9936529583333	Cy 3-caffeoylsinapoylsophoroside-5-malonylglucoside	Anthocyanin	88	355654	4041.52	8.41598	5.72243e-36	1.97996e-33	0.741971	0.791689	0.788187	0.752068	0.721752	0.772849	0.787433	0.781596	0.773925	0.829876	0.798107	0.738571	0.338225	1.03662e-12	0.334083	0.834104	0.725894	0.830691	0.77801	0.793552	0.714492	0.821103	0.745134	0.785967	0.72686	0.75308	0.774003	0.774179	0.755899	0.731877	0.752774	0.832892	0.729521	0.765504	0.732276	0.777161	0.739036	0.752955	0.716521	0.767844	0.726899
1239.307128_13.9388964166667	Cy 3-feruloylsinapoylsophoroside-5-malonylglucoside	Anthocyanin	88	4.21005e+07	478415	9.78061	1.04683e-40	3.62204e-38	0.747172	0.747592	0.743608	0.745353	0.738365	0.741899	0.74034	0.740555	0.743592	0.750469	0.742102	0.748112	0.196963	1.03662e-12	0.160407	0.740524	0.737941	0.745325	0.74673	0.745336	0.741886	0.743469	0.74121	0.738297	0.739058	0.739415	0.738981	0.741302	0.742112	0.73754	0.740423	0.746089	0.740204	0.742806	0.740483	0.740971	0.744899	0.740086	0.739247	0.743985	0.7417
1209.295703_13.8606003766667	Cy 3-p-coumaroylsinapoylsophoroside-5-malonylglucoside	Anthocyanin	88	5.7859e+06	65748.9	4.3096	4.76838e-18	1.64986e-15	0.737988	0.732447	0.741717	0.734827	0.728902	0.730644	0.733068	0.728898	0.733052	0.747435	0.733186	0.734205	0.0147102	1.05482e-12	0.0786657	0.738042	0.742122	0.725611	0.731581	0.726969	0.734481	0.738662	0.730936	0.728145	0.739694	0.735009	0.727158	0.733393	0.727471	0.726069	0.7291	0.735583	0.734072	0.724936	0.725197	0.733714	0.728758	0.725357	0.726979	0.734453	0.728782
1209.297681_14.4249727766667	Cy 3-diferuloylsophoroside-5-malonylglucoside	Anthocyanin	88	2.11863e+06	24075.4	4.66191	7.50135e-20	2.59547e-17	0.749429	0.743088	0.723297	0.758399	0.707287	0.732072	0.737061	0.723649	0.733438	0.716178	0.710717	0.727026	0.132868	1.05038e-12	0.000486343	0.757844	0.727609	0.75164	0.737939	0.736427	0.70544	0.719164	0.722661	0.715377	0.731719	0.729659	0.726072	0.72313	0.712142	0.705889	0.717499	0.710441	0.714788	0.714068	0.711942	0.719655	0.727454	0.727374	0.716307	0.713551	0.720962
1179.288894_14.4075204416667	Cy 3-p-coumaroylferuloylsophoroside-5-malonylglucoside	Anthocyanin	88	221674	2519.02	2.6053	1.21936e-08	4.21899e-06	0.710481	0.67037	0.755858	0.727934	0.748724	0.689383	0.718161	0.751696	0.841645	0.696589	0.769682	0.761713	0.00238307	4.25371e-09	0.00145484	0.789333	0.758701	0.85307	0.715181	0.793253	0.745857	0.838329	0.76398	0.741842	0.750577	0.694477	0.716091	0.696637	0.696948	0.685195	0.669197	0.767907	0.729898	0.659931	0.687915	0.689013	0.701711	0.728492	0.686641	0.708107	0.691609
987.2406_12.77	Pg 3-p-coumaroyldiglucoside-5-malonoylglucoside	Anthocyanin	88	0.0267671	0.000304172	1.10007	0.289461	1	0.916436	0.916436	0.916436	0.916436	0.916436	0.916436	0.916436	0.916436	0.916436	0.916436	0.916436	0.916436	0.916436	0.916436	0.916436	0.916436	0.916436	0.916436	0.916436	0.916436	0.916436	0.916436	0.916436	0.916436	0.916436	0.916436	0.916436	0.916436	0.916436	0.916436	0.916436	0.916436	0.916436	0.916436	0.916436	0.916436	0.916436	0.916436	0.916436	0.916436	0.916436
1017.2512_13.01	Pg 3-feruloyldiglucoside-5-malonoylglucoside	Anthocyanin	88	2.6694	0.0303341	2.56526	2.065e-08	7.1449e-06	0.895666	0.895666	0.895666	0.895666	0.895666	0.895666	0.895666	0.895666	0.895666	0.895666	0.895666	0.895666	0.895666	0.895666	0.895666	0.895666	0.895666	0.895666	0.895666	0.895666	0.895666	0.895666	0.895666	0.895666	0.895666	0.895666	0.895666	0.895666	0.895666	0.895666	0.895666	0.895666	0.895666	0.895666	0.895666	0.895666	0.895666	0.895666	0.895666	0.895666	0.895666
1193.2986_15.16	Pg 3-diferuloyldiglucoside-5-malonoylglucoside Isomer 1	Anthocyanin	88	1.78238	0.0202544	1.30656	0.0632099	1	0.911955	0.911955	0.911955	0.911955	0.911955	0.911955	0.911955	0.911955	0.911955	0.911955	0.911955	0.911955	0.911955	0.911955	0.911955	0.911955	0.911955	0.911955	0.911955	0.911955	0.911955	0.911955	0.911955	0.911955	0.911955	0.911955	0.911955	0.911955	0.911955	0.911955	0.911955	0.911955	0.911955	0.911955	0.911955	0.911955	0.911955	0.911955	0.911955	0.911955	0.911955
1193.295925_15.69566423	Pg 3-diferuloyldiglucoside-5-malonoylglucoside Isomer 2	Anthocyanin	88	8177.74	92.9288	3.96066	3.29891e-16	1.14142e-13	0.681552	0.733494	0.769599	0.730937	0.807005	0.942521	0.991043	0.848085	0.861997	0.929837	0.568733	0.987744	0.815353	0.326632	0.617075	0.874567	0.665897	0.809868	0.840199	0.955658	0.757713	0.833609	0.837941	0.742379	0.782634	0.760153	0.720882	0.816748	0.699802	0.80509	0.973448	0.914663	0.609984	0.903773	0.553148	0.979541	0.875141	0.722427	0.620081	0.649881	0.760787
1223.312573_15.1813028166667	Pg 3-feruloylsinapoyldiglucoside-5-malonoylglucoside	Anthocyanin	88	434769	4940.56	2.57616	1.78901e-08	6.18998e-06	0.93358	0.901285	0.935583	0.912531	0.865851	0.843464	0.951436	0.857056	0.950882	0.876816	0.883378	0.887668	0.890254	0.827017	0.858501	0.942487	0.846898	0.888693	0.948265	0.874654	0.861323	0.874014	0.895329	0.864053	0.870637	0.845434	0.893534	0.852732	0.880145	0.851628	0.873266	0.92481	0.864035	0.85692	0.857216	0.899628	0.886965	0.861218	0.838189	0.869784	0.941538
551.1769116_7.09381623833333	G(8-O-4)ferulic acid ether hexoside Isomer 1	Monolignol and oligolignol	88	968392	11004.5	14.2971	1.31542e-53	4.55135e-51	0.72779	0.411886	5.47934e-06	0.870111	3.21943e-07	0.682318	0.584051	0.000763075	0.526256	0.356582	0.985599	4.82264e-05	0.0951693	0.107866	0.744611	0.499267	0.222078	0.00160453	0.657683	0.678418	0.236633	0.597281	0.447527	0.261997	0.800789	0.907103	0.234416	0.254428	0.637182	0.102408	0.0362829	0.113776	0.781324	0.747587	0.147233	0.106157	0.208101	0.612945	0.388071	0.958654	0.108766
551.1769164_7.58378421166667	G(8-O-4)ferulic acid ether hexoside Isomer 2	Monolignol and oligolignol	88	5.19772e+07	590651	32.2891	1.28832e-84	4.45758e-82	0.290955	0.916302	0.301367	0.289582	0.417346	0.755132	0.324422	0.358072	0.247895	0.156321	0.362168	0.267119	0.775405	0.710467	0.535968	0.663265	0.774739	0.414311	1.05593e-12	0.505587	0.442376	0.243063	0.31966	0.373706	0.427474	0.537811	0.59273	0.341132	0.544338	0.264536	0.544702	0.0265786	0.98298	0.566103	0.581926	0.57577	0.309779	0.473196	0.359618	0.478331	0.00187335
551.1765627_8.56864183666667	G(8-O-4)ferulic acid ether hexoside Isomer 3	Monolignol and oligolignol	88	2.55832e+06	29071.8	8.25955	2.1515e-35	7.4442e-33	0.0821202	0.439092	0.00113917	0.145577	0.00258299	0.566234	0.537282	0.242768	0.157005	0.476968	0.247895	0.00696581	0.346844	0.844022	0.699512	0.733316	0.925309	0.00208784	0.299688	0.47893	0.851432	0.420823	0.52543	0.149039	0.357543	0.167257	0.470583	0.0529849	0.0795236	0.129115	0.244496	0.068006	0.144846	0.0722954	0.159328	0.134195	0.042197	0.276365	0.0702386	0.180841	0.970011
505.135095_11.0763696083333	G(8-O-4)feruloyl malate Isomer 1	Monolignol and oligolignol	88	1.07819e+08	1.22521e+06	13.9842	8.01063e-53	2.77168e-50	0.321235	0.00825949	0.381302	0.574394	0.0466774	0.633063	0.733394	0.371026	0.397262	0.103719	0.898977	0.535036	0.891133	0.48958	0.855544	0.0251748	0.0259945	0.791487	0.00780799	0.00434712	0.77037	0.403017	0.508867	0.541371	0.719333	0.325674	0.0238862	0.32384	0.098682	0.0294994	0.0771519	0.0212098	0.515795	0.00890639	0.304957	0.0362457	0.737165	0.280056	0.252265	0.0757086	0.195057
505.1346_11.37	G(8-O-4)feruloyl malate Isomer 2	Monolignol and oligolignol	88	985.176	11.1952	14.3374	1.04448e-53	3.61392e-51	0.0426107	0.0460198	0.825444	0.418593	0.225699	0.262256	0.760695	0.67114	0.415832	0.306504	0.897475	0.729135	0.856037	0.387789	0.78996	0.0724056	0.404222	0.319427	0.0142648	0.226002	0.406096	0.667893	0.572598	0.496291	0.806405	0.350032	0.03013	0.307606	0.122874	0.0358228	0.1494	0.0279043	0.709153	0.0163786	0.53642	0.0457273	0.538517	0.495722	0.203683	0.0660011	0.166223
505.1355572_12.0039911083333	G(8-O-4)feruloyl malate Isomer 3	Monolignol and oligolignol	88	1.15509e+07	131260	10.9364	2.26552e-44	7.83869e-42	0.955453	0.00636637	0.362457	0.870719	0.123821	0.862877	0.7457	0.397318	0.698506	0.188707	0.973215	0.553342	0.860422	0.353878	0.718418	0.0363785	0.121575	0.990508	0.011759	0.0307011	0.622638	0.337485	0.915293	0.455343	0.527021	0.184521	0.0348894	0.24017	0.101948	0.0361229	0.118771	0.0319511	0.575211	0.014265	0.341904	0.0588804	0.858168	0.320651	0.228037	0.0855674	0.294182
667.1874_8	G(8-O-4)feruloyl malate ether hexoside Isomer 1	Monolignol and oligolignol	88	620.924	7.05596	12.0325	1.35442e-47	4.68631e-45	0.663593	0.780589	0.516256	0.126421	0.000563613	0.554858	0.813834	0.187793	0.0400024	0.550088	0.107944	0.839046	0.421726	0.781157	0.407423	0.330754	0.379139	3.01846e-06	0.0823061	0.318297	0.431809	0.71724	0.0858363	0.346091	0.424245	0.21442	0.0896243	0.167119	0.116399	0.114139	0.137759	0.105382	0.951707	0.0847999	0.334906	0.0913585	0.261532	0.239923	0.144212	0.162747	0.118339
667.1870575_8.26391552333333	G(8-O-4)feruloyl malate ether hexoside Isomer 2	Monolignol and oligolignol	88	5.04559e+06	57336.2	12.3725	1.50174e-48	5.196e-46	0.39565	0.762558	0.508779	0.0937307	0.0182282	0.347527	0.206496	0.0521518	0.00707745	0.702172	0.0380238	0.779032	0.441286	0.958307	0.614326	0.434004	0.383057	0.000384173	0.0336466	0.17895	0.980932	0.913926	0.154609	0.35629	0.804427	0.201016	0.0473262	0.18068	0.103386	0.10543	0.103835	0.0500439	0.816281	0.0384966	0.607576	0.0555104	0.291529	0.400225	0.136499	0.102497	0.118861
667.1874_8.6	G(8-O-4)feruloyl malate ether hexoside Isomer 3	Monolignol and oligolignol	88	188.851	2.14603	4.82396	1.15949e-20	4.01184e-18	0.639868	0.890525	0.495022	0.136716	0.0743171	0.85878	0.24662	0.151724	0.0214384	0.841327	0.0765482	0.714835	0.818556	0.981052	0.179759	0.829375	0.321697	1.5567e-05	0.130007	0.114939	0.648723	0.734477	0.794535	0.290277	0.465305	0.134638	0.134103	0.141557	0.124477	0.153962	0.142401	0.120677	0.185275	0.121878	0.16835	0.127001	0.374793	0.251669	0.131034	0.135408	0.18737
745.2704579_15.34822992	G(8-O-4)S(8-8)G hexoside Isomer 1	Monolignol and oligolignol	88	2.62811e+06	29864.8	6.38918	6.42903e-28	2.22444e-25	0.761942	0.332346	0.767532	0.276771	0.377452	0.185297	0.558413	0.881567	0.738499	0.433006	0.142846	7.22818e-08	0.168578	0.481218	0.870271	0.776531	0.370726	0.293363	0.0125754	0.510051	0.360108	0.0116097	0.761454	0.993559	0.800412	0.250886	0.041183	0.988605	0.127963	0.705049	0.356793	0.832826	0.731746	0.545939	0.0457756	0.214199	0.274492	0.00544237	0.174623	0.527207	0.7862
745.2708_15.54	G(8-O-4)S(8-8)G hexoside Isomer 2	Monolignol and oligolignol	88	475.875	5.40767	8.58254	1.42184e-36	4.91956e-34	0.802119	0.76722	0.943829	0.415163	0.641629	0.439008	0.033575	0.227412	0.47742	0.589747	0.947213	0.204254	0.108013	0.620936	0.337436	0.116107	0.463815	0.532086	0.0640718	0.878333	0.798096	0.0712044	0.636121	0.728885	0.998025	0.167672	0.0269726	0.511771	0.112381	0.902487	0.597376	0.739419	0.582527	0.732318	0.0853803	0.260479	0.272328	0.00426607	0.14138	0.208792	0.107064
907.3241679_11.659087675	G(8-O-4)S(8-8)G dihexoside Isomer 1	Monolignol and oligolignol	88	549754	6247.21	5.75913	4.05177e-25	1.40191e-22	0.475558	0.419794	0.036207	0.0626574	0.392643	0.334347	0.636877	0.515066	0.976976	0.612867	0.830445	0.662466	0.169291	0.320571	0.476535	0.0428013	0.176606	0.00442433	0.656355	0.274763	0.345725	0.950914	0.56571	0.436721	0.10256	0.179243	0.0526408	0.996482	0.107053	0.758276	0.331672	0.475943	0.735612	0.321009	0.184336	0.787265	0.359082	0.593429	0.105256	0.198928	0.412495
907.3236_11.72	G(8-O-4)S(8-8)G dihexoside Isomer 2	Monolignol and oligolignol	88	25.6254	0.291198	3.98481	2.45079e-16	8.47973e-14	0.174528	0.241447	0.008848	0.182367	0.225905	0.140345	0.682461	0.0129594	0.585325	0.464682	0.512116	0.498147	0.164696	0.318987	0.421225	0.161387	0.287682	0.0218082	0.124375	0.124375	0.772725	0.666296	0.374836	0.497368	0.0349116	0.275838	0.131204	0.557095	0.261399	0.96313	0.463424	0.449618	0.316673	0.803701	0.204225	0.774563	0.854556	0.124339	0.221012	0.493953	0.0652008
375.1445953_5.35221096333333	G(8-O-4)G	Monolignol and oligolignol	88	172519	1960.44	3.83784	1.50842e-15	5.21914e-13	0.102771	0.160919	0.935492	0.0665497	0.68494	0.355776	0.246714	0.156772	0.364316	0.198243	0.287318	0.42152	0.159448	0.444006	0.594078	0.110479	0.533282	0.717244	0.934446	0.226399	0.338733	0.557273	0.513283	0.424568	0.000420851	0.0318188	0.0661905	0.738302	0.180313	0.321027	0.830442	0.746319	0.545313	0.437316	0.610961	0.795158	0.0939952	0.433226	0.0623167	0.169158	0.851908
537.1974759_5.33797634833333	G(8-O-4)G hexoside	Monolignol and oligolignol	88	3.60265e+07	409392	7.43533	3.05112e-32	1.05569e-29	0.0936867	0.0790305	0.877836	0.0231261	0.517551	0.506901	0.0442858	0.023672	0.336816	0.131122	0.44288	0.551155	0.20316	0.367517	0.719423	0.0591831	0.6951	0.39416	0.98211	0.165311	0.377264	0.455029	0.691982	0.317291	0.0383824	0.501755	0.116179	0.381451	0.315799	0.435396	0.658073	0.593237	0.896814	0.463538	0.325178	0.157869	0.834588	0.62119	0.0854775	0.169688	0.874407
535.1459029_13.3155616516667	G(8-O-4)sinapoyl malate ether Isomer 1	Monolignol and oligolignol	88	3.08549e+06	35062.3	21.3951	1.72382e-68	5.96441e-66	0.233397	0.00845428	0.263908	0.983407	0.840323	0.710584	0.744132	0.480175	0.233973	0.792105	0.167857	0.536769	0.0221505	0.0557691	0.70994	0.000406811	0.524059	0.933386	0.0203139	0.0315597	0.959372	0.635888	0.0469799	0.519015	0.406032	0.243289	0.0287031	0.90565	0.259323	0.0823361	0.0342479	0.0378714	0.519252	0.00592653	0.959256	0.0348118	0.50552	0.946195	0.504698	0.155665	0.0956292
535.1452_14.43	G(8-O-4)sinapoyl malate ether Isomer 2	Monolignol and oligolignol	88	19.3315	0.219676	11.7485	8.81983e-47	3.05166e-44	0.985781	0.460236	0.830973	0.699251	0.383382	0.194941	0.616446	0.287476	0.384497	0.746094	0.435491	0.85059	0.0109573	0.540185	0.00719759	1.93461e-10	0.923273	0.76848	0.242237	0.737603	0.947731	0.602064	0.928143	0.473193	0.385183	0.355875	0.242237	0.465814	0.577167	0.434231	0.417619	0.303445	0.965191	0.242237	0.681902	0.285598	0.393647	0.963473	0.709299	0.503456	0.281641
439.1606074_5.12348702	G(8-O-4)sinapoyl alcohol ether	Monolignol and oligolignol	88	158744	1803.9	7.51623	1.46448e-32	5.06711e-30	0.766658	0.726967	0.45602	0.0631319	0.333786	0.164102	0.616521	0.272632	0.273025	0.97109	0.875416	0.532827	0.476014	0.487427	0.589024	0.354234	0.679563	0.0871852	0.437759	0.462699	0.179024	0.48009	0.217107	0.101095	0.507315	0.197135	0.359542	0.43735	0.207704	0.0893069	0.261879	0.690891	0.693558	0.746551	0.526075	0.634349	0.428179	0.6252	0.268128	0.719618	0.855822
581.1876023_9.65571996666667	G(8-O-4)sinapic acid ester hexoside	Monolignol and oligolignol	88	766096	8705.64	16.5644	6.43207e-59	2.2255e-56	0.135091	0.378984	0.309669	0.160646	0.165993	0.34307	0.452457	0.298851	0.775447	0.895705	0.155689	0.15837	0.926171	0.801966	0.420159	0.571544	0.420595	0.185036	1.69298e-12	0.196635	0.0869126	0.112559	0.244757	0.814192	0.47718	0.875249	0.353733	0.802907	0.238129	0.31188	0.551681	5.04967e-06	0.547488	0.777891	0.897927	0.816797	0.0060641	0.56851	0.080217	0.51316	0.0134858
585.1973201_10.9713594733333	G(8-O-4)G(8-O-4)ferulic acid ether Isomer 1	Monolignol and oligolignol	88	558971	6351.94	14.9875	2.71999e-55	9.41117e-53	0.0011433	0.0377118	0.000834964	0.000218802	0.0118391	0.367564	0.01328	0.0715065	0.264118	0.516315	0.873877	7.25664e-05	0.260735	0.50313	0.549093	0.151729	0.111002	0.387469	0.800115	0.00276394	0.183303	0.667461	0.40316	0.596772	0.513564	0.239253	0.123756	0.111848	0.319939	0.0649088	0.0603566	0.120828	0.762657	0.095154	0.762034	0.0997634	0.851394	0.45885	0.904682	0.404192	0.253028
585.1968686_12.8338514	G(8-O-4)G(8-O-4)ferulic acid ether Isomer 2	Monolignol and oligolignol	88	487558	5540.43	6.50993	1.94578e-28	6.7324e-26	0.248739	0.00783389	0.0166691	0.580798	0.349622	0.795551	0.63454	0.731702	0.783966	0.634946	0.85477	0.0122658	0.559588	0.553369	0.898087	0.198283	0.802351	0.97192	0.457454	0.105123	0.23009	0.542973	0.365211	0.271339	0.477	0.237957	0.319828	0.0965065	0.17912	0.0826189	0.20112	0.251997	0.900099	0.0877112	0.542066	0.180878	0.662603	0.3532	0.3365	0.448813	0.651089
747.2497377_8.72440424166667	G(8-O-4)G(8-O-4)ferulic acid ether hexoside	Monolignol and oligolignol	88	562458	6391.57	6.38878	6.45459e-28	2.23329e-25	0.925663	0.0879699	0.903546	0.290441	0.448925	0.892131	0.918151	0.974871	0.651034	0.00110103	0.950539	0.499379	0.191503	0.716702	0.84175	0.857988	0.983267	0.709196	3.2525e-07	0.706357	0.406403	0.33355	0.491074	0.30813	0.630815	0.286214	0.797389	0.263206	0.261549	0.196898	0.371407	0.725062	0.421597	0.186763	0.357055	0.275032	0.84858	0.306443	0.57822	0.253813	0.989542
733.2690058_7.4983484	G(8-O-4)G(8-O-4)G hexoside	Monolignol and oligolignol	88	80823.8	918.452	2.88792	2.96036e-10	1.02428e-07	0.126187	0.427202	0.459104	0.0352615	0.85989	0.596047	0.65179	0.831923	0.255802	0.820557	0.940417	0.109636	0.263149	0.725555	0.544167	0.0794411	0.500387	0.905068	0.749517	0.411099	0.159311	0.492612	0.832952	0.529573	0.501081	0.785419	0.28273	0.627821	0.0989302	0.850187	0.114301	0.194861	0.66079	0.445838	0.0765538	0.795184	0.160096	0.467918	0.390932	0.739764	0.00788145
763.2814102_9.44332117666667	G(8-O-4)G(8-O-4)sinapoyl alcohol ether hexoside	Monolignol and oligolignol	88	484077	5500.87	10.6858	1.33422e-43	4.61639e-41	0.20886	0.76259	0.498993	0.0415147	2.24486e-06	0.194218	0.463999	0.559093	0.819925	0.90927	0.220782	0.00231667	0.179293	0.396774	0.749974	0.0796575	0.764103	0.962857	0.686182	0.0111017	0.846183	0.358754	0.00187357	0.36421	0.514716	0.474508	0.0701337	0.815194	0.0945762	0.14046	0.368579	0.985083	0.780746	0.380966	0.182645	0.26936	0.791285	0.267275	0.164643	0.356443	0.973583
777.2611664_9.67774724166667	G(8-O-4)G(8-O-4)sinapic acid ether hexoside Isomer 1	Monolignol and oligolignol	88	951172	10808.8	24.9041	2.39588e-74	8.28973e-72	0.839998	0.786568	0.237103	0.183222	0.425365	0.52465	0.53457	0.227382	0.160488	0.0165666	0.383508	0.201255	0.616156	0.534557	0.818292	0.716666	0.903095	0.232979	1.05638e-12	0.642803	0.379637	0.575509	0.552387	0.417119	0.290904	0.458458	0.919484	0.628986	0.565651	0.153239	0.760516	0.00401234	0.433585	0.395335	0.466497	0.239545	0.995731	0.967687	0.482047	0.815406	0.00572668
777.2602391_10.6387658266667	G(8-O-4)G(8-O-4)sinapic acid ether hexoside Isomer 2	Monolignol and oligolignol	88	377261	4287.05	23.7827	1.47519e-72	5.10415e-70	0.853019	0.893426	0.532271	0.45353	0.901452	0.6779	0.841938	0.943199	0.746042	0.796164	0.911169	0.29457	0.658439	0.688122	0.582273	0.785804	0.566638	0.916372	0.103768	0.455088	0.51515	0.730006	0.65035	0.417935	0.534479	0.390504	0.551167	0.416287	0.47167	0.357729	0.543815	0.691372	0.762972	0.533544	0.463871	0.549524	0.703904	0.824773	0.501626	0.842141	0.96395
715.2592538_13.4626284516667	G(8-O-4)pinoresinol hexoside	Monolignol and oligolignol	88	768091	8728.3	4.82821	1.1045e-20	3.82158e-18	0.22252	0.122057	0.782122	0.618138	0.292693	0.473333	0.395791	0.722833	0.208432	0.485945	0.656749	0.0900412	0.346902	0.364413	0.491972	0.613104	0.498794	0.610443	0.0521281	0.760098	0.168959	0.0926465	0.245219	0.819907	0.134508	0.588598	0.0551379	0.926061	0.147104	0.100323	0.172603	0.228132	0.720876	0.260294	0.0876573	0.172907	0.0151743	0.967979	0.679494	0.0854788	0.350079
877.311602_10.0623633666667	G(8-O-4)pinoresinol dihexoside	Monolignol and oligolignol	88	95995.8	1090.86	6.77884	1.42051e-29	4.91496e-27	0.255317	0.219818	0.626444	0.233522	0.905728	0.668822	0.878077	0.594029	0.680594	0.827293	0.819	0.607385	0.361808	0.230275	0.394404	0.1204	0.161302	0.615339	0.483745	0.293432	0.476692	0.404737	0.44549	0.701982	9.51935e-10	0.482388	0.229584	0.971495	0.115833	0.829568	0.116023	0.906774	0.388971	0.523761	0.227698	0.964011	0.00382202	0.326398	0.298584	0.152124	0.000157185
717.2755098_11.4210005566667	G(8-O-4)lariciresinol hexoside	Monolignol and oligolignol	88	4.533e+06	51511.3	19.0399	4.44925e-64	1.53944e-61	0.210603	0.507314	0.0102189	0.0125675	0.201135	0.560482	0.63383	0.284209	0.684096	0.815434	0.933497	0.506691	0.25022	0.273742	0.923827	0.153381	0.11718	0.656533	0.622546	0.160237	0.653645	0.66842	0.000193974	0.172142	0.186685	0.384343	0.0527898	0.2018	0.707119	0.0992024	0.0569871	0.339449	0.37011	0.893033	0.369841	0.0941572	0.530262	0.125032	0.204503	0.0778662	0.509844
715.2602_13.52	G(8-O-4)G(8-5)G hexoside	Monolignol and oligolignol	88	121.47	1.38034	3.3652	5.95917e-13	2.06187e-10	0.365182	0.288767	0.183812	0.373133	0.129762	0.411955	0.891185	0.848501	0.669676	0.254971	0.898939	0.0639388	0.508148	0.570254	0.431275	0.119375	0.493155	0.403689	0.0629188	0.16539	0.399638	0.161162	0.629878	0.920526	0.426411	0.944453	0.0727448	0.648179	0.430737	0.104678	0.455508	0.159316	0.856517	0.991326	0.237715	0.130926	0.00135964	0.931517	0.861141	0.292062	0.292958
713.208278_17.77329935	G(8-O-4)S(8-5)feruloyl malate ether	Monolignol and oligolignol	88	776373	8822.42	27.7308	1.45943e-78	5.04963e-76	0.0461793	0.10263	0.601364	0.560734	0.596293	0.830998	0.724947	0.522709	0.43433	0.539959	0.867748	0.905744	0.34409	0.0164359	0.045402	1.13395e-07	3.6986e-06	0.647266	0.0625631	3.12287e-06	0.321598	0.0123366	0.00245246	0.224456	0.0832634	0.218597	0.132853	0.188293	0.18863	0.107007	0.0461096	0.0677031	0.223219	0.0429902	0.903668	0.0709212	0.225513	0.274202	0.302959	0.172589	0.0719771
759.2501936_14.8131722816667	G(8-O-4)S(8-5)ferulic acid hexoside	Monolignol and oligolignol	88	281961	3204.1	12.4043	1.22519e-48	4.23917e-46	0.669126	0.00102422	0.81128	0.468857	0.667722	0.673563	0.630954	0.369014	0.223628	0.380839	0.694283	0.00128387	0.456867	0.726358	0.898734	0.469102	0.0974077	0.545719	8.68887e-05	0.535387	0.0930098	0.72249	0.36541	0.492648	0.351078	0.0901191	0.0147299	0.476746	0.271775	0.258986	0.239094	0.515904	0.0669578	0.579312	0.466849	0.714145	0.222421	0.222996	0.711058	0.961002	0.358261
729.23941_13.2136309466667	G(8-O-4)G(8-5)ferulic acid hexoside	Monolignol and oligolignol	88	98740.3	1122.05	12.2614	3.06473e-48	1.0604e-45	0.876973	0.000558813	0.0133703	0.698036	0.441462	0.262811	0.77229	0.836065	0.578284	0.0615113	0.969659	0.407981	0.642616	0.501747	0.533483	0.418877	0.726451	0.666991	2.11074e-09	0.621162	0.259512	0.251417	0.280263	0.0980311	0.410018	0.112885	0.871905	0.0679145	0.121356	0.0562858	0.220658	0.294628	0.941936	0.107165	0.508003	0.242071	0.188011	0.251539	0.552874	0.17801	0.116035
683.198415_16.1646920383333	G(8-O-4)G(8-5)feruloyl malate	Monolignol and oligolignol	88	643513	7312.64	12.0292	1.38394e-47	4.78842e-45	0.131195	0.00191567	0.0484527	0.67961	0.31814	0.627507	0.684606	0.866296	0.0751177	0.126239	0.696881	0.455586	0.0638729	0.205432	0.317662	0.00648989	0.00966141	0.956583	0.0160006	0.000400041	0.675456	0.744105	0.100504	0.27221	0.300252	0.207304	0.0551241	0.237712	0.131226	0.0420556	0.0389662	0.0254643	0.443778	0.0101754	0.484257	0.0377563	0.158951	0.259301	0.441504	0.0619013	0.0922224
359.1489425_12.1054886716667	Lariciresinol	Monolignol and oligolignol	88	232433	2641.28	10.8775	3.42765e-44	1.18597e-41	0.489784	0.00381331	0.0957107	0.156896	0.180268	0.153883	0.403834	0.265172	0.513416	0.0840579	0.0210571	0.367291	0.633867	0.123321	0.481745	0.333185	0.439211	0.0673487	0.0258439	0.214318	0.210092	0.0733442	0.0154445	0.189103	0.236433	0.283228	0.626529	0.442342	0.232713	0.227123	0.777628	0.0206806	0.644908	0.16389	0.460683	0.481629	0.037731	0.604803	0.0128185	0.739054	0.369891
521.2027413_9.65122601833333	Lariciresinol hexoside Isomer 1	Monolignol and oligolignol	88	1.84e+07	209091	15.4434	2.26921e-56	7.85146e-54	0.193319	0.656593	8.88025e-09	0.123706	0.225355	0.253494	0.548741	0.840637	0.796767	0.186127	0.24799	0.590048	0.761448	0.338554	0.969956	0.222037	0.00335104	0.30348	0.0097894	0.220951	0.432461	0.0402437	0.00541556	0.742214	0.819646	0.43074	0.69861	0.328911	0.821881	0.120091	0.491513	0.205954	0.898068	0.613681	0.523548	0.352658	0.0547917	0.41062	0.241302	0.682053	0.963019
521.2027242_10.521820125	Lariciresinol hexoside Isomer 2	Monolignol and oligolignol	88	1.67531e+06	19037.6	7.5694	9.06446e-33	3.1363e-30	0.469492	0.0530933	3.51975e-05	0.0764459	0.0232525	0.860518	0.895173	0.408069	0.783437	0.920158	0.957047	0.425671	0.244885	0.251036	0.545226	0.0462829	0.437719	0.900202	0.529304	0.112265	0.311119	0.619697	0.0279125	0.132786	0.105351	0.223181	0.371975	0.199642	0.353932	0.205856	0.356086	0.945575	0.685892	0.212108	0.160842	0.102294	0.623959	0.107647	0.0804158	0.0807918	0.327238
683.2549693_7.13082295833333	Lariciresinol dihexoside	Monolignol and oligolignol	88	2.49044e+06	28300.4	12.5892	3.78578e-49	1.30988e-46	0.23679	0.927611	3.67006e-12	0.136496	0.00695411	0.470426	0.618808	0.158286	0.261732	0.0979314	0.374324	0.920335	0.347701	0.168172	0.461072	0.239233	0.904996	0.20423	0.686518	0.905469	0.397494	5.81512e-07	1.13132e-09	0.538742	0.508965	0.856615	0.158329	0.599385	0.476147	0.126437	0.308845	0.818314	0.48019	0.412768	0.253315	0.119308	0.769868	0.124701	0.0599894	0.184277	0.785789
519.1872089_12.1012299616667	Symplocosin	Monolignol and oligolignol	88	7.15858e+06	81347.5	8.28134	1.78731e-35	6.18408e-33	0.991583	0.331002	0.0253458	0.715658	0.858984	0.265837	0.636737	0.470815	0.759935	0.073537	0.702075	0.00276665	0.741381	0.763091	0.872812	0.414486	0.935487	0.99139	0.280199	0.104432	0.246643	0.935478	0.731666	0.976195	0.0615217	0.789474	0.343834	0.948455	0.36366	0.298443	0.730715	0.400606	0.695187	0.526734	0.335384	0.446703	0.956513	0.273289	0.540408	0.425915	0.190889
681.239628_8.47947621333333	Pinoresinol 4,4'-O-diglucoside	Monolignol and oligolignol	88	3.40878e+06	38736.1	22.3624	3.49651e-70	1.20979e-67	0.783411	0.421503	0.0142705	0.506698	0.0953213	0.330203	0.838657	0.878328	0.278005	0.970467	0.00183435	0.323302	0.755233	0.762509	0.748915	0.337226	0.662818	0.00037771	0.495883	0.793095	0.468124	1.05527e-12	0.882547	0.44282	0.190889	0.518951	0.442998	0.313929	0.323927	0.430246	0.52279	0.275705	0.30111	0.293612	0.694329	0.369595	0.607777	0.308463	0.279203	0.367576	0.444236
681.2398532_8.92667346333333	4-O-methyl-3-demethyl dehydrodiconiferyl alcohol-3,9'-O-diglucoside	Monolignol and oligolignol	88	262385	2981.65	10.7648	7.60618e-44	2.63174e-41	0.325869	0.523322	0.840877	0.140889	0.468672	0.379477	0.703952	0.753574	0.311501	0.131506	0.328219	0.82876	0.570425	0.382449	0.982191	0.20648	0.818966	0.0694062	0.805075	0.119836	0.981528	0.117064	0.291626	0.119598	0.365046	0.17958	0.150185	0.175279	0.203999	0.655239	0.15488	0.277466	0.3364	0.622734	0.791464	0.77587	0.660888	0.42662	0.878707	0.137384	0.19193
487.1255347_16.2361160116667	G(8-5)feruloyl malate	Monolignol and oligolignol	88	1.99542e+07	226753	26.6012	6.32619e-77	2.18886e-74	0.788813	0.00397927	0.860889	0.478024	0.796416	0.791727	0.287332	0.244487	0.194195	0.580336	0.209947	0.621467	2.11994e-05	0.466672	0.464795	0.00624005	0.591767	0.777017	0.0234558	0.764812	0.912717	0.755754	0.869958	0.51681	0.752946	0.602603	0.055998	0.576451	0.628581	0.152563	0.091898	0.0691273	0.755155	0.0228449	0.57825	0.0335336	0.619251	0.679591	0.391382	0.0789877	0.233029
649.1753436_12.069003985	G(8-5)feruloyl malate hexoside	Monolignol and oligolignol	88	1.20435e+07	136858	24.2464	2.63143e-73	9.10474e-71	0.74669	0.357786	0.417351	0.584302	0.684841	0.453793	0.554315	0.571011	0.650996	0.684203	0.585312	0.77897	0.131343	0.539516	0.478689	0.955134	0.534494	0.816528	0.0452732	0.531677	0.668765	0.0318908	5.15401e-09	0.386482	0.984081	0.530399	0.05525	0.515606	0.340145	0.149917	0.0905206	0.0845597	0.99962	0.0481425	0.615437	0.0603592	0.257287	0.621325	0.220615	0.110771	0.132575
581.1869116_7.33159154	S(8-O-4)ferulic acid ether hexoside Isomer 1	Monolignol and oligolignol	88	288957	3283.61	11.9566	2.22666e-47	7.70423e-45	0.180831	0.412859	0.143595	0.0979904	0.781383	0.695198	0.527133	0.671467	0.176285	0.773692	0.424387	0.411018	0.165554	0.613141	0.195956	0.124426	0.564971	0.791694	1.05571e-12	0.905415	0.52032	0.466673	0.667842	0.147071	0.192523	0.105755	0.181977	0.0899069	0.424589	0.788329	0.300513	0.000227578	0.267852	0.641408	0.437926	0.538218	0.244454	0.623924	0.121354	0.95632	0.0031929
581.1870917_8.37865817666667	S(8-O-4)ferulic acid ether hexoside Isomer 2	Monolignol and oligolignol	88	116628	1325.32	3.66519	1.30933e-14	4.53027e-12	0.00772127	0.849542	0.568344	0.171231	0.255646	0.431583	0.896461	0.109531	0.746659	0.451641	0.269376	0.00158597	0.276345	0.329402	0.29207	0.639812	0.024793	0.140837	0.623717	0.54788	0.306845	0.480906	0.405219	0.170619	0.0794341	0.172606	0.370605	0.0552682	0.12002	0.868825	0.275383	0.226225	0.431734	0.0406057	0.310032	0.304858	0.425843	0.39291	0.905218	0.929715	0.440246
493.0607961_8.729355955	Hydroxy methoxyglucobrassicin	Glucosinolate	88	2.0643e+06	23458	2.53796	2.95663e-08	1.023e-05	0.386057	0.217683	0.00444054	0.000308895	0.463629	0.678388	0.0607849	0.358071	0.335706	0.178638	0.953554	0.566426	0.128699	0.255049	0.295564	0.665873	0.890667	0.958189	0.886989	0.829281	0.633064	0.509608	0.278592	0.231111	0.0657917	0.141367	0.856867	0.965744	0.849946	0.656289	0.647828	0.00222226	0.835394	0.851707	0.400465	0.994979	0.806611	0.222942	0.647872	0.319285	0.53406
468.1506_6.07	5’-Glucosyl dihydroascorbigen	Other	88	23.3963	0.265867	160.644	3.08263e-152	1.06659e-149	0.850708	0.850708	0.850708	0.850708	0.850708	0.850708	0.850708	0.850708	0.850708	0.850708	0.850708	0.850708	0.850708	0.850708	0.850708	0.850708	0.850708	0.850708	0.850708	0.850708	0.850708	0.850708	0.850708	0.850708	0.850708	0.850708	0.850708	0.850708	0.850708	0.850708	0.850708	0.850708	0.850708	0.850708	0.850708	0.850708	0.850708	0.850708	0.850708	0.850708	0.850708
500.1410436_1.46385728666667	6-Hydroxyindole-3-carboxylate dihexoside	Indolic	88	9.56363e+06	108678	9.70486	1.86452e-40	6.45124e-38	0.384328	0.823952	0.878006	0.605966	0.853921	0.580717	0.166365	0.203364	0.524163	0.764584	0.120778	0.170896	0.259927	0.958416	0.336582	0.343452	0.449663	0.20175	0.448379	0.202268	0.58683	0.275795	0.438083	0.78346	0.930974	0.0113294	0.354949	0.967614	0.974833	0.616194	0.244848	1.68242e-06	0.00109967	0.0779746	0.226897	6.08374e-05	0.140829	0.834177	0.963424	0.618177	0.00513735
484.1462787_2.75738041166667	Indole-3-carboxylate dihexoside	Indolic	88	209674	2382.66	9.42735	1.58755e-39	5.49293e-37	0.27239	0.59467	0.28535	0.531111	0.350952	0.0877086	0.288292	0.723839	0.341048	0.0950868	0.366725	0.175946	0.107267	0.30945	0.0637266	0.302084	0.0356177	0.591426	0.570597	0.457093	0.140978	0.210026	0.904849	0.580296	0.451369	0.59473	0.102941	0.944532	0.0233142	0.349644	0.410941	0.168755	0.0681774	0.105901	0.91462	0.164237	0.16347	0.0190265	0.501772	0.385229	0.522172
160.0405104_3.69456512333333	4-Hydroxyindole-3-carbaldehyde	Indolic	88	77971.9	886.045	8.94784	7.13344e-38	2.46817e-35	0.281337	0.910771	0.325986	0.0540157	0.0310388	0.224342	0.126295	0.0461387	0.813346	0.540668	0.219689	0.12679	0.0646262	0.986567	0.285789	0.39406	0.0968968	0.0876708	0.149367	0.272041	0.1279	0.901596	0.516484	0.968841	0.802999	0.00926854	0.00023975	0.118627	0.029326	0.147616	0.772368	0.437332	0.318527	0.390211	0.38408	0.303019	0.161551	0.0671711	0.681417	0.0921475	0.387204
706.1973494_8.26438194833333	6-Hydroxyindole-3-oyl sinapoyl dihexoside	Indolic	88	127484	1448.68	9.16283	1.2738e-38	4.40733e-36	0.321557	0.272268	0.82519	0.110636	0.0724058	0.603896	0.415818	0.492478	0.311009	0.368789	0.232782	0.273082	0.286324	0.382215	0.348745	0.811385	0.326394	0.373796	0.83742	0.176597	0.307105	0.652078	0.667492	0.244532	0.440531	0.373542	0.72705	0.358711	0.6222	0.193271	0.0015045	1.85425e-10	0.67126	1.16918e-12	0.952797	1.4492e-05	0.325494	0.681646	0.0127279	0.89146	0.276268
307.0856259_7.05826692166667	9,10-Dihydrohydroxy jasmonic acid sulfate	Other	88	5.04008e+06	57273.6	9.89647	4.35585e-41	1.50712e-38	0.790743	0.554182	0.425615	0.0967254	0.072548	7.34215e-05	0.153649	0.276994	0.276047	0.135561	0.310142	0.256586	0.313126	0.118962	0.949491	0.6402	0.215099	0.679992	0.960459	0.431714	0.10558	0.603552	0.000125306	0.435041	0.257214	0.0525214	0.717532	0.143434	0.0627198	0.0688665	0.0921086	0.443863	0.000576382	0.0653659	0.957387	0.604944	0.119111	0.0853524	0.725404	0.936102	0.505651
177.0192904_3.47063723333333	Esculetin	Other	88	1.03384e+06	11748.2	5.15802	2.6864e-22	9.29496e-20	0.58854	0.108817	0.620349	0.948011	0.249588	0.362081	0.0952052	0.0778105	0.999803	0.589991	0.963376	0.649357	0.0173276	0.431276	0.289773	0.88344	0.806693	0.228073	0.106225	0.990736	0.847155	0.406364	0.436363	0.843559	0.437961	0.336127	0.593218	0.936616	0.538569	0.162592	0.335733	2.50237e-06	0.852536	0.617391	0.0168261	0.942702	0.00490807	0.0555632	0.353977	0.0151162	0.970133
277.1292919_7.66761481	Butyl acetyl hexoside	Other	88	429814	4884.25	9.43625	1.48122e-39	5.12502e-37	0.368206	0.150528	0.21416	0.00399387	0.239618	0.347521	0.0652024	0.301637	0.545335	0.0502776	0.262783	0.0326003	0.859841	0.158824	0.964282	0.61486	0.108663	0.0686057	0.214125	0.0437225	0.887785	0.035747	0.272983	0.568673	0.627283	0.550716	0.568502	0.143046	0.0341946	0.0893053	0.495625	0.581223	0.274224	0.189635	0.135394	0.749729	0.612747	0.128813	0.564105	0.450861	0.295271
471.1868694_10.058131775	Blumenol A malonyl hexoside	Other	88	396325	4503.69	8.89831	1.06515e-37	3.68543e-35	0.26154	0.960653	0.0630713	0.0842942	0.356806	0.103392	0.118352	0.084816	0.102201	0.0630059	0.0798718	0.209261	0.692742	0.34612	0.0802723	0.31536	0.214008	0.785954	0.00044538	0.113621	1.84686e-05	0.203305	0.386891	0.541925	0.489039	0.39136	0.00138712	0.333102	0.108087	0.260258	0.2549	0.48114	0.0861513	0.431978	0.407482	0.633708	0.126374	0.576282	0.102701	0.537398	0.015539
715.2621692_21.1827975666667	Bn-NCC-1	Other	88	6.50821e+07	739569	1.68734	0.00131827	0.456122	0.444694	0.664051	0.663138	0.905883	0.639419	0.56007	0.870141	0.748034	0.624184	0.584237	0.55696	0.598016	0.43895	0.680384	0.134434	0.596343	0.827324	0.582121	0.227467	0.735678	0.560878	0.669507	0.537276	0.874285	0.625664	0.563153	0.747707	0.860979	0.535132	0.554056	0.536251	0.559841	0.553265	0.53651	0.537613	0.567164	0.707174	0.536393	0.601039	0.560198	0.540442
791.3139066_16.41447981	Bn-NCC-2	Other	88	5.24176e+06	59565.4	1.49518	0.0106144	1	0.609714	0.649903	0.621383	0.647968	0.602263	0.622049	0.644129	0.611988	0.609772	0.610762	0.589141	0.606874	0.61839	0.646108	0.673102	0.612243	0.697009	0.600022	0.666072	0.611477	0.61647	0.591708	0.016675	0.626061	0.590706	0.599929	0.598833	0.60516	0.594826	0.594615	0.936574	0.620753	0.598893	0.621115	0.707248	0.610634	0.660047	0.78054	0.640702	0.596404	0.928975
805.329383_18.31674055	At-NCC-4	Other	88	5.77876e+06	65667.8	1.58668	0.00404166	1	0.648134	0.551626	0.383742	0.692596	0.863019	0.616347	0.649431	0.543081	0.624363	0.542126	0.502667	0.529921	0.526969	0.808612	0.585067	0.540007	0.626445	0.51143	0.826603	0.95662	0.524412	0.646515	7.9086e-10	0.517093	0.541759	0.492244	0.520607	0.580758	0.524434	0.499945	0.131342	0.538487	0.514918	0.649559	0.682538	0.54756	0.611097	0.000860848	0.886451	0.516199	0.863956
463.0922585_10.57668353	Isoquercitrin	Flavonol	88	1.33637e+06	15186	20.2882	1.80257e-66	6.2369e-64	0.869968	0.537911	0.411064	0.97211	0.587403	0.92074	0.667291	0.646736	0.677676	0.234953	0.270674	0.51344	0.461603	0.93195	0.530206	0.453969	0.819908	0.366551	0.43949	0.752633	0.488326	0.536039	0.570308	0.580318	0.7973	0.428519	0.501248	0.708153	0.309704	1.5089e-12	0.578493	0.450777	0.677401	0.474699	0.852165	7.30061e-09	0.35483	0.503287	0.884706	0.277781	0.735701
449.1089742_6.23737019333333	Sinensin	Other	88	283124	3217.32	6.71697	2.58012e-29	8.92721e-27	0.808631	0.566149	0.513915	0.724	0.830769	0.553313	0.518634	0.521266	0.779399	0.907244	0.766962	0.900551	0.000906994	7.99821e-09	0.844534	0.705106	0.495287	0.45661	0.165225	0.752415	0.598612	0.500644	0.639036	0.523103	0.569724	0.507426	0.663209	0.436708	0.555065	0.954302	0.658196	0.844582	0.663761	0.576012	0.519375	0.435134	0.946921	0.488151	0.947181	0.514412	0.593459
443.1909497_4.20506349	Dihydroxyphaseic acid 1-O-glucoside	Other	88	22396.8	254.51	4.57737	2.00823e-19	6.94847e-17	0.380924	0.745306	0.477587	0.245304	0.0922347	0.538289	0.7386	0.747739	0.929736	0.844439	0.360691	0.107518	0.0255032	0.862978	0.449608	0.0646347	0.756105	0.179059	0.0806862	0.236414	0.294028	0.449572	0.803111	0.304746	0.153198	0.0950728	0.122175	0.203999	0.19041	0.054809	0.310093	0.519387	0.529255	0.691086	0.479345	0.816274	0.26881	0.0917707	0.181769	0.382385	0.0304909
469.1301951_5.15623150333333	Umbelliferone 7-O-neohesperidose	Other	88	62503.1	710.262	15.1212	1.30501e-55	4.51533e-53	0.499991	0.208359	0.713661	0.594939	0.498361	0.288006	0.834809	0.47883	0.584145	2.44127e-12	0.249635	0.645864	0.8995	0.426182	0.363231	0.243482	0.172585	0.979219	0.710649	0.654653	0.680587	0.477018	0.686567	0.93867	1.03662e-12	0.920025	0.153253	0.200024	0.591372	0.494423	0.742867	0.787952	0.504824	0.428161	0.817788	0.817291	0.928875	0.301932	0.669801	0.411913	0.755635
371.1140267_16.2343616083333	Glycosmisic Acid	Monolignol and oligolignol	88	6.11117e+06	69445.1	24.5025	1.02811e-73	3.55727e-71	0.74633	0.00304217	0.987505	0.617022	0.842353	0.792786	0.197211	0.262362	0.189796	0.534619	0.20405	0.542912	1.95652e-05	0.447415	0.382434	0.0121394	0.730894	0.718408	0.0238487	0.975375	0.757559	0.585855	0.986331	0.439648	0.70208	0.608649	0.0586775	0.671075	0.582493	0.126784	0.0931461	0.0756122	0.771603	0.0224971	0.492775	0.0394627	0.582505	0.594659	0.473762	0.0741459	0.239449
415.1605664_5.67201136	1-O-glucose-2-O-coniferol glycerol	Monolignol and oligolignol	88	316404	3595.5	16.1081	6.7284e-58	2.32803e-55	0.987999	0.0203984	0.858419	0.448927	0.0409114	0.0545048	0.0366383	0.0221244	0.331617	0.114904	0.445136	0.015678	0.902643	0.058838	0.00761842	0.950755	0.788727	0.0591476	0.80928	0.874185	0.0206656	0.00229479	0.460637	0.286039	0.187606	0.0665489	0.947441	0.0169512	0.219028	0.354823	0.891755	0.0834688	0.421801	0.661121	0.0637215	0.766738	0.198828	0.013083	0.57255	0.514887	0.151351
523.2177542_9.56164645666667	Secoisolariciresinol 4-O-β-D-Glucopyranoside	Monolignol and oligolignol	88	9.10626e+06	103480	30.9661	6.07965e-83	2.10356e-80	0.580406	0.154944	0.170287	0.0461667	0.32602	0.339442	0.993586	0.200028	0.753866	0.612662	0.261352	0.717765	0.473936	0.335302	0.307982	0.825746	0.0899234	0.294468	0.938992	0.179363	0.67899	0.922029	0.085499	0.206889	0.262751	0.281568	0.461463	0.416489	0.707556	0.180953	0.188183	0.844101	0.333457	0.80737	0.215205	0.195358	0.645201	0.164922	0.138808	0.124678	0.678927
579.2081099_12.6570962316667	Acanthoside B	Monolignol and oligolignol	88	1.28724e+06	14627.7	4.6461	9.01284e-20	3.11844e-17	0.325109	0.692112	0.144907	0.0183032	0.472975	0.635768	0.666897	0.17636	0.0360543	0.449684	0.098488	0.515445	0.533245	0.703077	0.455221	0.253361	0.374627	0.130065	0.372457	0.661671	0.852951	0.920682	0.0399357	0.187425	0.351364	0.893435	0.195324	0.123275	0.449421	0.60955	0.908817	0.422149	0.363912	0.851281	0.238406	0.618223	0.264525	0.135635	0.174664	0.189004	0.807581
363.1096802_7.38351637	Guaiacylglycerol 4-O-vanillic acid ether	Monolignol and oligolignol	88	305304	3469.36	16.2462	3.28829e-58	1.13775e-55	0.182831	0.49931	0.00550961	0.0371524	0.423394	0.84972	0.976493	0.523394	0.0403704	0.689695	0.000141789	1.98663e-12	0.121578	0.365169	0.189137	5.69353e-05	0.0211909	0.40706	0.764215	3.14066e-05	0.830454	0.624972	0.154822	0.334201	0.263877	0.197192	0.307657	0.131048	0.180897	0.20626	0.156941	0.143326	0.531588	0.574374	0.337271	0.226899	0.64671	0.585699	0.597687	0.600493	0.429936
[truncated: 61 more columns]

## Sheet: Species
ANNOTATION			ANOVA						Tukey's Test p-value
m/z_Rt (min)	Metabolite name	Metabolite class	Df	Sum Sq	Mean Sq	F value	Pr(>F)	FDR	pakchoi	purple caitai	savoy	Chinese Cabbage	tai-cai	cai-xin	Broccoletto	wild cabbage	oil cabbage	Rapid cycling	Yellow Sarson	Komatsuna	Mizuna	turnip
133.0142083_1.05440218016667	Malic acid	Organic acid	15	5.77387e+07	3.84925e+06	18.6241	1.39461e-30	4.76955e-28	5.90913e-11	0.0764246	0.105814	3.67373e-11	0.787671	2.12738e-06	0.693473	0.439967	0.909632	0.611181	0.849553	0.0559412	0.942974	0.200493
175.0246535_1.053289346	Ascorbic acid	Organic acid	15	3.28027e+07	2.18684e+06	9.34078	1.69388e-16	5.79307e-14	1.13143e-12	0.00243952	0.356195	1.05582e-12	0.219045	0.484748	0.0190814	0.60232	0.334817	0.780967	0.920391	0.35316	0.74146	0.39252
115.0037532_1.05369289233333	Fumaric acid	Organic acid	15	2.10672e+07	1.40448e+06	21.1721	8.27808e-34	2.8311e-31	1.05993e-12	0.0117737	0.340961	1.05571e-12	0.791789	3.82609e-05	0.259492	0.360646	0.850363	0.588317	0.824356	0.0875326	0.936619	0.572063
191.019504_1.10882837466667	Citric acid	Organic acid	15	3.74196e+09	2.49464e+08	11.9494	6.91951e-21	2.36647e-18	1.05538e-12	0.255575	0.305346	6.01717e-05	0.00404629	0.371173	0.81171	0.340422	0.0366817	0.656897	0.616648	0.647092	0.0367635	0.931047
117.0193986_1.25021317133333	Succinate	Organic acid	15	5.8119e+06	387460	9.34257	1.68169e-16	5.75138e-14	0.00396021	0.749227	0.0193315	0.00153897	0.0386422	0.000446406	0.00186101	0.906614	0.826875	0.575883	0.903121	0.60336	0.0158433	0.983329
145.0078976_7.57273454833333	N-​Methanesulfonyl imida​zole Isomer 1	Other	15	3.65514e+06	243676	122.744	3.01917e-93	1.03256e-90	0.715099	0.273531	0.861072	0.0156428	0.562479	0.71748	0.566247	0.789119	1.03928e-12	1.05504e-12	0.999821	0.666825	0.636733	0.697986
145.0080448_8.76631296	N-​Methanesulfonyl imida​zole Isomer 2	Other	15	2.67415e+06	178277	82.1834	9.70259e-78	3.31828e-75	0.102829	0.681889	0.576033	0.000720985	0.279981	0.257364	0.571746	0.687643	1.03662e-12	0.886935	0.767431	0.476078	0.82977	0.211071
163.0399244_7.80280867833333	p-Coumaric acid	Hydroxycinnamic acid	15	2.83287e+07	1.88858e+06	58.0989	4.53581e-65	1.55125e-62	0.918984	0.036632	0.0929666	3.92965e-11	0.102397	0.475579	1.15802e-06	0.0975938	0.337925	0.000723992	0.00457406	0.0421248	0.615389	1.63328e-06
164.0716693_2.08404429166667	Phenylalanine	Amino acid	15	1.16117e+07	774115	15.7907	1.04495e-26	3.57372e-24	0.00652594	0.336375	0.412898	1.37645e-06	0.00759958	8.621e-05	0.315229	0.00990837	0.494782	0.000619417	0.904939	0.15625	0.119624	0.98338
167.0347046_2.52058073	Vanillic acid	Benzenoid	15	1.8205e+06	121367	18.4086	2.67946e-30	9.16375e-28	2.2317e-09	0.0319728	0.177756	2.84615e-10	0.000228295	1.70457e-06	0.589925	0.412424	0.344163	0.804009	0.326343	0.0559755	0.63754	0.299534
180.0665093_1.1728906405	Tyrosine	Amino acid	15	205690	13712.7	14.0163	4.16897e-24	1.42579e-21	0.489659	0.297325	0.525495	2.0747e-06	9.88892e-06	3.05387e-07	0.964242	0.0104362	0.591667	0.0817474	0.530305	0.377932	0.19478	0.886072
193.0532165_9.23147069	Ferulic acid	Hydroxycinnamic acid	15	41393.3	2759.55	15.7054	1.3833e-26	4.73089e-24	2.39395e-05	0.030505	0.82361	0.0804055	0.796444	0.254865	0.259145	0.0761865	0.0118981	0.205376	0.00805953	0.38895	0.00802192	0.00291693
203.0824924_3.77847645333333	Tryptophan	Amino acid	15	7.73758e+06	515839	8.67904	2.53475e-15	8.66884e-13	0.015316	0.16056	0.258647	0.0228758	0.00744342	0.00794909	0.692504	0.143886	0.494918	0.905765	0.491395	0.850148	0.155641	0.786744
207.065788_5.89629090166667	Sinapaldehyde	Other	15	71085.4	4739.03	26.09	1.86557e-39	6.38025e-37	0.168562	0.347815	0.788316	0.000566453	0.0493551	0.147532	0.00579214	0.373888	0.0393285	0.0776998	0.109871	0.00849836	2.1832e-08	0.000398979
209.0452551_7.80050920333333	Hydroxyferulic acid	Hydroxycinnamic acid	15	3.40552e+08	2.27034e+07	71.4188	1.61755e-72	5.53203e-70	0.929287	6.61004e-05	0.0884781	1.08102e-12	0.273162	0.168838	5.8537e-08	0.127498	0.478921	0.0290116	0.0020681	0.0773878	0.645098	6.51175e-07
209.0819588_7.02157356666667	Sinapyl alcohol	Monolignol and oligolignol	15	146235	9749.03	33.7233	5.04963e-47	1.72697e-44	0.675003	0.694802	0.873026	0.0450111	0.848662	0.889696	0.964471	0.786221	1.03662e-12	0.782507	0.984069	0.845309	0.749654	0.763867
218.1032308_2.576720615	Pantothenic acid	Organic acid	15	1.41828e+07	945520	37.3474	3.26042e-50	1.11506e-47	0.141288	0.0749748	7.97186e-06	0.00438671	0.047902	0.431904	0.829935	0.815405	0.315343	0.360261	0.353314	0.273795	0.188667	0.214936
221.0498119_6.52049139333333	2-(3'-Methylthio)propylmalic acid	Organic acid	15	1.74806e+07	1.16537e+06	131.582	5.20377e-96	1.77969e-93	0.564508	0.158051	0.50173	3.0935e-09	0.152802	0.976096	0.0289045	0.766903	0.674504	3.26017e-12	1.03662e-12	0.955417	0.0955908	3.92276e-07
223.0606_9.4	Sinapic acid	Hydroxycinnamic acid	15	8.33301	0.555534	14.2226	2.04267e-24	6.98592e-22	0.284105	0.0982526	0.387031	0.0248286	0.184066	0.0802981	0.293554	0.211187	0.603378	0.189223	0.0387991	0.115975	0.842728	0.141899
225.0401658_7.79693133	Chorismic acid	Organic acid	15	5.02083e+07	3.34722e+06	58.068	4.73679e-65	1.61998e-62	0.899585	0.0375704	0.124888	1.83568e-11	0.0798265	0.240059	1.2661e-06	0.0745286	0.328123	0.002336	0.00367106	0.0385616	0.585544	1.60836e-06
231.0234135_20.8070805833333	Rutalexin	Other	15	1.34376e+07	895837	25.2547	1.51986e-38	5.19794e-36	0.0760333	0.232848	0.634954	0.0131574	0.850054	0.46605	0.606686	0.999884	1.03662e-12	2.47738e-05	0.586502	0.459758	0.524606	0.321111
235.064572_9.63094494166667	2-(4'-Methylthio)butylmalic acid	Organic acid	15	4.32791e+06	288527	70.6209	4.18332e-72	1.43069e-69	0.192916	0.732544	0.958939	0.00021734	0.201905	0.515109	0.000437196	0.674156	0.534419	0.430922	0.721708	0.146516	0.87328	1.05027e-12
244.0615715_8.50367624833333	2-Butenoic acid, 2-hydroxy-4-(1-methyl-1H-indol-3-yl)-4-oxo	Indolic	15	963033	64202.2	6.18916	1.12871e-10	3.86018e-08	0.186333	0.178549	0.902357	3.63014e-07	0.379546	0.108177	0.606789	0.250775	0.251113	0.0962298	0.109618	0.723169	0.845683	0.0784777
245.0936578_9.92094385666667	N-Acetyl-L-tryptophan	Other	15	194309	12953.9	38.4298	4.00836e-51	1.37086e-48	0.0462875	0.000134883	0.958315	1.05527e-12	0.765405	3.82964e-07	0.037401	0.351965	0.507999	1.79022e-05	0.146917	0.0535119	0.530957	0.115543
264.0872_12.13	N,O-Diacetyl-L-tyrosine	Other	15	67.3814	4.49209	0.574551	0.892312	1	0.55228	0.00340075	0.84129	0.550919	0.812392	0.84842	0.901336	0.890381	0.879354	0.814274	0.814762	0.840565	0.811473	0.770172
267.0836502_8.72625283166667	Feruloyl glycerol Isomer 1	Hydroxycinnamic acid	15	3.67725e+07	2.4515e+06	73.1536	2.11186e-73	7.22257e-71	0.000103627	4.05314e-10	0.21421	1.03728e-12	0.376919	1.48316e-07	0.00210086	0.0873931	0.295033	0.779987	0.0580719	0.31319	0.925357	2.39271e-05
267.0875749_8.17599340333333	Feruloyl glycerol Isomer 2	Hydroxycinnamic acid	15	8.3508e+06	556720	70.514	4.75439e-72	1.626e-69	0.150733	1.02207e-07	0.421484	1.12118e-06	0.510336	0.0368435	0.00258958	0.920454	0.721807	0.00211723	4.63626e-05	0.84738	0.0903847	0.00640379
279.0512618_9.30729698833333	p-Coumaroylmalic acid	Hydroxycinnamic acid	15	3.64286e+07	2.42857e+06	63.0377	5.59213e-68	1.91251e-65	8.33808e-06	0.0145667	0.518694	1.08702e-12	0.716949	0.484625	2.52075e-09	0.350085	0.409398	0.267635	0.00555323	0.255701	0.00660079	0.375821
279.0513454_9.736419585	Coumaroyl malate	Hydroxycinnamic acid	15	6.19499e+07	4.12999e+06	50.9256	1.78955e-60	6.12026e-58	7.97395e-05	0.0245116	0.457128	1.06459e-12	0.710079	0.228336	3.95378e-08	0.168093	0.365024	0.536316	0.00613637	0.311111	0.00258887	0.173879
285.0406595_19.8039621833333	Kaempferol	Flavonol	15	3.59151e+06	239434	27.0489	1.76723e-40	6.04392e-38	0.910066	0.000176452	0.0723763	8.61877e-12	0.587704	0.0161034	0.319879	0.161688	0.20166	0.310228	0.315481	0.192115	0.398923	0.0722766
295.0461165_7.32507362333333	Caffeoyl malate	Hydroxycinnamic acid	15	4.84717e+08	3.23145e+07	55.3362	2.34978e-63	8.03624e-61	2.93305e-07	6.77771e-08	0.167107	1.05549e-12	0.941074	0.141502	8.32647e-07	0.421988	0.926943	0.169391	0.00606367	0.973529	0.382468	0.333856
299.0774641_3.076163295	Fukiic acid dimethyl ester	Organic acid	15	6.79202e+06	452801	78.2042	7.02136e-76	2.40131e-73	0.537705	0.000183091	0.934253	1.26913e-11	0.114036	0.624576	0.161383	0.183233	0.135575	0.351302	0.8515	0.0514627	0.225194	0.00112854
299.0775762_4.57178305333333	Salicylic acid glucoside	Benzenoid	15	2.54469e+07	1.69646e+06	57.7965	6.93626e-65	2.3722e-62	0.00942099	0.0023202	0.528812	1.30129e-12	0.207448	0.0109279	0.509692	0.81725	1.03662e-12	0.00717874	0.359781	0.2964	0.738143	0.580356
301.036107_16.5266957266667	Quercetin	Flavonol	15	68162.7	4544.18	6.36833	5.08831e-11	1.7402e-08	0.0684773	0.838595	0.178376	0.160203	0.384041	0.115094	0.353864	0.208558	0.235267	0.269446	0.000751407	0.486752	0.496442	0.953477
306.0767314_1.10637968633333	Glutathione	Other	15	2.03553e+07	1.35702e+06	21.2835	6.05244e-34	2.06993e-31	0.696038	1.14038e-11	0.31752	1.07259e-12	0.00101288	0.0386355	0.689846	0.719297	0.274065	0.000216383	0.236974	0.182576	0.0720204	0.416253
309.0615346_10.3862540616667	Feruloyl malate Isomer 1	Hydroxycinnamic acid	15	1.61274e+09	1.07516e+08	98.5073	1.20857e-84	4.13331e-82	7.38538e-05	4.81747e-05	0.567542	1.06259e-12	0.828941	0.143048	5.54794e-05	0.632137	0.979867	0.129718	0.000102127	0.635056	0.161473	1.6987e-05
309.061_10.66	Feruloyl malate Isomer 2	Hydroxycinnamic acid	15	130535	8702.35	76.1591	6.81233e-75	2.32982e-72	7.44512e-07	0.000594488	0.769953	1.05849e-12	0.669921	0.026444	0.000748442	0.697628	0.93778	0.233801	1.58908e-05	0.813815	0.302453	0.000460974
315.0509236_20.4868335333333	Isorhamnetin	Flavonol	15	1.65116e+07	1.10078e+06	75.3348	1.72725e-74	5.90721e-72	0.051266	0.010847	0.743467	1.28797e-12	0.150033	0.184141	0.716888	0.414588	0.317109	0.143579	0.144383	0.296883	0.271549	0.0177436
315.071963_2.43799037	Protocatechuic acid glucoside Isomer 1	Benzenoid	15	1.02531e+09	6.83542e+07	66.3938	7.48349e-70	2.55935e-67	0.000103108	4.77508e-05	0.984505	1.07458e-12	0.0442088	0.000764018	0.225426	0.700764	0.361958	5.37322e-06	0.462459	0.183635	0.614175	0.167869
315.0720752_1.98243377666667	Protocatechuic acid glucoside Isomer 2	Benzenoid	15	2.96442e+08	1.97628e+07	29.3489	7.64004e-43	2.61289e-40	6.85807e-05	0.000352309	0.94022	6.62519e-11	0.0838301	0.00852505	0.0887519	0.858025	0.541831	4.44844e-06	0.199212	0.13393	0.386822	0.621961
322.0934177_7.39257730666667	1-(1H-indole-3-carboxylate), glucopyranose	Indolic	15	4.79018e+06	319345	49.1476	2.9467e-59	1.00777e-56	8.08939e-08	0.0149816	0.383591	0.174947	0.343852	0.676974	0.465385	0.35914	4.92173e-12	0.253954	0.187547	0.111757	0.260907	0.0918821
325.0563074_7.80543223666667	Hydroxyferuloyl malate	Hydroxycinnamic acid	15	8.92477e+07	5.94984e+06	76.9486	2.81664e-75	9.63292e-73	0.507302	0.00031215	0.118877	1.48193e-12	0.307644	0.0604722	2.29553e-09	0.0846996	0.396689	0.093438	0.00522802	0.0239992	0.532529	4.76892e-08
325.0929119_5.273741145	p-Coumaroylglucoside Isomer 1	Hydroxycinnamic acid	15	3.50997e+07	2.33998e+06	33.0655	2.02987e-46	6.94216e-44	1.05504e-12	0.0503799	0.604515	0.000904955	0.0766187	0.728766	0.606166	0.921666	0.918805	0.629077	0.248512	0.534307	0.475247	0.0102887
325.0927963_5.88366044333333	p-Coumaroylglucoside Isomer 2	Hydroxycinnamic acid	15	8.32416e+06	554944	10.7211	7.23238e-19	2.47347e-16	4.45054e-08	0.188981	0.216824	0.00993826	0.143006	0.684726	0.515129	0.886961	0.19377	0.246556	0.0391814	0.983033	0.682104	0.00995878
329.0877271_2.51755746	Vanillic acid glucoside	Benzenoid	15	566737	37782.5	17.7979	1.74282e-29	5.96043e-27	8.81482e-10	0.140406	0.278792	5.10381e-12	0.0142012	7.33858e-07	0.623129	0.472141	0.350653	0.964772	0.472367	0.142182	0.414704	0.374629
334.0931363_15.0243709966667	Neoascorbigen	Other	15	1.04216e+07	694775	12.2608	2.19309e-21	7.50037e-19	0.0172349	0.0449837	0.629565	1.07792e-12	0.288451	0.0475683	0.33438	0.24586	0.265312	0.0982764	0.126829	0.823634	0.113254	0.0121414
335.0771171_7.25297453833333	5-O-Caffeoylshikimic acid	Hydroxycinnamic acid	15	1.33243e+07	888289	28.8595	2.37614e-42	8.1264e-40	0.0551763	4.48206e-08	0.00527201	6.18314e-06	0.304833	0.000264464	0.0943301	0.743564	0.606683	0.622036	0.188331	0.833855	0.131761	0.273221
335.077025_9.01915750166667	Caffeoylshikimic acid	Hydroxycinnamic acid	15	120471	8031.39	26.0863	1.88311e-39	6.44025e-37	0.547274	2.4545e-05	0.00455996	0.69199	0.351044	1.79873e-08	9.62493e-07	0.722083	0.9774	0.679773	0.129951	0.762955	0.628492	0.89828
337.0923_6.65	3-O-p-Coumaroylquinic acid	Hydroxycinnamic acid	15	52231.6	3482.11	95.1717	2.56142e-83	8.76006e-81	0.00367455	7.77175e-05	0.433436	1.05471e-12	0.273075	0.250319	0.0996439	0.10485	0.172994	0.018722	0.0188286	0.000207193	0.0328585	0.00203939
337.0925969_6.973503135	4-O-p-Coumaroylquinic acid	Hydroxycinnamic acid	15	2.92879e+08	1.95252e+07	43.0095	8.80304e-55	3.01064e-52	0.904574	1.25262e-07	0.0429664	1.05593e-12	0.493687	0.694246	0.00988275	0.0174579	0.0573438	0.00021091	0.000207398	0.0643176	0.00752761	5.43948e-06
337.0925725_4.58669143666667	Coumaroylquinic acid Isomer 1	Hydroxycinnamic acid	15	6.11306e+10	4.07537e+09	105.533	2.5838e-87	8.83659e-85	0.00855513	9.06481e-08	0.0764646	1.0546e-12	0.633069	0.0706469	0.00286819	0.00542631	0.181584	1.34145e-05	1.35448e-05	0.000412367	0.00457444	2.1365e-07
337.092671_6.26430917333333	Coumaroylquinic acid Isomer 2	Hydroxycinnamic acid	15	3.33928e+08	2.22619e+07	55.9918	9.08243e-64	3.10619e-61	0.431687	4.73449e-08	0.0371125	1.05627e-12	0.83702	0.221778	0.0101718	0.0199885	0.0752181	0.000247493	0.000272893	0.00272362	0.00923682	4.20774e-06
337.0925927_8.44466198666667	Coumaroylquinic acid Isomer 3	Hydroxycinnamic acid	15	2.15991e+08	1.43994e+07	55.0444	3.59767e-63	1.2304e-60	0.0382456	0.000238813	0.543257	1.24201e-12	0.391559	0.53151	0.111522	0.116638	0.17827	0.0238767	0.0233505	6.60708e-07	0.0401837	0.00528057
338.0881432_2.82969268	6-Hydroxyindole-3-carboxylic acid β-D-glucopyranosyl ester	Indolic	15	1.05181e+08	7.01209e+06	46.5302	2.10396e-57	7.19553e-55	0.00181912	8.50197e-06	0.566136	1.03928e-12	0.0118957	0.0241723	0.504058	0.209329	0.610672	0.0420075	0.0369931	0.19546	0.408826	0.252022
338.0882179_2.25649536833333	6-Hydroxyindole-3-carboxylic acid 6-O-β-D-glucopyranoside	Indolic	15	2.7325e+06	182166	33.8389	3.96233e-47	1.35512e-44	0.18231	0.0012375	0.232264	2.56617e-12	0.143733	0.143823	0.310248	0.360814	0.546263	0.0978755	0.0914632	0.353748	0.192818	0.169448
339.0717475_10.601262455	Sinapoyl malate Isomer 1	Hydroxycinnamic acid	15	9.95476e+09	6.63651e+08	117.859	1.21451e-91	4.15362e-89	0.000621216	3.01414e-12	0.303771	1.05549e-12	0.829843	0.101252	0.000872661	0.855433	0.258555	0.0669319	4.81378e-06	0.467017	0.00144257	0.104552
339.0716_10.83	Sinapoyl malate Isomer 2	Hydroxycinnamic acid	15	125187	8345.82	98.6527	1.06017e-84	3.62578e-82	6.38259e-05	1.59475e-08	0.311348	1.05504e-12	0.74946	0.0112792	0.00244495	0.857966	0.380449	0.1254	1.24723e-06	0.478764	0.00645879	0.119814
341.0879205_3.94189484833333	Caffeoyl glucoside	Hydroxycinnamic acid	15	4.50959e+08	3.00639e+07	12.6249	5.80679e-22	1.98592e-19	2.77129e-06	0.596714	0.78039	0.0335063	0.243648	0.491115	0.910772	0.458889	0.959645	0.264801	0.0271905	0.72747	0.475964	0.0812527
353.0875313_4.94254097333333	Chlorogenic acid	Hydroxycinnamic acid	15	9.41521e+08	6.2768e+07	46.9019	1.13508e-57	3.88196e-55	0.690732	0.0258588	0.979856	5.27144e-11	0.832923	0.550876	0.00587746	0.00816802	0.0232846	0.000111328	9.02709e-05	0.00091578	0.00634006	0.000386288
353.0873463_3.490619065	Neochlorogenic acid	Hydroxycinnamic acid	15	3.37233e+10	2.24822e+09	63.126	4.9804e-68	1.7033e-65	0.00535425	0.00583409	0.290741	5.63039e-12	0.265529	0.957408	0.00140753	0.00269385	0.0486974	3.81794e-06	3.58956e-06	0.000105618	0.0604335	5.02529e-07
353.0874112_5.45154967833333	4-O-Caffeoylquinic acid or 1-O-Caffeoylquinic acid	Hydroxycinnamic acid	15	1.89443e+08	1.26295e+07	38.0921	7.67327e-51	2.62426e-48	0.10184	0.000824828	0.298462	1.23556e-10	0.00733656	0.872567	0.00404435	0.00751376	0.0175284	3.6711e-05	3.6078e-05	0.0075481	0.168637	4.72811e-06
353.0874259_6.64980496833333	Caffeoylquinic acid	Hydroxycinnamic acid	15	2.30887e+07	1.53925e+06	72.1483	6.83765e-73	2.33848e-70	0.059242	0.00266564	0.594029	1.09546e-12	0.523267	0.267041	0.0437791	0.0482389	0.0726703	0.00401631	0.00379948	3.0309e-08	0.0167347	0.00267123
355.1032664_4.20727731833333	Glucoferulic acid	Hydroxycinnamic acid	15	636484	42432.3	15.4156	3.60683e-26	1.23354e-23	0.906833	0.147441	0.345889	0.0635023	0.216884	0.281097	0.604415	0.510333	0.505737	0.129486	1.37664e-06	0.360046	0.378588	0.155297
355.1030137_6.16939503333333	Feruloyl glucoside Isomer 1	Hydroxycinnamic acid	15	2.06551e+09	1.37701e+08	34.5361	9.28587e-48	3.17577e-45	0.649257	0.0449831	0.222789	0.0140657	0.0889981	0.165596	0.451127	0.335062	0.499706	0.048132	4.43503e-06	0.397662	0.278704	0.0469019
355.103047_6.73441341833333	Feruloyl glucoside Isomer 2	Hydroxycinnamic acid	15	1.43244e+08	9.54962e+06	29.0609	1.48743e-42	5.08699e-40	0.860684	0.0400386	0.192241	0.0168742	0.150969	0.17883	0.507588	0.344881	0.48707	0.0200143	8.59337e-08	0.465558	0.246866	0.103956
358.0272301_1.11111476116667	Sinigrin	Glucosinolate	15	2.56492e+06	170995	88.6534	1.31951e-80	4.51274e-78	0.886514	0.391209	0.653104	1.27087e-12	0.315137	0.770826	0.910855	0.00641939	0.520106	1.06348e-12	1.05504e-12	0.625963	0.156001	2.63267e-12
367.1031069_7.72308953833333	3-O-Feruloylquinic acid	Hydroxycinnamic acid	15	3.18495e+08	2.1233e+07	43.7116	2.5665e-55	8.77745e-53	5.2156e-07	0.000551859	0.556585	0.000150131	0.863562	0.676082	0.0210015	0.0230298	0.11577	0.00107301	0.00104496	0.13234	0.00501794	6.8433e-05
367.1030246_5.42294277666667	5-O-Feruloylquinic acid	Hydroxycinnamic acid	15	1.60905e+09	1.0727e+08	68.6844	4.35835e-71	1.49056e-68	0.224537	0.0011556	0.724459	1.0556e-12	0.661241	0.970995	0.00505913	0.00673759	0.0701786	5.52932e-05	5.63796e-05	0.000224312	0.0136015	2.26302e-05
367.1031519_7.23893009333333	Feruloylquinic acid Isomer 1	Hydroxycinnamic acid	15	1.4669e+06	97793.1	41.0254	3.11108e-53	1.06399e-50	0.697764	8.53421e-05	0.794104	1.05749e-12	0.150139	0.771434	0.0196171	0.0302141	0.054567	0.00136211	0.00127209	0.00722875	0.0140278	0.000308062
367.1029_7.84	Feruloylquinic acid Isomer 2	Hydroxycinnamic acid	15	3278.1	218.54	39.0116	1.32198e-51	4.52117e-49	0.218	0.000569454	0.914368	1.07081e-12	0.158412	0.97485	0.00919827	0.0112928	0.0341514	0.000196265	0.00019961	0.000680127	0.029137	3.10236e-05
367.1031983_9.22659393	Feruloylquinic acid Isomer 3	Hydroxycinnamic acid	15	8.25473e+07	5.50315e+06	49.4161	1.92087e-59	6.56939e-57	9.12483e-05	0.000583441	0.797619	0.00053125	0.845298	0.872194	0.034121	0.0385609	0.133435	0.00281015	0.00289807	0.0107459	0.00768447	0.000465731
371.097024_3.79189310166667	Hydroxyferuloyl glucoside Isomer 1	Hydroxycinnamic acid	15	127487	8499.11	39.9301	2.35084e-52	8.03988e-50	0.103139	0.16154	0.79027	0.213091	0.738167	0.0221681	0.975	0.296545	0.234061	0.0109966	0.00398931	1.05616e-12	0.890952	0.0138389
371.0979778_4.278246415	Hydroxyferuloyl glucoside Isomer 2	Hydroxycinnamic acid	15	2.68897e+08	1.79264e+07	13.8602	7.17449e-24	2.45367e-21	0.0778769	0.55958	0.699009	0.00725604	0.485836	0.453623	0.717315	0.675817	0.833778	8.50889e-06	1.12788e-12	0.891307	0.474677	0.321358
372.0424406_1.60924582533333	Gluconapin	Glucosinolate	15	7.42518e+12	4.95012e+11	115.706	6.46812e-91	2.2121e-88	0.530779	0.0615195	0.501733	1.45239e-12	0.205949	0.802162	0.128011	0.0524349	0.714429	1.08979e-12	1.05538e-12	0.869049	4.74683e-08	2.7881e-12
374.0581601_2.36082702833333	Glucocochlearin or Glucoconringianin or Glucocapparisflexuosain	Glucosinolate	15	4.35291e+09	2.90194e+08	46.7728	1.40581e-57	4.80788e-55	0.812808	0.122216	0.246096	0.264479	0.808785	0.16407	0.646058	0.46483	0.00194977	2.27927e-07	8.4746e-06	0.463234	0.516353	0.693583
385.1130075_6.43546396833333	Sinapoyl glucoside Isomer 1	Hydroxycinnamic acid	15	3.90779e+09	2.60519e+08	43.3699	4.6671e-55	1.59615e-52	0.948285	0.220812	0.415138	0.021519	0.119352	0.0934341	0.386446	0.401516	0.578165	0.12973	3.67771e-06	0.250101	0.412327	0.0576108
385.1137559_7.06708288333333	Sinapoyl glucoside Isomer 2	Hydroxycinnamic acid	15	2.06243e+08	1.37496e+07	42.8147	1.24252e-54	4.24941e-52	0.567982	0.0805807	0.294968	0.0252666	0.181637	0.152058	0.441677	0.419576	0.582609	0.0270926	7.20558e-09	0.291825	0.485623	0.127473
385.1862089_6.955780305	Vomifoliol 9-O-β-D-glucopyranoside	Other	15	2.28148e+08	1.52099e+07	33.8105	4.20533e-47	1.43822e-44	0.0401071	0.00024135	0.812693	4.42152e-05	0.0243525	1.6107e-07	0.219551	0.638969	0.837554	4.73982e-10	0.00519994	0.354977	0.612699	0.222449
386.0578614_3.20092460333333	Glucobrassicanapin	Glucosinolate	15	9.88073e+11	6.58715e+10	222.902	1.62005e-117	5.54057e-115	0.369633	0.641809	0.995128	1.88127e-12	0.965678	0.778153	0.0149248	6.97374e-05	0.988141	0.395884	0.79219	0.0312938	0.00620152	1.03728e-12
388.0380271_1.09135298316667	Progoitrin	Glucosinolate	15	7.48588e+08	4.99059e+07	28.5394	5.02535e-42	1.71867e-39	1.10297e-05	0.462288	0.147287	0.00203872	0.448057	0.0125412	0.641564	0.450759	1.79934e-12	0.049611	0.0423352	0.545446	0.154303	0.35551
390.0529_1.098	Glucoconringiin or Glucoarabidopsithalianain Isomer 1	Glucosinolate	15	1263.37	84.225	15.1583	8.50553e-26	2.90889e-23	0.0412284	0.146689	0.648283	0.000150131	0.37433	0.37433	0.661869	0.661869	0.661869	0.546235	0.53416	0.0162133	0.598371	0.318023
390.0529_1.165	Glucoconringiin or Glucoarabidopsithalianain Isomer 2	Glucosinolate	15	495.627	33.0418	14.1277	2.83443e-24	9.69374e-22	0.130444	0.0561915	0.413872	5.47165e-06	0.293482	0.242825	0.565461	0.565461	0.565461	0.413872	0.413872	0.0744294	0.413872	0.189212
390.0529_1.35	Glucoconringiin or Glucoarabidopsithalianain Isomer 3	Glucosinolate	15	223.315	14.8877	13.3473	4.35409e-23	1.4891e-20	0.12033	0.0772216	0.449418	1.61223e-05	0.327276	0.27966	0.594681	0.594681	0.594681	0.449418	0.449418	0.0917255	0.449418	0.224286
401.1082665_4.83486888	Apodanthoside	Other	15	3.60838e+07	2.40558e+06	290.572	1.25959e-128	4.3078e-126	0.0401804	0.652647	0.230704	4.22126e-11	0.395929	0.000537506	0.480445	0.248524	0.530275	1.03684e-12	1.04061e-12	0.773954	0.175299	0.00323668
402.0529747_1.37348620066667	Gluconapoleiferin	Glucosinolate	15	3.40779e+09	2.27186e+08	24.0481	3.39501e-37	1.16109e-34	0.0185526	0.568588	0.102386	6.75105e-10	0.589852	0.33727	0.212045	0.314609	0.758101	0.0556762	0.0556937	0.519833	0.0566888	0.00432184
402.0892578_7.54689891	3-Methylpentyl glucosinolate or 4-Methylpentyl glucosinolate or Glucoraphasativusain Isomer 1	Glucosinolate	15	1.14697e+07	764644	51.7737	4.83015e-61	1.65191e-58	4.44342e-06	0.0934847	0.97027	1.03684e-12	0.0808593	0.963485	0.425856	0.128236	0.0271975	0.0176864	7.05839e-06	0.698324	0.0004471	6.57016e-10
402.089469_8.09191817666667	3-Methylpentyl glucosinolate or 4-Methylpentyl glucosinolate or Glucoraphasativusain Isomer 2	Glucosinolate	15	3.52625e+08	2.35083e+07	16.0225	4.89404e-27	1.67376e-24	0.699014	0.360535	0.944509	0.000278382	0.567267	0.647753	0.819479	1.03662e-12	0.507873	0.0755504	0.000853248	0.730254	0.187899	0.103949
404.0685_1.15	Glucocleomin	Glucosinolate	15	92.845	6.18967	253.752	4.52494e-122	1.54753e-119	0.339225	0.496398	1.02585e-12	0.0536432	0.676966	0.676966	0.83746	0.83746	0.83746	0.770605	0.770605	0.770605	0.594877	0.502051
408.0418715_3.48351797	Glucotropaeolin	Glucosinolate	15	2.28506e+08	1.52337e+07	20.4293	6.84348e-33	2.34047e-30	0.941984	3.46345e-06	0.497266	8.22454e-11	0.104508	0.632286	0.582328	0.815185	0.135522	0.241026	0.205965	0.252623	0.107309	0.054214
414.0870393_8.62790468	6-Heptenyl glucosinolate	Glucosinolate	15	4.85019e+06	323346	18.8006	8.19302e-31	2.80201e-28	0.766509	0.901741	0.738632	0.0487249	0.801605	0.814854	0.936566	1.03662e-12	0.864918	0.772735	0.785804	0.828747	0.792115	0.788023
418.0295322_3.88954871666667	Glucoraphasatin	Glucosinolate	15	22169.4	1477.96	292.951	5.70311e-129	1.95046e-126	0.972876	0.349555	1.03662e-12	0.0231597	0.593911	0.932439	0.978184	0.996377	0.964454	0.920985	0.749486	0.780749	0.845137	0.713971
418.0844561_6.48167741666667	3-Hydroxymethylpentyl glucosinolate	Glucosinolate	15	1.43278e+07	955185	18.8836	6.38679e-31	2.18428e-28	0.603683	0.431162	0.806161	0.0276135	0.66939	0.891325	0.73256	1.03662e-12	0.99938	0.375956	0.796424	0.705115	0.616515	0.120203
420.0457299_3.61311980333333	Glucoerucin	Glucosinolate	15	3.8953e+08	2.59687e+07	230.694	6.01194e-119	2.05608e-116	0.374362	0.330478	1.03662e-12	0.00504924	0.514557	0.536956	0.807387	0.769713	0.771718	0.031829	0.000767931	0.662171	0.0756305	0.517783
422.0579424_5.62345614666667	Gluconasturtiin	Glucosinolate	15	9.32984e+09	6.21989e+08	29.3655	7.35341e-43	2.51487e-40	1.05593e-12	0.474782	0.000294594	1.0566e-12	0.151532	0.31502	0.289801	0.933409	0.666824	0.752551	0.173135	0.0693005	0.826404	0.0138674
433.1134122_12.6739444316667	Prunin	Other	15	50061.4	3337.42	56.5615	4.00398e-64	1.36936e-61	0.838723	0.00547129	0.482043	3.01865e-07	0.067189	0.78475	0.317967	0.824242	0.467442	1.05094e-12	0.0824692	0.604852	0.00360297	0.477422
433.1139076_8.230699755	Naringenin hexose or Naringenin chalcone hexose	Other	15	135856	9057.08	71.3005	1.86127e-72	6.36555e-70	0.370592	0.000201424	0.950258	4.12714e-09	0.168004	0.472321	0.599825	0.718578	0.332318	1.05305e-12	0.352149	0.538428	0.953639	0.0426351
434.0615863_5.72309956	Glucoberteroin	Glucosinolate	15	4.45975e+09	2.97317e+08	855.113	4.97427e-175	1.7012e-172	0.437258	0.580938	1.03662e-12	0.109225	0.647097	0.635521	0.851157	0.803716	0.802466	0.831904	0.960194	0.748204	0.768619	0.620543
436.0409527_1.09286603366667	Glucoraphanin	Glucosinolate	15	1.04253e+08	6.95017e+06	39.7179	3.49408e-52	1.19498e-49	7.02886e-06	0.00879815	0.596722	0.000104848	0.0186959	0.950233	0.996074	0.298523	0.0808149	1.47745e-08	1.04883e-12	0.607371	0.191906	0.549927
438.0529_4.2	Epiglucobarbarin	Glucosinolate	15	1129.01	75.2676	21.7982	1.44163e-34	4.93038e-32	3.61155e-07	0.00020446	0.581831	0.806815	0.0347959	0.000622411	0.0121173	0.589915	0.207136	0.120748	0.0159314	0.0900824	0.120488	0.787232
438.0530483_4.53301922666667	Glucobarbarin	Glucosinolate	15	1.13857e+09	7.59049e+07	34.0214	2.70452e-47	9.24945e-45	6.96146e-07	4.48143e-05	0.392182	0.705599	0.0110149	0.000122397	0.00837643	0.566201	0.199112	0.192739	0.00961526	0.0807956	0.0994339	0.562145
447.052907_4.34990523333333	Glucobrassicin	Glucosinolate	15	2.84786e+11	1.89857e+10	39.4791	5.46923e-52	1.87048e-49	0.0465496	5.42969e-08	0.474361	1.0566e-12	0.0251708	0.0660567	0.93297	0.232819	0.0733901	0.00624169	0.00366009	0.843874	0.979972	0.559798
447.0930507_12.1795550466667	Astragalin or Km 3-O-galactoside	Flavonol	15	9.96029e+07	6.64019e+06	32.8686	3.0901e-46	1.05681e-43	0.793265	0.00163843	0.0630509	0.436527	0.0562264	0.00900613	0.934768	0.590441	0.00117536	0.000291103	0.400768	0.323121	0.243749	0.160298
448.077_8.6	Glucolesquerellin	Glucosinolate	15	418.001	27.8668	255.451	3.29676e-123	1.12749e-120	0.463677	0.693098	1.03662e-12	0.0825885	0.71057	0.71057	0.854992	0.854992	0.854992	0.795058	0.795058	0.795058	0.897793	0.676651
450.0568969_1.1777740915	Glucoalyssin	Glucosinolate	15	3.49464e+08	2.32976e+07	11.9846	6.07448e-21	2.07747e-18	2.8624e-05	0.280899	0.307416	0.000140532	0.411303	0.694897	0.265034	0.340628	0.163779	0.906265	0.00709455	0.10672	0.753196	0.32972
452.0361495_2.954051875	Glucoerysolin	Glucosinolate	15	1.09938e+06	73291.8	56.8938	2.49076e-64	8.51839e-62	0.221151	0.0677093	1.05349e-12	0.607053	0.297767	0.571993	0.557976	0.61599	0.786839	0.223773	0.0938224	0.453117	0.00335854	0.269205
463.0486816_2.12727342166667	4-Hydroxyglucobrassicin	Glucosinolate	15	9.77365e+08	6.51577e+07	9.5569	7.09042e-17	2.42492e-14	1.96185e-06	0.113193	0.0401784	0.0743667	0.546478	0.655483	0.515403	0.348812	0.169267	0.0638937	0.0599175	0.534788	0.980622	0.902412
464.0719_1.651	Glucohesperin	Glucosinolate	15	216.338	14.4226	5.07212	1.75089e-08	5.98805e-06	0.46182	0.351965	0.697015	0.0754607	0.621869	0.108868	0.173925	0.675576	0.151654	0.0249693	0.0311499	0.112181	0.0552939	0.514492
466.0521323_1.10606776616667	3-Hydroxy-5-methylsulfinylpentyl glucosinolate or 5-Methylsulfonylpentyl glucosinolate Isomer 1	Glucosinolate	15	326006	21733.7	38.4287	4.0169e-51	1.37378e-48	0.249666	0.296167	0.0380703	0.00275362	0.583984	0.938298	0.0730497	0.230328	0.229713	0.212976	0.920092	0.770713	0.369051	1.05504e-12
466.051608_4.61864892833333	3-Hydroxy-5-methylsulfinylpentyl glucosinolate or 5-Methylsulfonylpentyl glucosinolate Isomer 2	Glucosinolate	15	466929	31128.6	69.8656	1.03688e-71	3.54613e-69	0.56311	0.577586	1.05682e-12	0.632666	0.888282	0.960901	0.717899	0.649919	0.405326	0.877558	0.446828	0.324129	0.676183	0.279109
477.0638325_6.51746401833333	4-Methoxyglucobrassicin	Glucosinolate	15	5.63397e+09	3.75598e+08	19.4322	1.24843e-31	4.26961e-29	0.405285	0.00550442	0.0571286	3.23901e-10	0.114724	0.993378	0.40807	0.124738	0.432249	0.304592	0.15101	0.235439	0.996323	0.0154979
477.0643201_8.77159529166667	Neoglucobrassicin	Glucosinolate	15	1.24052e+12	8.27014e+10	15.6316	1.76418e-26	6.03348e-24	0.553137	4.14188e-06	0.00794273	1.15807e-12	0.638203	0.00229557	0.0896031	0.0353868	0.119184	0.00289828	0.00740767	0.83791	0.0197754	0.00106103
477.1035833_12.6253510116667	Is 3-O-hexoside	Flavonol	15	6.24538e+08	4.16358e+07	46.6312	1.77834e-57	6.08193e-55	0.391475	0.159567	0.401767	0.0704876	0.00991019	0.0143136	0.0129594	0.000238206	0.976068	0.0698974	0.0680231	0.457226	0.302007	0.015908
503.1403441_3.72553990666667	Caffeoyl gentiobiose	Hydroxycinnamic acid	15	88487.5	5899.17	20.0525	2.03157e-32	6.94795e-30	0.0898882	0.578274	0.487312	0.314008	0.0961494	0.393077	0.566548	0.518244	0.584705	0.00210505	0.000674567	0.877671	0.943918	0.239847
517.1562501_4.20598591833333	Feruloyl gentiobiose Isomer 1	Hydroxycinnamic acid	15	220054	14670.3	12.1462	3.34302e-21	1.14331e-18	0.673206	0.553846	0.330549	0.198759	0.178817	0.222415	0.420455	0.526894	0.441655	0.127707	1.14878e-05	0.296238	0.319081	0.12197
517.1546159_4.81618478	Feruloyl gentiobiose Isomer 2	Hydroxycinnamic acid	15	46692.1	3112.81	19.111	3.23649e-31	1.10688e-28	0.137084	0.0384908	0.543121	0.124109	0.752533	0.00323415	0.705606	0.235073	0.206949	0.00903109	0.0380609	0.947813	0.31315	0.165394
517.1561211_5.26263131666667	Feruloyl gentiobiose Isomer 3	Hydroxycinnamic acid	15	5.1462e+06	343080	28.349	7.86495e-42	2.68981e-39	1.17018e-05	0.447265	0.140399	0.159106	0.41761	0.00113959	0.388327	0.103022	0.164165	0.01012	0.0296511	0.886964	0.275118	0.195328
547.1663834_3.48257158833333	Sinapoyl gentiobiose Isomer 1	Hydroxycinnamic acid	15	6.37089e+06	424726	175.675	1.08226e-107	3.70133e-105	0.0423313	1.03662e-12	0.837786	1.54017e-05	0.436268	0.368835	0.654364	0.96441	0.760269	0.476529	0.447503	0.477498	0.996545	0.70182
547.1653516_3.81051847833333	Sinapoyl gentiobiose Isomer 2	Hydroxycinnamic acid	15	2.42824e+06	161883	111.071	2.6025e-89	8.90055e-87	0.0226903	1.03662e-12	0.899316	6.06765e-05	0.378481	0.321798	0.586343	0.741387	0.700929	0.436775	0.565297	0.350554	0.953321	0.647986
547.1661728_5.44751710166667	Sinapoyl gentiobiose Isomer 3	Hydroxycinnamic acid	15	4.05816e+07	2.70544e+06	28.9641	1.86239e-42	6.36936e-40	0.000196752	0.193842	0.656452	0.00856748	0.353266	5.43851e-05	0.374234	0.075637	0.814321	0.00172842	0.0460169	0.524027	0.313888	0.684511
551.1765867_8.26418467166667	Feruloyl loganic acid	Other	15	3.18803e+06	212536	87.2882	5.12888e-80	1.75408e-77	0.000127237	0.832999	0.710008	1.0506e-12	0.0124343	1.68908e-09	0.446965	0.0406172	0.0719402	0.00142832	7.49489e-12	0.0417413	0.108494	0.238565
561.160983_16.0864382116667	Feruloyl sinapoyl glucose Isomer 1	Hydroxycinnamic acid	15	844908	56327.2	5.7851	6.89771e-10	2.35902e-07	0.956812	0.295131	0.520015	0.026319	0.129928	0.0104798	0.242708	0.201736	0.890608	0.402542	0.721176	0.530455	0.304867	0.964778
561.1608_16.22	Feruloyl sinapoyl glucose Isomer 2	Hydroxycinnamic acid	15	50.9893	3.39929	28.8083	2.6776e-42	9.15738e-40	0.305144	0.291844	0.315748	0.0359127	0.102127	0.0459765	0.31242	0.315016	0.675371	0.0171259	5.06565e-10	0.343514	0.403914	0.415515
561.1605437_17.6616561333333	Feruloyl sinapoyl glucose Isomer 3	Hydroxycinnamic acid	15	10664.3	710.95	5.83797	5.43765e-10	1.85968e-07	0.634222	0.475453	0.404643	0.00670072	0.171661	0.0290142	0.227145	0.249808	0.951359	0.977345	0.0758472	0.199759	0.360932	0.30987
723.2136_14.59	Sinapoyl feruloyl gentiobiose Isomer 1	Hydroxycinnamic acid	15	10505.6	700.371	23.0664	4.55861e-36	1.55904e-33	0.912979	0.156513	0.427972	1.76606e-10	0.164585	0.000207235	0.271035	0.0884985	0.332419	0.0426566	0.157783	0.345884	0.0543806	0.187261
723.2136751_14.6883430783333	Sinapoyl feruloyl gentiobiose Isomer 2	Hydroxycinnamic acid	15	1.91542e+09	1.27694e+08	24.4256	1.2719e-37	4.34988e-35	0.0266426	0.452806	0.71578	0.000377158	0.701562	9.12938e-05	0.510948	0.06225	0.37227	0.00479593	0.0174893	0.775487	0.0858368	0.428957
723.2133322_15.3605658616667	Sinapoyl feruloyl gentiobiose Isomer 3	Hydroxycinnamic acid	15	1.86458e+07	1.24305e+06	26.9135	2.45739e-40	8.40426e-38	0.562304	0.249927	0.348429	2.16155e-06	0.958011	0.000518983	0.423496	0.287366	0.465244	0.0120186	0.0425103	0.899181	0.0924584	0.191684
723.2136_16.39	Sinapoyl feruloyl gentiobiose Isomer 4	Hydroxycinnamic acid	15	71.4746	4.76497	20.2919	1.01646e-32	3.4763e-30	0.85437	0.0566283	0.423444	9.60468e-11	0.397069	0.000794828	0.330672	0.0886777	0.581199	0.131917	0.133637	0.483873	0.0281871	0.0436321
723.2132951_16.5502192983333	Sinapoyl feruloyl gentiobiose Isomer 5	Hydroxycinnamic acid	15	4.17122e+07	2.78082e+06	22.2376	4.30083e-35	1.47088e-32	0.184753	0.380573	0.523724	9.11445e-05	0.780447	0.00076967	0.452303	0.103858	0.454459	0.0149482	0.0276569	0.932931	0.141659	0.305221
885.2663372_9.54444483333333	Sinapoly feruloyl triglucose Isomer 1	Hydroxycinnamic acid	15	2.23652e+07	1.49101e+06	34.4342	1.14631e-47	3.92037e-45	0.817646	0.755378	0.00119244	0.000237061	0.357823	0.000470552	0.433981	0.146716	0.12414	0.00990609	0.020853	0.344831	0.590604	0.266286
885.2672415_12.7604380916667	Sinapoly feruloyl triglucose Isomer 2	Hydroxycinnamic acid	15	90106.7	6007.11	27.7	3.6755e-41	1.25702e-38	0.0445746	0.863494	4.86967e-05	0.934093	0.700127	0.00261972	0.773411	0.113725	0.11014	0.0137869	0.0236235	0.405468	0.785253	0.964844
501.1249158_6.850430045	Sinapoyl malate hexose Isomer 1	Hydroxycinnamic acid	15	1.57062e+06	104708	99.5985	4.53827e-85	1.55209e-82	0.0297559	1.19354e-07	0.648388	5.76023e-07	0.540194	0.80816	0.0253847	0.831227	0.714556	0.593541	0.00562285	0.293366	1.15782e-07	2.82364e-08
501.1249852_7.46954816166667	Sinapoyl malate hexose Isomer 2	Hydroxycinnamic acid	15	7.96213e+06	530809	154.007	2.46629e-102	8.43473e-100	0.0119063	1.43661e-06	0.582375	3.16415e-06	0.734899	0.784958	0.190343	0.918631	0.72157	0.399719	0.00948562	0.328796	1.46097e-08	5.69358e-10
739.2078367_11.9359527216667	Sinapoyl hydroxyferuloyl gentiobiose Isomer 1	Hydroxycinnamic acid	15	1.37606e+08	9.17376e+06	28.2833	9.18506e-42	3.14129e-39	0.0157084	0.208804	0.780307	2.07783e-05	0.748654	0.00177489	0.499476	0.25527	0.1981	0.21175	0.978055	0.000226061	0.0438199	0.497622
739.2086_12.08	Sinapoyl hydroxyferuloyl gentiobiose Isomer 2	Hydroxycinnamic acid	15	502.651	33.5101	35.6083	1.03676e-48	3.54571e-46	0.0515103	0.0453574	0.355067	4.11996e-07	0.247699	0.00404916	0.54586	0.306699	0.220149	0.397495	0.634807	0.00423335	0.0586209	0.869201
739.2025673_12.7592059033333	Sinapoyl hydroxyferuloyl gentiobiose Isomer 3	Hydroxycinnamic acid	15	539035	35935.6	28.634	4.02536e-42	1.37667e-39	0.00425299	0.0527618	0.388076	8.4076e-06	0.990586	0.00170479	0.428173	0.234	0.153882	0.564607	0.384417	2.01234e-06	0.0419925	0.579972
739.2077754_14.6000693683333	Sinapoyl hydroxyferuloyl gentiobiose Isomer 4	Hydroxycinnamic acid	15	474091	31606.1	27.1931	1.24573e-40	4.26041e-38	0.0145927	0.124009	0.463811	1.94577e-05	0.881862	0.000508444	0.666415	0.264789	0.22493	0.192407	0.89673	2.59899e-05	0.0317802	0.405298
693.2026125_15.1384545266667	Diferuloyl gentiobiose Isomer 1	Hydroxycinnamic acid	15	4.12471e+07	2.74981e+06	20.1413	1.57038e-32	5.37072e-30	0.34809	0.457716	0.175713	0.000651224	0.437631	0.00983222	0.436296	0.171545	0.327636	0.0599839	0.0688102	0.868426	0.115187	0.292866
693.2038839_15.855051365	Diferuloyl gentiobiose Isomer 2	Hydroxycinnamic acid	15	318947	21263.1	16.944	2.52759e-28	8.64437e-26	0.106155	0.245801	0.17179	0.00419092	0.492295	0.0133883	0.502126	0.800155	0.278019	0.185428	0.0908548	0.81527	0.0968435	0.196019
693.20309_16.8118300833333	Diferuloyl gentiobiose Isomer 3	Hydroxycinnamic acid	15	609929	40661.9	17.5797	3.42943e-29	1.17286e-26	0.0753127	0.404631	0.143835	0.00679676	0.184898	0.0165871	0.479886	0.174647	0.277049	0.0578018	0.0721602	0.895224	0.112144	0.158177
709.198_12.39	Feruloyl hydroxyferuloyl gentiobiose	Hydroxycinnamic acid	15	1340.61	89.3742	30.6972	3.57122e-44	1.22136e-41	0.0218106	0.20809	0.129138	0.0290255	0.333415	0.0436764	0.708114	0.354381	0.357638	0.280146	0.55353	1.31639e-12	0.129138	0.225647
725.1925024_10.0817812316667	Dihydroxyferuloyl gentiobiose	Hydroxycinnamic acid	15	3.92646e+06	261764	49.3098	2.27488e-59	7.78009e-57	0.145958	0.248666	0.564098	0.59797	0.750087	0.0758077	0.558575	0.617034	0.341587	0.831794	0.333904	1.0566e-12	0.196048	0.712829
591.1730418_15.5205446616667	1,2-disinapoyl glucoside Isomer 1	Hydroxycinnamic acid	15	2.20256e+06	146837	9.97041	1.36307e-17	4.6617e-15	0.733008	0.097436	0.666802	0.316762	0.00454671	0.261424	3.2689e-06	0.0648482	0.918672	0.86302	0.00406663	0.0943737	0.253003	0.00671527
591.1726717_17.9272420166667	1,2-disinapoyl glucoside Isomer 2	Hydroxycinnamic acid	15	191464	12764.3	32.4848	7.04173e-46	2.40827e-43	0.966207	0.135988	0.392108	0.886631	0.202519	0.321639	0.659058	0.527978	0.533354	2.83577e-05	1.05926e-12	0.385699	0.367785	0.175706
709.1975221_12.3304951416667	Sinapoyl caffeoyl diglucoside Isomer 1	Hydroxycinnamic acid	15	2.29544e+07	1.53029e+06	22.9231	6.69638e-36	2.29016e-33	0.270341	0.107144	0.950093	0.00920959	0.262978	0.0159686	0.547937	0.148623	0.189871	0.669312	0.922737	0.0698615	0.165437	0.25971
709.198_12.65	Sinapoyl caffeoyl diglucoside Isomer 2	Hydroxycinnamic acid	15	538.59	35.906	35.706	8.5104e-49	2.91056e-46	0.351561	0.099385	0.253266	0.00770496	0.344298	0.0231832	0.531173	0.255286	0.345487	0.135326	0.185763	1.18354e-10	0.130655	0.77084
709.1981353_14.8958765416667	Sinapoyl caffeoyl diglucoside Isomer 3	Hydroxycinnamic acid	15	50086.3	3339.08	11.2549	9.36932e-20	3.20431e-17	0.354044	0.0466785	0.99608	0.0251016	0.304842	0.0387692	0.385613	0.0827721	0.185452	0.951983	0.950717	0.0114053	0.150542	0.0747536
753.2248057_14.0671004433333	Disinapoyl gentiobiose Isomer 1	Hydroxycinnamic acid	15	1.16399e+09	7.75992e+07	17.0871	1.60721e-28	5.49665e-26	0.933382	0.91452	0.26922	5.36659e-05	0.142569	1.05666e-05	0.562436	0.0739653	0.665971	0.0348857	0.860885	0.308091	0.115518	0.757595
753.2237052_14.8414909216667	Disinapoyl gentiobiose Isomer 2	Hydroxycinnamic acid	15	2.41074e+07	1.60716e+06	25.8417	3.46492e-39	1.185e-36	0.0624315	0.099248	0.840991	8.55815e-12	0.105621	0.000298383	0.343594	0.10819	0.650435	0.115613	0.995824	0.249504	0.0880938	0.343729
753.2238327_16.1303476683333	Disinapoyl gentiobiose Isomer 3	Hydroxycinnamic acid	15	2.21309e+07	1.47539e+06	22.2207	4.50351e-35	1.5402e-32	0.133068	0.255087	0.648052	1.90389e-09	0.121222	0.000300991	0.383149	0.121047	0.643119	0.0883017	0.903327	0.256194	0.122813	0.450639
915.2769634_9.630780325	Disinapoyl triglucoside Isomer 1	Hydroxycinnamic acid	15	174202	11613.5	26.6452	4.73622e-40	1.61979e-37	0.0476007	0.771812	2.55325e-05	1.9847e-05	0.0601287	0.00146138	0.357211	0.343143	0.235435	0.0797082	0.464576	0.358882	0.412826	0.900202
915.2743011_10.47681221	Disinapoyl triglucoside Isomer 2	Hydroxycinnamic acid	15	45444	3029.6	9.76113	3.1313e-17	1.07091e-14	0.141006	0.255285	0.943842	5.62658e-05	0.301232	0.201567	0.663313	0.587813	0.496719	0.534909	0.797326	0.417216	0.4856	0.476576
931.251173_12.5603625383333	Sinapoyl dihydroxyferuloyl gentiobiose	Hydroxycinnamic acid	15	61477	4098.47	13.2405	6.36188e-23	2.17576e-20	0.513842	0.183023	0.58956	0.796514	0.288463	0.239563	0.480947	0.793502	0.385772	0.272487	0.0225944	0.0171561	0.249327	0.742329
899.2609686_17.4450693333333	Diferuloyl sinapoyl gentiobiose	Hydroxycinnamic acid	15	785551	52370.1	7.57232	2.66988e-13	9.131e-11	0.07132	0.0199853	0.201251	0.0016507	0.662786	0.0806218	0.44753	0.18267	0.460193	0.125198	0.820856	0.71805	0.462271	0.192759
945.266194_14.1837104833333	Disinapoyl hydroxyferuloyl gentiobiose Isomer 1	Hydroxycinnamic acid	15	3.58364e+06	238910	38.8915	1.66073e-51	5.6797e-49	0.703694	0.0650899	0.631981	0.0114271	0.156253	0.03292	0.461163	0.569316	0.356123	0.61689	0.025254	0.35094	0.263027	0.792738
945.2666884_17.5372637833333	Disinapoyl hydroxyferuloyl gentiobiose Isomer 2	Hydroxycinnamic acid	15	108865	7257.7	10.651	9.48539e-19	3.244e-16	0.390988	0.0138468	0.218245	2.6109e-07	0.311766	0.125563	0.447935	0.415476	0.523031	0.623983	0.606277	0.346124	0.198944	0.54375
929.2711036_16.75519255	Disinapoyl feruloyl gentiobiose Isomer 1	Hydroxycinnamic acid	15	6.66123e+07	4.44082e+06	12.2347	2.41381e-21	8.25524e-19	0.0479721	0.00300528	0.638557	0.000414789	0.21292	0.00895947	0.387504	0.240289	0.841392	0.086821	0.834079	0.664511	0.681888	0.119248
929.2715_16.91	Disinapoyl feruloyl gentiobiose Isomer 2	Hydroxycinnamic acid	15	868.482	57.8988	12.7981	3.10321e-22	1.0613e-19	0.913836	0.0267843	0.816494	3.15977e-05	0.145256	0.103131	0.260246	0.511195	0.601067	0.83754	0.0257158	0.324319	0.269098	0.0244984
929.2715_17.94	Disinapoyl feruloyl gentiobiose Isomer 3	Hydroxycinnamic acid	15	85.222	5.68147	8.96656	7.76684e-16	2.65626e-13	0.489989	0.00877978	0.961136	1.25947e-06	0.526688	0.0430424	0.374778	0.349439	0.621877	0.26008	0.724311	0.945352	0.547408	0.161969
929.2709961_18.11191455	Disinapoyl feruloyl gentiobiose Isomer 4	Hydroxycinnamic acid	15	1.93159e+06	128773	9.34009	1.69865e-16	5.8094e-14	0.0665438	0.000855364	0.395568	0.000959824	0.304428	0.0394273	0.450781	0.372953	0.759372	0.166064	0.743606	0.729501	0.586361	0.0588484
929.270918_19.6076676833333	Disinapoyl feruloyl gentiobiose Isomer 5	Hydroxycinnamic acid	15	5.38033e+06	358689	20.3528	8.52926e-33	2.91701e-30	0.0178425	0.0135373	0.262184	0.000782956	0.284651	0.0719288	0.413397	0.368657	0.609487	0.23574	0.260371	0.204128	0.201564	0.294817
929.2710545_20.7547623666667	Disinapoyl feruloyl gentiobiose Isomer 6	Hydroxycinnamic acid	15	60256.2	4017.08	14.0459	3.76182e-24	1.28654e-21	0.270532	0.00592897	0.219775	2.66631e-05	0.385344	0.107094	0.373655	0.378608	0.614431	0.472603	0.410199	0.268095	0.193544	0.24377
855.2555335_9.88450658166667	Diferuloyl triglucoside	Hydroxycinnamic acid	15	172207	11480.4	15.4055	3.72893e-26	1.27529e-23	0.631576	0.4805	0.829047	0.000627238	0.856383	0.00619621	0.352545	0.631546	0.138769	0.0411333	0.0473027	0.611837	0.13248	0.387672
1091.324832_11.8972156616667	Disinapoyl feruloyl triglucose	Hydroxycinnamic acid	15	1.77406e+06	118271	31.9559	2.21562e-45	7.57743e-43	0.903886	0.0170727	0.000622991	0.000150162	0.194878	0.143684	0.470068	0.389945	0.447457	0.117193	0.157557	0.892163	0.825805	0.0938958
959.2815389_16.15128595	Trisinapoyl gentiobiose Isomer 1	Hydroxycinnamic acid	15	2.65415e+08	1.76944e+07	23.1667	3.48624e-36	1.19229e-33	0.437186	0.0140186	0.0206089	1.34483e-05	0.0387121	0.00248887	0.3172	0.347717	0.893439	0.671562	0.00227086	0.23402	0.400033	0.0380413
959.2822516_17.6927752666667	Trisinapoyl gentiobiose Isomer 2	Hydroxycinnamic acid	15	2.72511e+06	181674	27.0374	1.81741e-40	6.21555e-38	0.217369	0.00251142	0.0267896	8.54132e-07	0.0821104	0.00743401	0.334983	0.309042	0.967665	0.823616	0.00188971	0.261434	0.343562	0.028074
959.2823244_19.2165308666667	Trisinapoyl gentiobiose Isomer 3	Hydroxycinnamic acid	15	7.52338e+06	501559	23.8968	5.04514e-37	1.72544e-34	0.0780116	0.00198878	0.256754	2.88827e-06	0.10299	0.0378538	0.319815	0.257141	0.683293	0.379535	0.677882	0.106031	0.111979	0.157595
519.1141261_14.05030732	Is 3-O-acetylglucoside	Flavonol	15	183540	12236	34.2593	1.64773e-47	5.63524e-45	0.305058	0.00450842	0.13797	0.000563638	0.0657572	0.0564019	0.27775	1.04949e-12	0.00142356	0.903782	0.763783	0.442704	0.959171	0.478559
639.1561242_7.152076025	Is 3,7-di-O-glucoside	Flavonol	15	7.19934e+09	4.79956e+08	38.8844	1.68336e-51	5.7571e-49	0.0400405	2.72223e-06	0.0316097	3.30804e-08	0.000464912	1.93851e-05	0.0041973	0.0143737	0.345648	0.337242	0.656633	0.886331	0.184387	0.166289
639.1558803_9.83365889166667	Is 3-O-sophoroside or Is 7-O-sophoroside	Flavonol	15	261880	17458.7	17.1873	1.17169e-28	4.0072e-26	0.721831	0.21904	0.516953	0.403331	0.236507	0.11018	0.0777891	0.0181669	0.759296	0.377703	0.340429	0.916238	0.518724	0.368295
801.2089_5.02	Is 3-O-sophoroside-7-O-glucoside	Flavonol	15	1.5257	0.101714	15.5816	2.08101e-26	7.11704e-24	0.115087	0.00243939	0.287813	0.00202835	0.42218	8.64574e-06	0.596777	0.00317574	0.36355	0.410002	0.37966	0.703794	0.907306	0.000535873
831.1981724_12.4036591783333	Is 3-O-hydroxyferuloylglucoside-7-O-glucoside Isomer 1	Flavonol	15	59989.7	3999.31	16.2074	2.68264e-27	9.17463e-25	0.00799661	0.0316459	0.000346936	0.311934	0.154388	0.696365	0.393819	0.0947882	0.311061	0.278121	0.46331	0.127906	0.886802	0.00466706
831.1996905_12.849620505	Is 3-O-hydroxyferuloylglucoside-7-O-glucoside Isomer 2	Flavonol	15	89013.3	5934.22	5.46165	2.97431e-09	1.01721e-06	0.0562338	0.205901	0.496729	0.0612365	0.141101	0.280757	0.598727	0.452276	0.403927	0.000474764	0.000174117	0.326462	0.21836	0.0690039
845.2139246_13.80206169	Is 3-O-sinapoylglucoside-7-O-glucoside Isomer 1	Flavonol	15	253628	16908.6	16.7176	5.19511e-28	1.77673e-25	0.12153	0.00214188	0.00926694	0.114404	0.0379921	0.292675	0.765287	0.0881363	0.325213	0.362853	0.275863	0.774083	3.02121e-05	0.950558
845.2142609_14.4871839883333	Is 3-O-sinapoylglucoside-7-O-glucoside Isomer 2	Flavonol	15	1.21815e+06	81210.3	13.3649	4.09148e-23	1.39929e-20	0.139827	0.101276	0.404281	0.182625	0.158582	0.958775	0.511301	0.638018	0.487002	3.23122e-08	3.11819e-09	0.334321	0.341643	0.116335
1007.265233_7.22301257	Is 3-O-sinapoylsophoroside-7-O-glucoside	Flavonol	15	457404	30493.6	63.3832	3.5565e-68	1.21632e-65	0.562118	2.72157e-07	0.000640949	5.34643e-08	0.0128174	3.60718e-09	0.329676	1.70027e-05	0.279839	0.132521	0.0671883	0.11037	0.00173979	0.585534
609.1456836_6.769575195	Km 3,7-di-O-glucoside	Flavonol	15	3.42856e+09	2.28571e+08	57.2774	1.44397e-64	4.93837e-62	0.230122	0.0399372	0.0414317	0.00803686	0.0376258	0.357615	0.887585	0.524727	0.29986	1.05571e-12	5.05791e-05	0.564679	0.513883	0.262773
609.1452322_11.6575732733333	Km 3-O-diglucoside or Km 7-O-diglucoside	Flavonol	15	12943.4	862.896	5.83232	5.57758e-10	1.90753e-07	0.519701	0.489097	0.610196	0.209863	0.580509	0.500541	0.816693	0.914735	0.702069	0.43041	0.849952	0.665776	0.741065	0.801505
609.1454727_9.57393146	Km 3-O-sophoroside	Flavonol	15	8.74874e+08	5.83249e+07	58.1371	4.29943e-65	1.4704e-62	0.00493302	0.0118725	0.168768	0.0532086	0.106806	4.76167e-05	0.343648	0.329001	0.159835	0.774531	0.142848	0.48513	0.578557	0.034755
755.1824999_11.9874313716667	Km 3-O-p-coumaroylsophoroside	Flavonol	15	5.29579e+07	3.53053e+06	29.0644	1.47528e-42	5.04545e-40	0.0314568	0.0857573	0.378406	0.238604	0.261621	0.0469875	0.173554	2.67503e-06	0.742629	0.727414	0.300899	0.462381	0.834549	0.772636
755.1824271_14.49291328	Km 3-O-p-coumaroyldiglucoside	Flavonol	15	1.14492e+06	76327.9	41.8367	7.13392e-54	2.4398e-51	0.0155452	0.104706	0.347859	0.122018	0.207974	0.019197	0.147422	5.1747e-06	0.823401	0.94831	0.325456	0.383693	0.847493	0.788669
801.1879192_9.45278242666667	Km 3-O-hydroxyferuloylsophoroside	Flavonol	15	1.75629e+08	1.17086e+07	47.6841	3.1353e-58	1.07227e-55	0.154088	0.0905522	0.448338	0.13904	0.256978	0.0669407	0.194018	0.00427581	0.732614	0.863911	0.376799	0.538724	0.553837	0.431103
771.1778178_10.2516746783333	Km 3-O-caffeoylsophoroside	Flavonol	15	5.49222e+08	3.66148e+07	65.8758	1.43933e-69	4.92251e-67	0.183225	0.151392	0.473121	0.817286	0.277725	0.0238944	0.252997	0.15657	0.888728	0.745425	0.348918	0.454143	0.752545	0.869266
771.1774059_13.177189805	Km 3-O-caffeoyldiglucoside	Flavonol	15	193234	12882.3	55.2695	2.58978e-63	8.85705e-61	0.112888	0.186453	0.454302	0.762294	0.33049	0.0582407	0.367266	0.238877	0.86523	0.788776	0.360185	0.472424	0.82447	0.777165
785.1932342_11.6509231766667	Km 3-O-feruloylsophoroside	Flavonol	15	2.54372e+08	1.69581e+07	44.499	6.556e-56	2.24215e-53	0.755484	0.0640346	0.331363	0.431597	0.194958	0.0035313	0.452211	0.232294	0.765551	0.667231	0.283506	0.367801	0.634664	0.649215
785.1913418_14.5472856716667	Km 3-O-feruloyldiglucoside	Flavonol	15	648687	43245.8	21.988	8.53477e-35	2.91889e-32	0.618573	0.0237713	0.239542	0.532989	0.139671	0.00992418	0.778129	0.33776	0.788657	0.00550195	0.271847	0.433604	0.614269	0.826134
785.1929_14.23	Km 3-O-feruloylglucoside-7-O-glucoside	Flavonol	15	26.9202	1.79468	15.0449	1.24403e-25	4.2546e-23	0.461788	0.00482526	0.13208	0.0372224	0.388256	0.0234923	0.425953	0.348115	0.872938	0.91479	0.616733	0.533056	0.980617	0.017478
815.2028863_13.6304460583333	Km 3-O-sinapoylglucoside-7-O-glucoside Isomer 1	Flavonol	15	251978	16798.5	18.8204	7.7192e-31	2.63997e-28	0.840327	0.00107862	0.206061	0.140319	0.136565	0.359418	0.288315	0.0247295	0.612384	0.361365	0.681575	0.60187	0.77596	0.119731
815.2037576_14.4384755866667	Km 3-O-sinapoylglucoside-7-O-glucoside Isomer 2	Flavonol	15	1.15572e+06	77048.2	48.3382	1.08227e-58	3.70136e-56	0.0409957	0.0351125	0.606485	0.0707806	0.0311309	0.382865	0.562311	0.444695	0.266376	1.07713e-06	2.87614e-12	0.775681	0.722935	0.328442
815.2028974_10.73493018	Km 3-O-sinapoylsophoroside	Flavonol	15	2.05803e+08	1.37202e+07	48.9087	4.31896e-59	1.47708e-56	0.470584	0.098977	0.445187	0.591627	0.246797	0.00553995	0.797265	0.0501831	0.745877	0.695395	0.39125	0.400871	0.754792	0.780589
771.1986219_4.69600445166667	Km 3-O-sophoroside-7-O-glucoside	Flavonol	15	9.27681e+09	6.18454e+08	83.9293	1.56655e-78	5.35759e-76	1.5363e-09	0.982937	0.152604	1.09524e-12	0.139794	0.00538244	0.0162114	0.627661	0.149019	0.330311	0.0734069	0.743411	0.040483	7.41457e-06
771.1990209_6.68030759833333	Km 3-O-diglucoside-7-O-glucoside	Flavonol	15	3.77709e+06	251806	1.05411	0.401731	1	0.892145	0.323719	0.505547	0.106808	0.411261	0.618965	0.630117	0.81564	0.700727	0.217209	0.323257	0.53748	0.598993	0.483514
917.2352395_7.25304115	Km 3-O-p-coumaroylsophoroside-7-O-glucoside	Flavonol	15	4.40403e+08	2.93602e+07	111.847	1.38887e-89	4.74995e-87	2.95051e-06	0.194763	0.887182	1.05627e-12	0.145647	0.00101971	3.46244e-06	0.068086	0.457432	0.0529806	0.0675571	0.387725	3.3555e-07	0.708378
917.2353835_9.01040236666667	Km 3-O-p-coumaroyldiglucoside-7-O-glucoside	Flavonol	15	2.62378e+07	1.74919e+06	118.237	9.08234e-92	3.10616e-89	0.000178544	0.108706	0.917968	1.0556e-12	0.13713	0.00212685	7.78816e-11	0.0693389	0.517745	0.0759697	0.0783929	0.465302	1.43629e-08	0.497276
933.2313498_5.80542727333333	Km 3-O-caffeoylsophoroside-7-O-glucoside	Flavonol	15	3.14693e+10	2.09795e+09	135.98	2.52789e-97	8.64538e-95	1.06037e-12	0.00142247	0.584246	1.03728e-12	0.0929149	0.00025675	3.39811e-05	0.823723	0.819302	0.200862	0.0216565	0.167906	0.0213955	0.144174
933.2296844_7.92240002166667	Km 3-O-caffeoyldiglucoside-7-O-glucoside	Flavonol	15	1.37327e+07	915515	82.9031	4.5573e-78	1.5586e-75	5.68223e-12	0.00509031	0.448855	1.04128e-12	0.0635292	0.000169879	4.03445e-07	0.968243	0.707843	0.219204	0.0261595	0.263274	0.00370322	0.151247
933.2301637_10.0233888083333	Km 3-O-caffeoylsophorotrioside	Flavonol	15	1.14882e+06	76587.8	60.4236	1.83492e-66	6.27543e-64	1.49174e-08	3.4985e-05	0.0675775	1.03861e-12	0.813305	0.0120836	0.216731	0.195019	0.835996	0.992535	0.66407	0.831379	0.0830427	0.233995
963.2398438_7.60627615666667	Km 3-O-hydroxyferuloyldiglucoside-7-O-glucoside Isomer 1	Flavonol	15	4.26315e+06	284210	84.5963	7.8727e-79	2.69246e-76	0.242987	0.0369426	0.779333	1.62581e-12	0.118851	0.0122631	4.77627e-08	0.0404655	0.387795	9.79011e-07	0.14789	0.520045	0.905136	8.0621e-08
963.2409984_8.034750905	Km 3-O-hydroxyferuloyldiglucoside-7-O-glucoside Isomer 2	Flavonol	15	776497	51766.5	118.203	9.32505e-92	3.18917e-89	0.978225	1.05638e-12	0.172526	1.05571e-12	0.0053197	1.08126e-06	0.0025889	0.0184578	0.410409	0.992147	0.0972804	0.304031	0.000716147	0.00701516
963.241836_5.49520704166667	Km 3-O-hydroxyferuloylsophoroside-7-O-glucoside	Flavonol	15	1.19854e+10	7.99025e+08	78.1365	7.56369e-76	2.58678e-73	0.000234109	0.0463234	0.398778	1.0546e-12	0.087421	0.013866	2.53429e-07	0.0536705	0.40079	8.95037e-05	0.0852805	0.416359	0.808538	3.03313e-05
963.2411901_9.19440503	Km 3-O-hydroxyferuloylsophorotrioside	Flavonol	15	1.20802e+06	80534.6	71.1021	2.35607e-72	8.05775e-70	0.00253962	0.0345791	0.333232	5.738e-07	0.611911	0.20493	0.526746	0.517961	0.726386	0.813669	0.833789	0.507212	0.358883	0.976255
947.2462261_7.02612468	Km 3-O-feruloylsophoroside-7-O-glucoside	Flavonol	15	8.32871e+09	5.55247e+08	95.1174	2.69406e-83	9.21367e-81	1.96126e-07	0.0792449	0.527079	1.05482e-12	0.0332344	1.93086e-06	8.20248e-05	0.883914	0.645941	0.204578	0.0230839	0.156838	0.0331675	0.000351126
947.2453322_8.98201804666667	Km 3-O-feruloyldiglucoside-7-O-glucoside	Flavonol	15	1.9368e+07	1.2912e+06	91.2025	1.09655e-81	3.75021e-79	0.00174268	0.0746586	0.367202	1.06948e-12	0.0448423	9.14728e-07	5.66079e-05	0.682674	0.735153	0.0973501	0.0493135	0.212135	0.00509814	4.7866e-06
947.2457174_11.350163585	Km 3-O-feruloylsophorotrioside	Flavonol	15	7.63045e+06	508697	89.2189	7.55882e-81	2.58512e-78	2.66044e-05	0.00290326	0.188792	1.07225e-12	0.585183	0.0731201	0.371977	0.365404	0.921796	0.72718	0.580834	0.828641	0.196816	0.842355
947.245712_11.9966402933333	Km 3-O-sophoroside-7-O-feruloylglucoside	Flavonol	15	184109	12273.9	49.3393	2.17051e-59	7.42314e-57	0.0006469	0.0282991	0.283123	0.0364643	0.182535	0.0868681	0.84057	0.47529	0.905767	0.68941	0.726502	0.215963	0.954931	3.71485e-08
977.2570127_6.717757555	Km 3-O-sinapoylsophoroside-7-O-glucoside	Flavonol	15	2.07981e+10	1.38654e+09	145.261	5.65393e-100	1.93365e-97	1.12953e-10	0.00212962	0.668048	1.05238e-12	0.0264697	6.161e-06	0.0947295	0.214916	0.660158	0.989895	0.0217934	0.0513322	9.02569e-06	0.0208935
977.2557248_8.70113714333333	Km 3-O-sinapoyldiglucoside-7-O-glucoside	Flavonol	15	8.21813e+06	547875	109.476	9.58416e-89	3.27778e-86	1.81086e-06	0.00126788	0.325165	1.04372e-12	0.107727	1.03329e-06	0.0433784	0.119985	0.976976	0.489216	0.164899	0.112452	2.66997e-10	0.00344829
977.2575295_11.6160020166667	Km 3-O-sophoroside-7-O-sinapoylglucoside	Flavonol	15	163723	10914.9	28.1706	1.19907e-41	4.10083e-39	0.00316598	0.190625	0.786202	0.00290234	0.163426	0.0781033	0.731728	0.403815	0.82818	0.530522	0.399265	0.845416	0.0201765	7.40534e-08
977.2574008_12.70782578	Km 3-O-diglucoside-7-O-sinapoylglucoside	Flavonol	15	205818	13721.2	16.9314	2.63101e-28	8.99806e-26	8.19639e-10	0.0264777	0.260711	0.00485648	0.155719	0.000174334	0.536021	0.559347	0.768026	0.691688	0.681043	0.320114	0.542416	0.911064
1125.273811_10.7168054	Km 3-O-hydroxyferuloyldiglucoside-7-O-caffeoylglucoside	Flavonol	15	1.18394e+07	789292	37.2212	4.17461e-50	1.42772e-47	0.522345	0.134935	0.394908	0.566128	0.19409	0.000650633	0.657971	0.00632973	0.87531	0.646082	0.28884	0.361108	0.868733	0.310049
1139.289339_13.4857224783333	Km 3-O-caffeoyldiglucoside-7-O-sinapoylglucoside	Flavonol	15	54683.6	3645.57	34.1216	2.19459e-47	7.50551e-45	2.53366e-06	0.0471272	0.22936	0.0768025	0.0685654	1.15061e-05	0.905165	0.501592	0.558897	0.697278	0.647615	0.1888	0.29574	0.216763
1139.293812_15.2460277116667	Km 3-O-caffeoylsinapoyltriglucoside	Flavonol	15	23723.1	1581.54	16.1911	2.82836e-27	9.673e-25	0.0122335	0.0906628	0.387641	1.52894e-06	0.538106	0.311922	0.572162	0.662799	0.458739	0.74074	0.778952	0.513455	0.401012	0.487569
1153.308503_14.3937845133333	Km 3-O-feruloyldiglucoside-7-O-sinapoylglucoside	Flavonol	15	32535.7	2169.05	17.0355	1.89161e-28	6.46931e-26	0.000515971	0.028509	0.206991	0.639715	0.0543765	0.000117183	0.593812	0.517452	0.582255	0.811025	0.904805	0.125063	0.317258	0.593382
1153.306528_16.5798783933333	Km 3-O-feruloylsinapoyltriglucoside	Flavonol	15	605647	40376.5	19.1712	2.70525e-31	9.25194e-29	0.0204492	0.0885808	0.457847	5.39098e-06	0.529893	0.321078	0.604144	0.612767	0.491108	0.708572	0.621338	0.551596	0.459128	0.67109
1183.315456_14.17005874	Km 3-O-sinapoyldiglucoside-7-O-sinapoylglucoside	Flavonol	15	14107.3	940.485	11.4002	5.4058e-20	1.84878e-17	2.20667e-09	0.120996	0.352446	0.0697355	0.092239	0.09914	0.504688	0.465779	0.434631	0.916294	0.526545	0.256175	0.512868	0.48264
1183.317577_15.5726103966667	Km 3-O-disinapoyltriglucoside	Flavonol	15	2.27416e+06	151611	17.5369	3.91821e-29	1.34003e-26	0.0370887	0.137592	0.516736	0.000181341	0.491712	0.366702	0.647151	0.647485	0.776416	0.664571	0.669727	0.577588	0.521634	0.543227
933.2499228_4.473283425	Km 3-O-triglucoside-7-O-glucoside	Flavonol	15	1.85727e+06	123818	134.463	7.10227e-97	2.42898e-94	5.33899e-08	0.000443955	0.0640332	0.00062998	0.694608	0.0110689	0.237037	0.193779	0.397673	7.63257e-08	1.05604e-12	0.000446175	0.0659289	0.385834
1079.289657_7.14740107666667	Km 3-O-p-coumaroylsophorotrioside-7-O-glucoside	Flavonol	15	5.37582e+06	358388	104.747	5.04895e-87	1.72674e-84	6.03178e-08	5.02785e-05	0.0617104	9.38645e-10	0.111222	0.00843789	0.199234	0.212391	0.943748	0.00192422	2.95685e-11	0.0265755	0.0572945	0.0529683
1079.290016_9.27806336333333	Km 3-O-p-coumaroyltriglucoside-7-O-glucoside	Flavonol	15	295312	19687.5	100.885	1.4476e-85	4.9508e-83	2.43777e-08	3.3929e-05	0.049768	2.15591e-09	0.0121381	0.00651867	0.197036	0.162912	0.992461	0.000973673	2.83639e-11	0.0262574	0.047687	0.0547368
1095.285205_5.786691005	Km 3-O-caffeoylsophorotrioside-7-O-glucoside	Flavonol	15	7.14013e+08	4.76009e+07	120.731	1.36134e-92	4.65579e-90	4.23034e-07	0.00026873	0.0617529	6.54452e-08	0.13658	0.00777724	0.191106	0.188967	0.659631	0.000268998	8.64053e-12	0.00521238	0.0633339	0.045705
1095.284854_8.266590015	Km 3-O-caffeoyltriglucoside-7-O-glucoside	Flavonol	15	389851	25990.1	111.594	1.7037e-89	5.82665e-87	7.68168e-07	0.000388308	0.0665268	1.62169e-07	0.184939	0.0114065	0.180131	0.211006	0.615574	0.000223989	1.94367e-12	0.00781527	0.0768086	0.0348243
1125.295744_5.41033957166667	Km 3-O-hydroxyferuloylsophorotrioside-7-O-glucoside	Flavonol	15	1.13763e+09	7.58422e+07	185.741	5.62273e-110	1.92298e-107	5.32765e-09	0.000842696	0.0705456	0.000218981	0.151219	0.00979405	0.205193	0.205074	0.383148	4.24379e-08	1.04683e-12	7.07315e-06	0.0709835	0.20878
1125.294781_7.966814025	Km 3-O-hydroxyferuloyltriglucoside-7-O-glucoside	Flavonol	15	381778	25451.8	174.908	1.63433e-107	5.58941e-105	4.29274e-08	0.00141983	0.0802798	0.00109695	0.443614	0.0154561	0.320979	0.220115	0.385887	4.34872e-09	1.03817e-12	3.9744e-05	0.0789396	0.270468
1109.300004_6.89810018166667	Km 3-O-feruloylsophorotrioside-7-O-glucoside	Flavonol	15	5.02687e+08	3.35125e+07	149.159	4.8396e-101	1.65514e-98	6.12318e-11	1.82701e-05	0.0430891	1.05838e-12	0.553377	0.0039918	0.157766	0.156348	0.741564	0.0129202	5.51349e-07	0.0108896	0.0443386	0.419914
1109.300792_9.23227207	Km 3-O-feruloyltriglucoside-7-O-glucoside	Flavonol	15	1.047e+06	69799.8	153.881	2.66089e-102	9.10024e-100	3.85863e-10	3.58946e-06	0.0507794	1.07181e-12	0.846325	0.00147131	0.151794	0.127536	0.695857	0.00399465	1.92982e-07	0.00739688	0.122988	0.697703
1139.310155_6.51889177166667	Km 3-O-sinapoylsophorotrioside-7-O-glucoside	Flavonol	15	7.15041e+08	4.76694e+07	125.651	3.56182e-94	1.21814e-91	6.65238e-11	0.000110688	0.0462602	2.03221e-11	0.700041	0.00440493	0.161595	0.162445	0.932293	3.05885e-05	1.41683e-09	0.0956445	0.0472391	0.987788
1139.310234_8.93611652833333	Km 3-O-sinapoyltriglucoside-7-O-glucoside	Flavonol	15	316643	21109.5	128.769	3.77801e-95	1.29208e-92	2.00143e-10	0.000203141	0.0506722	5.75068e-11	0.787102	0.0119477	0.199028	0.158382	0.787723	3.47134e-06	5.8383e-10	0.229885	0.0598789	0.965402
1301.342191_6.28397659	Km 3-O-hydroxyferuoloyldiglucoside-7-O-feruloyldiglucoside	Flavonol	15	80798.9	5386.59	55.0714	3.45808e-63	1.18266e-60	0.812237	0.000284062	8.93641e-12	0.261147	0.0100325	0.000136943	0.132474	0.408147	0.308521	0.0707069	0.0762129	0.0513981	0.325338	0.121166
1301.342121_11.5926656066667	Km 3-O-caffeoylsinapoylsophorotrioside-7-O-glucoside	Flavonol	15	1.59353e+07	1.06236e+06	95.9194	1.28151e-83	4.38277e-81	0.00213964	0.00184492	0.18422	2.78432e-08	0.470964	0.0591328	0.354592	0.350895	0.83507	0.0724191	0.0125679	0.415603	0.185591	0.105962
1301.346253_12.971326975	Km 3-O-caffeoyltriglucoside-7-O-sinapoylglucoside	Flavonol	15	61169	4077.93	135.986	2.51703e-97	8.60825e-95	0.00732193	0.0136567	0.219586	0.0396028	0.495175	0.0614751	0.397135	0.318803	0.692916	1.75508e-06	1.03662e-12	0.368634	0.188323	0.0589749
1317.338375_10.1962891183333	Km 3-O-sinapoylhydroxycaffeoyltriglucoside-7-O-glucoside	Flavonol	15	2.85931e+06	190621	73.5533	1.32875e-73	4.54432e-71	8.47021e-05	0.000613552	0.140684	0.00266279	0.114819	0.0392449	0.29278	0.297977	0.393198	1.56974e-12	1.0566e-12	0.260261	0.148697	0.0678421
1331.353594_5.47389049833333	Km 3-O-hydroxyferuloyldiglucoside-7-O-sinapoyldiglucoside	Flavonol	15	1.27081e+06	84720.4	21.5052	3.25446e-34	1.11303e-31	0.00105279	0.78066	0.174925	0.227325	0.502737	0.282669	0.0772509	0.100972	0.198182	0.00967087	0.00940513	0.0130081	0.24569	0.110991
1331.352588_11.2287559133333	Km 3-O-sinapoylhydroxyferuloylsophorotrioside-7-O-glucoside	Flavonol	15	3.68985e+07	2.4599e+06	142.164	4.16251e-99	1.42358e-96	2.7031e-07	5.36696e-05	0.0857547	2.34642e-09	0.528659	0.0140325	0.229403	0.227636	0.717313	5.30939e-07	5.8803e-12	0.806016	0.0849236	0.12856
1315.357589_12.7212362866667	Km 3-O-feruloylsinapoylsophorotrioside-7-O-glucoside	Flavonol	15	2.93773e+07	1.95849e+06	151.462	1.164e-101	3.98087e-99	8.34074e-08	3.42417e-05	0.0773857	1.05593e-12	0.924636	0.0120852	0.215673	0.216961	0.353136	0.342319	0.0179564	0.331934	0.0777145	0.222483
1315.360095_13.7687577183333	Km 3-O-feruloylsinapoyltriglucoside-7-O-glucoside	Flavonol	15	119945	7996.34	153.577	3.19992e-102	1.09437e-99	8.78753e-08	2.10956e-05	0.0468792	1.06648e-12	0.725968	0.0109514	0.217068	0.156363	0.43372	0.00200529	1.09657e-12	0.196967	0.0408284	0.0662076
1345.367577_12.23816064	Km 3-O-disinapoylsophorotrioside-7-O-glucoside	Flavonol	15	7.35451e+07	4.903e+06	139.742	2.03868e-98	6.97228e-96	1.64513e-08	1.68437e-05	0.0676605	1.05549e-12	0.446664	0.00901324	0.198929	0.199734	0.272792	0.00594906	2.13277e-07	0.159071	0.0675838	0.696014
1345.369237_13.4460120833333	Km 3-O-disinapoyltriglucoside-7-O-glucoside	Flavonol	15	138089	9205.91	130.97	7.98579e-96	2.73114e-93	1.88289e-08	2.03094e-05	0.0701208	1.05593e-12	0.439867	0.00802504	0.195401	0.244727	0.623645	0.000466466	8.46748e-08	0.114645	0.0643518	0.539594
1257.338418_5.48824140833333	Km 3-O-triglucoside-7-O-caffeoyldiglucoside	Flavonol	15	13873.8	924.918	19.9298	2.90178e-32	9.9241e-30	6.59717e-05	0.00664115	0.198859	1.05593e-12	0.71246	0.0532779	0.669563	0.382769	0.3428	0.354848	0.471799	0.45233	0.162662	0.0425009
1447.400448_4.56322952166667	Km 3-O-feruloyltetraglucoside-7-O-feruloylglucoside	Flavonol	15	130516	8701.08	27.5906	4.77776e-41	1.634e-38	0.534473	2.33469e-06	0.85806	1.31462e-12	0.0917727	0.0572795	0.0905532	0.0993567	0.16039	0.0158951	0.0182998	0.0197683	0.0392558	0.00290093
1493.403168_5.41364404	Km 3-O-hydroxyferuloylsophorotrioside-7-O-sinapoyldiglucoside	Flavonol	15	3.60855e+06	240570	72.2578	6.01244e-73	2.05625e-70	9.29746e-08	0.000194803	0.100111	1.03684e-12	0.0579422	0.0199686	0.261294	0.245907	0.297193	0.101449	0.104289	0.182257	0.102335	0.0565266
609.1452505_10.2516432666667	Rutin	Flavonol	15	14539.5	969.298	0.77949	0.699513	1	0.0202567	0.388636	0.367059	0.200196	0.648572	0.446416	0.254142	0.804345	0.712772	0.489105	0.480703	0.877982	0.841867	0.71592
625.140047_5.64418838666667	Qn 3,7-di-O-glucoside	Flavonol	15	1.16131e+08	7.74208e+06	21.2054	7.53763e-34	2.57787e-31	0.0616972	8.55199e-09	0.435361	0.00355709	0.00387491	0.00401228	0.328517	0.043341	0.766201	0.416028	0.0350099	0.418247	0.995428	0.0332296
625.140274_8.29213738	Qn 3-O-cellobiose	Flavonol	15	3.46502e+06	231001	19.0267	4.16218e-31	1.42347e-28	0.215849	0.150132	0.827757	0.181791	0.034308	0.10285	0.145712	0.000542227	0.291973	0.287159	0.163314	0.999686	0.55274	0.208917
817.1815247_8.12369242333333	Qn 3-O-hydroxyferuloyl diglucoside	Flavonol	15	1.03353e+06	68901.8	32.7403	4.06628e-46	1.39067e-43	0.0255245	0.367358	0.876564	0.0538323	0.128835	0.324538	0.0882717	3.37609e-10	0.765905	0.406014	0.404611	0.675919	0.40354	0.659151
787.1736093_8.75738587333333	Qn 3-O-caffeoyldiglucoside	Flavonol	15	2.05997e+06	137331	23.4203	1.77406e-36	6.0673e-34	0.756788	0.686142	0.743542	0.649538	0.320921	0.0121109	0.125764	0.0225891	0.800251	0.573725	0.565014	0.558915	0.831017	0.478924
801.1871058_10.2124108316667	Qn 3-O-feruloylsophoroside	Flavonol	15	2.25641e+06	150427	26.3773	9.15787e-40	3.13199e-37	0.492825	0.620877	0.7409	0.0704676	0.188503	0.505892	0.372577	0.0259832	0.784814	0.46864	0.379048	0.473471	0.616827	0.333255
831.1978227_9.45989169333333	Qn 3-O-sinapoylsophoroside	Flavonol	15	2.7436e+06	182906	34.8653	4.71327e-48	1.61194e-45	0.506823	0.68165	0.775627	0.211978	0.204386	0.671104	0.922163	0.00144364	0.745482	0.438085	0.371219	0.413445	0.809899	0.356444
831.1939716_13.5737067366667	Qn 3-O-sinapoylglucoside-7-O-glucoside	Flavonol	15	144362	9624.12	41.3384	1.75811e-53	6.01273e-51	0.10662	0.0441552	0.318904	0.119752	0.177723	0.309499	0.501671	0.559871	0.520126	6.07499e-08	1.06126e-12	0.442182	0.356453	0.139795
787.1929313_4.187021865	Qn 3-O-sophoroside-7-O-glucoside	Flavonol	15	2.71716e+08	1.81144e+07	113.697	3.15544e-90	1.07916e-87	0.152955	1.05616e-12	0.0637658	1.05549e-12	0.0115401	0.00233713	0.00796408	0.0164469	0.18843	0.0759076	0.0717923	0.0229154	0.0107633	0.9633
933.2306156_6.43764086	Qn 3-O-p-coumaroyldiglucoside-7-O-glucoside	Flavonol	15	1.02508e+07	683388	79.2592	2.21687e-76	7.5817e-74	0.770579	5.1063e-11	2.44587e-05	1.08968e-12	0.0271639	4.49874e-05	0.000895374	7.80139e-07	0.747581	0.161232	0.115151	0.987061	0.00207761	0.451396
949.22558_5.12699066833333	Qn 3-O-caffeoyldiglucoside-7-O-glucoside	Flavonol	15	8.36439e+08	5.57626e+07	97.4199	3.23814e-84	1.10744e-81	0.264626	1.05616e-12	6.46144e-11	1.05571e-12	0.0200694	8.86612e-05	0.0158437	0.201705	0.877332	0.10808	0.096188	0.753911	0.442835	0.357912
979.2357552_4.91830112166667	Qn 3-O-hydroxyferuloyldiglucoside-7-O-glucoside	Flavonol	15	3.03117e+08	2.02078e+07	84.6131	7.73768e-79	2.64629e-76	0.180672	1.48477e-08	1.90577e-10	1.67703e-10	0.0512267	0.0148804	0.00786834	4.80644e-07	0.631764	0.235716	0.174909	0.797157	0.789093	0.00203884
963.2405048_6.290096395	Qn 3-O-feruloyldiglucoside-7-O-glucoside	Flavonol	15	4.93256e+08	3.28838e+07	134.305	7.91618e-97	2.70733e-94	0.487498	1.04283e-12	0.0152853	1.10212e-12	0.0190708	0.000459544	0.000250084	0.00752404	0.68192	0.106283	0.0900047	0.62137	0.208961	0.23892
963.2406_10.03	Qn 3-O-feruloyltriglucoside	Flavonol	15	4.89623	0.326415	4.953	3.01807e-08	1.03218e-05	0.060678	0.189576	0.540665	0.00021568	0.523881	0.416453	0.683033	0.666905	0.951673	0.853585	0.877185	0.605571	0.557111	0.325767
993.2514117_6.09564243	Qn 3-O-sinapoyldiglucoside-7-O-glucoside	Flavonol	15	9.77986e+08	6.51991e+07	216.155	3.06705e-116	1.04893e-113	0.652313	1.03662e-12	0.00273099	1.05749e-12	0.0215141	0.0176618	0.182581	9.76417e-05	0.74954	0.100932	0.100245	0.27212	0.00138557	0.493842
993.2512_9.2	Qn 3-O-sinapoyltriglucoside	Flavonol	15	16.788	1.1192	4.6308	1.32209e-07	4.52155e-05	0.109245	0.271402	0.619663	0.000833675	0.51456	0.484623	0.721183	0.729973	0.935267	0.730866	0.725771	0.928677	0.616228	0.545991
1111.278912_5.15998532333333	Qn 3-O-triglucoside-7-O-caffeoylglucoside	Flavonol	15	4.35988e+06	290659	20.6741	3.39627e-33	1.16152e-30	0.157191	0.0198215	0.17428	0.00198481	0.367858	0.0507328	0.336651	0.333092	0.830526	0.0114271	5.32738e-05	0.00434657	0.167511	0.0344233
1125.293998_6.206604365	Qn 3-O-triglucoside-7-O-feruloylglucoside	Flavonol	15	3.87775e+06	258517	39.5514	4.77434e-52	1.63282e-49	2.87615e-05	0.00391183	0.118537	3.72391e-09	0.260914	0.0251714	0.28925	0.281746	0.679247	0.248333	0.000987806	1.6304e-06	0.115478	0.0375855
1155.305565_5.93824189833333	Qn 3-O-triglucoside-7-O-sinapoylglucoside	Flavonol	15	5.37571e+06	358381	22.5595	1.78849e-35	6.11662e-33	3.67212e-05	0.0981498	0.177886	1.28658e-06	0.282494	0.0550736	0.345798	0.341859	0.521714	0.247537	0.00717502	0.000263561	0.179306	0.187365
1141.290199_4.89209020833333	Qn 3-O-triglucoside-7-O-hydroxyferuloylglucoside	Flavonol	15	3.87762e+06	258508	42.4864	2.22648e-54	7.61455e-52	5.62557e-05	0.019508	0.137388	5.39448e-06	0.310278	0.0356674	0.300832	0.30095	0.50971	0.245776	0.0171084	1.05504e-12	0.141123	0.0717277
1333.332185_9.672578135	Qn 3-O-hydroxyferuloyltriglucoside-7-O-hydroxyferuoloylglucoside	Flavonol	15	14180.5	945.366	9.30975	1.9205e-16	6.5681e-14	0.111298	0.032284	0.190126	0.0052382	0.732392	0.259862	0.446029	0.404302	0.506356	0.00679104	0.0131651	0.0172561	0.288135	0.101938
1303.326216_9.90934220333333	Qn 3-O-caffeoyltriglucoside-7-O-hydroxyferuloylglucoside	Flavonol	15	8935.62	595.708	15.2554	6.14739e-26	2.10241e-23	0.00634514	0.103051	0.385929	0.750406	0.612636	0.366155	0.932514	0.68629	0.512649	0.172054	0.0629711	0.686222	0.64937	0.32476
1347.348505_10.7098288383333	Qn 3-O-sinapoylhydroxyferuloyltriglucoside-7-O-glucoside	Flavonol	15	267149	17809.9	19.2051	2.44654e-31	8.36718e-29	0.00380184	0.00229683	0.176072	8.39005e-07	0.517282	0.0632739	0.334385	0.338032	0.989319	0.00720806	0.000899087	0.109611	0.187582	0.0510488
1317.337764_10.99493828	Qn 3-O-caffeoylsinapoyltriglucoside-7-O-glucoside	Flavonol	15	549668	36644.5	33.8335	4.00725e-47	1.37048e-44	0.393441	0.00297321	0.222938	0.0361901	0.508623	0.0804382	0.399303	0.352708	0.915625	2.98019e-05	6.51111e-10	0.771298	0.906203	0.0526239
1361.363641_11.7165032	Qn 3-O-disinapoyltriglucoside-7-O-glucoside	Flavonol	15	1.16299e+06	77532.5	50.9308	1.77502e-60	6.07058e-58	4.71233e-05	0.00162687	0.146399	1.25955e-06	0.337895	0.0435848	0.313724	0.33294	0.011539	2.4625e-06	2.58105e-11	0.599779	0.144702	0.0372985
1331.351728_12.1018520516667	Qn 3-O-sinapoylferuloyltriglucoside-7-O-glucoside	Flavonol	15	298651	19910	51.0609	1.45055e-60	4.96087e-58	3.90408e-05	0.000281824	0.124951	1.48302e-11	0.413151	0.0267485	0.313365	0.252157	0.0335931	0.0235118	0.000160637	0.707705	0.115103	0.0206138
1063.260239_7.94840602333333	Cy 3-sinapoylsophoroside-5-malonylglucoside	Anthocyanin	15	114763	7650.87	136.334	1.98985e-97	6.80527e-95	0.0928808	1.03662e-12	0.622664	4.51063e-05	0.423446	0.770265	0.62227	0.711602	0.687085	0.512246	0.441208	0.450712	0.523704	0.306942
1033.247549_12.1943368666667	Cy 3-feruloylsophoroside-5-malonylglucoside	Anthocyanin	15	3.73867e+06	249244	34.7136	6.43791e-48	2.20176e-45	0.125466	1.03662e-12	0.579168	0.000129459	0.463601	0.505471	0.762852	0.746491	0.657284	0.601451	0.621195	0.593265	0.603759	0.538518
1003.234497_12.0327055883333	Cy 3-p-coumaroylsophoroside-5-malonylglucoside	Anthocyanin	15	499733	33315.5	21.49	3.39549e-34	1.16126e-31	0.172527	1.03662e-12	0.612553	0.00044088	0.440976	0.466676	0.74347	0.77776	0.70452	0.651181	0.617752	0.579513	0.596536	0.471984
1153.305376_12.7161468316667	Cy 3-sinapoylferuloylsophoroside-5-glucoside	Anthocyanin	15	182684	12178.9	39.5282	4.98675e-52	1.70547e-49	0.157766	1.0556e-12	0.586638	0.00412144	0.506985	0.716442	0.882976	0.777966	0.833796	0.859892	0.719811	0.622582	0.658372	0.687468
1225.291064_11.9936529583333	Cy 3-caffeoylsinapoylsophoroside-5-malonylglucoside	Anthocyanin	15	179239	11949.3	24.8829	3.91903e-38	1.34031e-35	0.183032	1.04905e-12	0.695268	0.00290966	0.495775	0.593936	0.767773	0.75364	0.755316	0.678602	0.678489	0.615502	0.621672	0.514005
1239.307128_13.9388964166667	Cy 3-feruloylsinapoylsophoroside-5-malonylglucoside	Anthocyanin	15	2.56353e+07	1.70902e+06	34.9388	4.05316e-48	1.38618e-45	0.127569	1.03684e-12	0.640289	0.00158171	0.49963	0.506595	0.747692	0.75229	0.742964	0.64064	0.650376	0.637946	0.64184	0.473846
1209.295703_13.8606003766667	Cy 3-p-coumaroylsinapoylsophoroside-5-malonylglucoside	Anthocyanin	15	4.94606e+06	329737	21.6131	2.40987e-34	8.24175e-32	0.113439	1.03662e-12	0.630157	0.00101657	0.488373	0.496752	0.739905	0.733681	0.729464	0.621927	0.632438	0.620481	0.629919	0.443985
1209.297681_14.4249727766667	Cy 3-diferuloylsophoroside-5-malonylglucoside	Anthocyanin	15	1.88107e+06	125405	24.2831	1.84041e-37	6.29422e-35	0.110515	1.03662e-12	0.611602	0.000653543	0.477369	0.510838	0.729502	0.745685	0.727594	0.62393	0.621769	0.601087	0.605963	0.481694
1179.288894_14.4075204416667	Cy 3-p-coumaroylferuloylsophoroside-5-malonylglucoside	Anthocyanin	15	237913	15860.9	16.4041	1.42045e-27	4.85794e-25	0.13661	1.03662e-12	0.720057	0.000543252	0.483705	0.542919	0.716228	0.726322	0.806339	0.669645	0.575871	0.647307	0.644368	0.407326
987.2406_12.77	Pg 3-p-coumaroyldiglucoside-5-malonoylglucoside	Anthocyanin	15	0.00636375	0.00042425	1.53434	0.0955645	1	0.625395	0.728079	0.881454	0.31975	0.831294	0.831294	0.916436	0.916436	0.916436	0.881454	0.881454	0.881454	0.881454	2.24156e-06
1017.2512_13.01	Pg 3-feruloyldiglucoside-5-malonoylglucoside	Anthocyanin	15	0.634636	0.0423091	3.57795	1.67269e-05	0.0057206	0.541692	0.663877	0.852143	0.213458	0.79003	0.79003	0.895666	0.895666	0.895666	0.852143	0.852143	0.852143	0.852143	2.28241e-09
1193.2986_15.16	Pg 3-diferuloyldiglucoside-5-malonoylglucoside Isomer 1	Anthocyanin	15	0.423753	0.0282502	1.82235	0.0334955	1	0.606892	0.714064	0.875122	0.294347	0.822358	0.822358	0.911955	0.911955	0.911955	0.875122	0.875122	0.875122	0.875122	5.86958e-07
1193.295925_15.69566423	Pg 3-diferuloyldiglucoside-5-malonoylglucoside Isomer 2	Anthocyanin	15	4175.46	278.364	11.864	9.50451e-21	3.25054e-18	0.602684	0.501412	0.768267	0.0147798	0.812109	0.645631	0.830964	0.800724	0.842607	0.83525	0.719049	0.43906	0.798265	1.05671e-12
1223.312573_15.1813028166667	Pg 3-feruloylsinapoyldiglucoside-5-malonoylglucoside	Anthocyanin	15	130292	8686.15	4.52923	2.10842e-07	7.21081e-05	0.549941	0.739016	0.836653	0.131461	0.760101	0.803245	0.85944	0.863479	0.868995	0.864708	0.844457	0.797184	0.795311	2.77919e-11
551.1769116_7.09381623833333	G(8-O-4)ferulic acid ether hexoside Isomer 1	Monolignol and oligolignol	15	762267	50817.8	66.0231	1.19453e-69	4.0853e-67	6.88372e-10	0.229875	0.359937	1.05527e-12	4.62171e-07	0.242659	0.773086	0.967433	0.0526799	0.48685	0.000610664	0.0907332	0.00200324	0.102588
551.1769164_7.58378421166667	G(8-O-4)ferulic acid ether hexoside Isomer 2	Monolignol and oligolignol	15	3.14076e+07	2.09384e+06	114.464	1.71806e-90	5.87575e-88	0.491941	0.106795	0.123988	0.493936	0.316261	0.858983	0.40136	0.622745	0.358488	3.59393e-05	1.05438e-12	0.225356	0.465871	0.0312655
551.1765627_8.56864183666667	G(8-O-4)ferulic acid ether hexoside Isomer 3	Monolignol and oligolignol	15	4.52142e+06	301428	85.6381	2.71204e-79	9.27517e-77	2.65177e-07	0.830743	0.305961	1.03861e-12	0.0473828	4.70723e-12	0.517222	0.0280012	0.213165	0.0153779	8.78769e-11	0.0465556	0.353788	0.229599
505.135095_11.0763696083333	G(8-O-4)feruloyl malate Isomer 1	Monolignol and oligolignol	15	2.10651e+08	1.40434e+07	160.287	5.90825e-104	2.02062e-101	1.36069e-05	0.00401441	0.900804	1.03662e-12	0.169954	1.85473e-11	2.10771e-05	0.240944	0.15919	0.710218	0.000196814	0.961766	0.00153934	9.34093e-07
505.1346_11.37	G(8-O-4)feruloyl malate Isomer 2	Monolignol and oligolignol	15	1901.4	126.76	162.338	1.79728e-104	6.14669e-102	0.000371925	0.0249977	0.923512	1.03817e-12	0.675902	1.0586e-12	0.000265494	0.211911	0.298855	0.339444	0.00052351	0.445192	0.00383011	1.96571e-09
505.1355572_12.0039911083333	G(8-O-4)feruloyl malate Isomer 3	Monolignol and oligolignol	15	2.34853e+07	1.56569e+06	130.451	1.14913e-95	3.93002e-93	0.00533014	0.00234169	0.449033	1.03684e-12	0.130244	1.06476e-11	1.79226e-05	0.14297	0.122175	0.807055	0.000349145	0.980759	0.000180725	9.93126e-09
667.1874_8	G(8-O-4)feruloyl malate ether hexoside Isomer 1	Monolignol and oligolignol	15	1070.76	71.3843	121.731	6.42211e-93	2.19636e-90	0.0102157	0.000137746	0.139479	1.03662e-12	0.00039224	0.000952819	0.000906911	0.182609	0.209088	0.130227	0.0134568	0.332511	1.36647e-06	6.60826e-10
667.1870575_8.26391552333333	G(8-O-4)feruloyl malate ether hexoside Isomer 2	Monolignol and oligolignol	15	1.04864e+07	699095	150.856	1.68988e-101	5.77941e-99	0.000180167	0.00148533	0.276716	1.03662e-12	0.00517213	1.95432e-07	0.00114812	0.35219	0.187123	0.14439	0.0030298	0.262778	2.31014e-05	3.9328e-10
667.1874_8.6	G(8-O-4)feruloyl malate ether hexoside Isomer 3	Monolignol and oligolignol	15	517.912	34.5275	77.6126	1.34786e-75	4.60969e-73	0.0009518	5.02209e-06	0.955382	1.03662e-12	0.000634393	9.64903e-06	0.00145174	0.0840323	0.33174	0.622424	0.0346482	0.262162	1.30976e-06	2.30686e-08
745.2704579_15.34822992	G(8-O-4)S(8-8)G hexoside Isomer 1	Monolignol and oligolignol	15	1.91994e+06	127996	27.383	7.87318e-41	2.69263e-38	0.166144	0.11986	0.116043	9.57654e-08	0.690341	1.22406e-08	4.20056e-06	0.68174	0.135775	0.0197222	0.247413	0.881982	0.417172	4.67749e-06
745.2708_15.54	G(8-O-4)S(8-8)G hexoside Isomer 2	Monolignol and oligolignol	15	259.337	17.2892	27.4397	6.86688e-41	2.34847e-38	0.656005	0.315505	0.105594	4.48353e-09	0.261535	4.05045e-05	1.5906e-06	0.0846575	0.352087	0.00383396	0.232262	0.163964	0.00619036	0.00247894
907.3241679_11.659087675	G(8-O-4)S(8-8)G dihexoside Isomer 1	Monolignol and oligolignol	15	514052	34270.1	31.5927	4.90422e-45	1.67724e-42	0.440515	0.507174	0.651352	1.94463e-11	0.981863	0.00365992	0.000895499	0.00310782	0.127343	4.27107e-06	1.41462e-07	0.695514	1.54238e-05	0.0848037
907.3236_11.72	G(8-O-4)S(8-8)G dihexoside Isomer 2	Monolignol and oligolignol	15	10.5096	0.70064	9.58771	6.26562e-17	2.14284e-14	0.4655	0.770439	0.746039	0.000255167	0.408083	0.0573504	0.000358478	0.000160367	0.360737	0.0643118	0.0108486	0.356275	0.00030783	0.989625
375.1445953_5.35221096333333	G(8-O-4)G	Monolignol and oligolignol	15	76572.4	5104.83	9.99339	1.24451e-17	4.25621e-15	0.00906525	0.0112684	0.377822	0.00251767	0.740449	0.232155	0.229229	0.377957	0.052152	0.119116	0.0103326	0.791192	0.0222101	4.09393e-05
537.1974759_5.33797634833333	G(8-O-4)G hexoside	Monolignol and oligolignol	15	2.36668e+07	1.57779e+06	28.6556	3.82609e-42	1.30852e-39	0.0629136	0.000226483	0.416461	1.25616e-08	0.28601	0.115285	0.0752581	0.732544	0.0983623	0.557869	0.114687	0.697867	0.00152568	1.61193e-12
535.1459029_13.3155616516667	G(8-O-4)sinapoyl malate ether Isomer 1	Monolignol and oligolignol	15	2.21389e+06	147593	90.0613	3.31493e-81	1.1337e-78	0.462364	4.28493e-07	0.0804875	1.0606e-12	0.509789	0.000278203	0.00354279	0.0216316	0.939414	0.537748	0.00035105	0.943577	0.000553673	0.000228938
535.1452_14.43	G(8-O-4)sinapoyl malate ether Isomer 2	Monolignol and oligolignol	15	14.1671	0.944473	50.5111	3.4152e-60	1.168e-57	0.593024	1.07347e-12	0.663839	1.54864e-09	0.39159	3.68844e-11	0.770098	0.880704	0.998234	0.573274	0.169692	0.361625	0.695965	0.865918
439.1606074_5.12348702	G(8-O-4)sinapoyl alcohol ether	Monolignol and oligolignol	15	188319	12554.6	52.3105	2.12632e-61	7.27201e-59	0.0126569	0.00353268	0.70808	1.67149e-08	0.0734536	1.02039e-10	0.00106261	0.00223011	0.380913	7.93432e-10	2.04022e-05	0.259851	0.675693	0.754486
581.1876023_9.65571996666667	G(8-O-4)sinapic acid ester hexoside	Monolignol and oligolignol	15	173066	11537.7	21.9531	9.3953e-35	3.21319e-32	0.00546639	0.0381662	0.0503323	3.48715e-06	0.0906538	0.344091	0.871525	0.556773	0.167255	0.0512438	0.00032244	0.201213	0.595292	0.454275
585.1973201_10.9713594733333	G(8-O-4)G(8-O-4)ferulic acid ether Isomer 1	Monolignol and oligolignol	15	877898	58526.6	138.094	6.09407e-98	2.08417e-95	1.05627e-12	0.880027	0.368329	1.0556e-12	0.649718	7.33205e-08	0.917486	0.207103	0.153079	0.0138157	2.86579e-11	0.0517245	0.1173	0.227162
585.1968686_12.8338514	G(8-O-4)G(8-O-4)ferulic acid ether Isomer 2	Monolignol and oligolignol	15	870808	58053.9	68.2125	7.77894e-71	2.6604e-68	0.00705882	0.317346	0.281829	1.36213e-12	0.952368	4.57245e-12	0.886733	4.01136e-05	0.304864	2.2851e-06	1.06704e-12	0.110025	0.27474	0.934957
747.2497377_8.72440424166667	G(8-O-4)G(8-O-4)ferulic acid ether hexoside	Monolignol and oligolignol	15	889616	59307.8	59.2819	8.75613e-66	2.9946e-63	0.102786	0.132343	0.239139	3.17733e-10	0.562969	0.00356206	0.768625	0.475527	0.680547	1.04888e-08	1.0375e-12	0.158639	0.839693	0.295215
733.2690058_7.4983484	G(8-O-4)G(8-O-4)G hexoside	Monolignol and oligolignol	15	38380.5	2558.7	8.0454	3.57388e-14	1.22227e-11	0.0203899	0.754561	0.735686	0.114423	0.906896	0.06567	0.677053	0.859882	0.0279851	0.55951	1.99128e-10	0.526933	0.409384	0.00364236
763.2814102_9.44332117666667	G(8-O-4)G(8-O-4)sinapoyl alcohol ether hexoside	Monolignol and oligolignol	15	341826	22788.4	44.2681	9.76352e-56	3.33912e-53	0.436921	0.0378674	0.00419336	1.08114e-12	0.777324	0.00313595	0.00208855	0.0659691	0.996254	4.29558e-11	0.782974	0.44303	0.00264316	0.74821
777.2611664_9.67774724166667	G(8-O-4)G(8-O-4)sinapic acid ether hexoside Isomer 1	Monolignol and oligolignol	15	442738	29515.9	68.0065	1.00275e-70	3.42942e-68	0.675205	0.618576	0.411987	0.495777	0.0798601	0.785777	0.305235	0.691573	0.356287	0.00339701	1.05616e-12	0.4733	0.253387	0.00291599
777.2602391_10.6387658266667	G(8-O-4)G(8-O-4)sinapic acid ether hexoside Isomer 2	Monolignol and oligolignol	15	979314	65287.6	362.187	5.74224e-138	1.96385e-135	0.790292	0.212791	0.570417	4.84369e-05	0.436152	0.120442	0.831038	0.233783	0.357412	2.31585e-08	1.03662e-12	0.273937	0.438417	0.48169
715.2592538_13.4626284516667	G(8-O-4)pinoresinol hexoside	Monolignol and oligolignol	15	786323	52421.6	28.9979	1.72189e-42	5.88888e-40	0.765139	0.131196	0.713324	1.32039e-12	0.752496	1.34585e-05	0.0159999	0.512734	0.152416	0.00142158	9.27875e-05	0.272798	0.99898	2.65199e-12
877.311602_10.0623633666667	G(8-O-4)pinoresinol dihexoside	Monolignol and oligolignol	15	24714.9	1647.66	10.2389	4.72857e-18	1.61717e-15	0.0462439	0.195318	0.256426	0.115206	0.664177	0.269646	0.240743	0.588645	0.177754	0.0123516	0.00278768	0.45419	0.214663	1.36829e-05
717.2755098_11.4210005566667	G(8-O-4)lariciresinol hexoside	Monolignol and oligolignol	15	2.86958e+06	191305	70.7114	3.75433e-72	1.28398e-69	0.646442	2.351e-07	0.0201092	1.05582e-12	0.00436778	0.320231	0.00273297	0.870943	0.120349	0.793993	0.0264357	0.79255	2.98884e-05	0.0654795
715.2602_13.52	G(8-O-4)G(8-5)G hexoside	Monolignol and oligolignol	15	96.6497	6.44331	15.7085	1.36932e-26	4.68307e-24	0.128282	0.0935204	0.514431	1.6119e-08	0.870236	1.93397e-05	0.413528	0.654996	0.450323	0.000654058	0.00153411	0.233077	0.562994	7.37897e-10
713.208278_17.77329935	G(8-O-4)S(8-5)feruloyl malate ether	Monolignol and oligolignol	15	693654	46243.6	145.354	5.32979e-100	1.82279e-97	1.40876e-06	3.46556e-12	7.62026e-05	1.05638e-12	0.387595	0.0414701	0.160632	0.716797	0.753092	0.173942	0.0114501	0.868589	0.430604	0.161652
759.2501936_14.8131722816667	G(8-O-4)S(8-5)ferulic acid hexoside	Monolignol and oligolignol	15	109350	7290.02	28.2225	1.06048e-41	3.62685e-39	0.0318252	0.0682995	0.370414	1.27643e-05	0.420009	2.06629e-06	0.584842	0.00265402	0.0978903	0.275474	8.84101e-05	0.0893128	0.0578053	0.328382
729.23941_13.2136309466667	G(8-O-4)G(8-5)ferulic acid hexoside	Monolignol and oligolignol	15	57191.3	3812.75	41.6646	9.73184e-54	3.32829e-51	0.00120313	0.89062	0.113199	2.6535e-07	0.332236	6.93911e-05	0.780428	0.147509	0.0962648	0.00602061	1.09858e-10	0.0364178	0.264208	0.338286
683.198415_16.1646920383333	G(8-O-4)G(8-5)feruloyl malate	Monolignol and oligolignol	15	589849	39323.3	64.6863	6.5677e-69	2.24615e-66	8.02349e-07	7.78407e-05	0.161884	1.03906e-12	0.00106112	0.00291193	0.0681446	0.93387	0.642044	0.58705	0.0012422	0.751645	0.852834	0.000101388
359.1489425_12.1054886716667	Lariciresinol	Monolignol and oligolignol	15	35471.4	2364.76	9.73873	3.42409e-17	1.17104e-14	0.0161761	0.204696	0.657314	0.317971	0.861511	0.386187	0.0049578	0.963913	0.431045	0.979287	0.0131398	0.125898	0.423381	0.00203717
521.2027413_9.65122601833333	Lariciresinol hexoside Isomer 1	Monolignol and oligolignol	15	3.23877e+06	215918	15.9476	6.24915e-27	2.13721e-24	0.907621	0.0171778	0.609095	0.00048481	0.564537	0.266319	0.000624232	0.273172	0.0904024	0.563565	0.219455	0.588387	0.00709028	0.30941
521.2027242_10.521820125	Lariciresinol hexoside Isomer 2	Monolignol and oligolignol	15	1.93461e+06	128974	51.2805	1.03244e-60	3.53096e-58	0.00350715	0.95326	0.228213	1.05593e-12	0.382803	0.0773974	0.00811176	0.343466	0.441987	2.07531e-06	1.05616e-12	0.884816	0.0668315	0.182536
683.2549693_7.13082295833333	Lariciresinol dihexoside	Monolignol and oligolignol	15	1.87561e+06	125041	55.623	1.54856e-63	5.29609e-61	0.00332064	0.147288	1.0566e-12	1.0808e-12	0.152466	0.466497	0.177529	0.421195	0.175991	0.918431	0.795137	0.845443	0.00806355	0.00515961
519.1872089_12.1012299616667	Symplocosin	Monolignol and oligolignol	15	8.30028e+06	553352	56.3323	5.56207e-64	1.90223e-61	0.142211	0.0696067	0.763254	1.65186e-10	0.143451	0.712419	0.0237659	0.668475	1.83663e-05	9.01959e-08	1.81699e-08	0.717012	0.333439	2.44519e-10
681.239628_8.47947621333333	Pinoresinol 4,4'-O-diglucoside	Monolignol and oligolignol	15	2.2065e+06	147100	84.9208	5.64203e-79	1.92957e-76	0.00183542	0.553588	2.3093e-09	2.86859e-12	0.675686	0.742827	0.312933	0.624536	0.832696	0.737023	0.437607	0.809395	0.593251	2.49101e-12
681.2398532_8.92667346333333	4-O-methyl-3-demethyl dehydrodiconiferyl alcohol-3,9'-O-diglucoside	Monolignol and oligolignol	15	244152	16276.8	58.765	1.79073e-65	6.12431e-63	0.988569	0.00149967	0.062108	1.05771e-12	0.574634	0.00402023	1.99225e-08	0.159896	0.268915	0.798575	0.859508	0.514765	2.51377e-11	0.0162941
487.1255347_16.2361160116667	G(8-5)feruloyl malate	Monolignol and oligolignol	15	1.45234e+07	968229	113.586	3.44638e-90	1.17866e-87	0.483526	0.00702723	0.735815	1.12724e-11	0.902173	6.05928e-10	0.4046	0.123612	0.696378	0.721932	0.00130991	0.991095	0.000480076	3.05659e-09
649.1753436_12.069003985	G(8-5)feruloyl malate hexoside	Monolignol and oligolignol	15	2.36433e+07	1.57622e+06	279.25	5.96443e-127	2.03984e-124	0.550324	7.33216e-06	1.15402e-08	1.05482e-12	0.0534413	0.0511816	8.04883e-05	0.648979	0.377389	0.0545007	0.00486841	0.638777	2.95195e-05	1.06004e-12
581.1869116_7.33159154	S(8-O-4)ferulic acid ether hexoside Isomer 1	Monolignol and oligolignol	15	70144.7	4676.32	17.0279	1.93768e-28	6.62686e-26	0.569895	0.0658316	0.41085	0.951711	0.0552556	0.174249	0.662213	0.527701	0.504023	0.0426152	1.96482e-08	0.12361	0.603032	0.209692
581.1870917_8.37865817666667	S(8-O-4)ferulic acid ether hexoside Isomer 2	Monolignol and oligolignol	15	182121	12141.4	33.5772	6.86767e-47	2.34874e-44	0.0257568	0.79272	0.274435	1.05649e-12	0.752006	6.12607e-07	0.054505	0.00377224	0.277079	0.000208436	2.4707e-10	0.139315	0.00157003	0.00604574
493.0607961_8.729355955	Hydroxy methoxyglucobrassicin	Glucosinolate	15	1.58981e+06	105988	11.467	4.20158e-20	1.43694e-17	0.207613	1.05987e-05	0.215255	1.74488e-10	0.404454	0.0058947	0.0935291	0.0423376	0.179022	0.00480526	0.00822398	0.267573	0.0201424	0.00211346
468.1506_6.07	5’-Glucosyl dihydroascorbigen	Other	15	7.037	0.469133	283.462	1.39571e-127	4.77332e-125	0.380954	0.532757	0.789075	0.0737751	0.702326	0.702326	0.850708	0.850708	0.850708	0.789075	0.789075	0.789075	0.789075	1.05493e-12
500.1410436_1.46385728666667	6-Hydroxyindole-3-carboxylate dihexoside	Indolic	15	6.1149e+06	407660	36.4038	2.0996e-49	7.18063e-47	0.0231984	0.00032971	0.184708	1.0415e-12	0.0665254	0.0338236	0.155792	0.139087	0.748189	0.0177237	0.0167265	0.486588	0.0414918	0.00439426
484.1462787_2.75738041166667	Indole-3-carboxylate dihexoside	Indolic	15	76963.6	5130.91	20.3012	9.8959e-33	3.3844e-30	0.267286	0.0001281	0.329395	0.0134805	0.811969	0.699464	0.145001	0.636604	0.0109837	7.57053e-10	0.592306	0.163796	0.0657076	0.811701
160.0405104_3.69456512333333	4-Hydroxyindole-3-carbaldehyde	Indolic	15	20202.3	1346.82	13.6011	1.77785e-23	6.08024e-21	3.20123e-08	0.000315672	0.709105	0.000512751	0.196857	0.543262	0.415706	0.923784	0.340631	0.749513	0.299036	0.542062	0.0507752	0.275298
706.1973494_8.26438194833333	6-Hydroxyindole-3-oyl sinapoyl dihexoside	Indolic	15	36928.6	2461.9	15.5714	2.15225e-26	7.3607e-24	0.201972	0.017583	0.531451	3.7218e-12	0.0352066	0.1175	0.4911	0.217636	0.620601	0.111769	0.504953	0.0751454	0.212133	0.0632595
307.0856259_7.05826692166667	9,10-Dihydrohydroxy jasmonic acid sulfate	Other	15	785724	52381.6	9.05117	5.49524e-16	1.87937e-13	0.532087	0.338885	0.00202911	0.151305	0.763003	0.256707	0.66039	0.7279	0.499968	0.0830709	0.249371	0.286937	0.183048	0.10226
177.0192904_3.47063723333333	Esculetin	Other	15	910393	60692.9	26.647	4.71507e-40	1.61255e-37	0.927925	5.48242e-05	0.970592	1.05549e-12	0.242507	0.500192	0.00990232	0.0124596	0.0530631	0.00041163	0.000246205	0.0388523	0.0743087	0.000124679
277.1292919_7.66761481	Butyl acetyl hexoside	Other	15	186718	12447.9	24.049	3.38695e-37	1.15834e-34	0.491087	0.280172	0.022925	0.0162323	0.0823771	8.10139e-09	1.60733e-06	0.597168	0.363823	0.0839106	0.0962057	0.503624	0.297504	0.117489
471.1868694_10.058131775	Blumenol A malonyl hexoside	Other	15	65955.3	4397.02	8.68754	2.4472e-15	8.36943e-13	0.0378731	0.285894	0.128446	0.595401	0.127946	0.00165852	0.0127206	0.260921	0.850205	0.777108	0.77622	0.813197	0.61755	0.00270639
715.2621692_21.1827975666667	Bn-NCC-1	Other	15	3.25696e+07	2.17131e+06	4.95386	3.00613e-08	1.0281e-05	0.340691	7.86228e-06	0.458157	1.32701e-05	0.737769	0.00629536	0.434808	0.0162537	0.0581305	0.9863	0.382897	0.453713	0.538437	0.0163798
791.3139066_16.41447981	Bn-NCC-2	Other	15	4.75927e+06	317284	7.96429	5.0344e-14	1.72177e-11	0.0218831	0.146677	0.188876	0.098096	0.276196	0.828345	0.940826	0.380154	0.712729	0.0024888	1.05882e-12	0.808386	0.513423	0.0789573
805.329383_18.31674055	At-NCC-4	Other	15	3.17146e+06	211431	5.10865	1.48195e-08	5.06827e-06	0.155334	0.147485	7.47935e-05	0.583411	0.919161	0.51971	1.33145e-08	0.168975	0.602993	0.811744	0.344359	0.170501	0.353426	0.97199
463.0922585_10.57668353	Isoquercitrin	Flavonol	15	148495	9899.69	13.2257	6.70494e-23	2.29309e-20	0.317605	0.131189	0.399032	0.0137755	0.0410549	0.0711575	0.856004	0.0680666	0.86098	0.358725	0.150739	0.551426	0.180326	0.0293689
449.1089742_6.23737019333333	Sinensin	Other	15	173246	11549.7	24.113	2.86589e-37	9.80135e-35	0.491866	5.84816e-06	0.416724	3.48406e-06	0.310051	0.645524	0.807567	0.686257	0.47694	0.583353	0.752709	0.398776	0.488576	1.05549e-12
443.1909497_4.20506349	Dihydroxyphaseic acid 1-O-glucoside	Other	15	9868.46	657.897	11.8323	1.06925e-20	3.65684e-18	0.001532	0.00486771	0.47489	0.219907	0.0962252	0.0200108	9.27658e-05	0.562567	0.763953	0.639074	0.0259819	0.323133	0.0503069	2.63064e-05
469.1301951_5.15623150333333	Umbelliferone 7-O-neohesperidose	Other	15	6605.33	440.355	9.37497	1.47529e-16	5.04549e-14	0.56384	0.0380169	0.428215	0.000755364	0.431153	0.754799	0.274634	0.283625	0.895952	0.789467	0.189896	0.357521	0.22347	0.0999957
371.1140267_16.2343616083333	Glycosmisic Acid	Monolignol and oligolignol	15	4.70538e+06	313692	110.681	3.5743e-89	1.22241e-86	0.460868	0.00717012	0.689655	6.00531e-12	0.811965	2.31685e-10	0.464738	0.144929	0.811772	0.743472	0.00146143	0.978444	0.000917681	4.79558e-10
415.1605664_5.67201136	1-O-glucose-2-O-coniferol glycerol	Monolignol and oligolignol	15	48000.5	3200.03	14.3364	1.38082e-24	4.72242e-22	0.231109	0.12009	0.00713708	0.203091	0.253799	0.197051	0.00603077	0.322946	0.699282	0.0062023	0.289327	0.882236	0.377504	0.143229
523.2177542_9.56164645666667	Secoisolariciresinol 4-O-β-D-Glucopyranoside	Monolignol and oligolignol	15	3.20254e+06	213503	63.89	1.83757e-68	6.2845e-66	0.701415	9.06657e-06	0.249832	8.07126e-08	0.00104052	0.810425	0.213385	0.38776	0.167564	0.0424479	0.576359	0.915598	0.000396084	0.000633027
579.2081099_12.6570962316667	Acanthoside B	Monolignol and oligolignol	15	1.07381e+06	71587.3	22.7378	1.10344e-35	3.77375e-33	0.00168928	0.54754	0.126371	0.369721	0.730203	0.263954	0.100664	0.666272	1.99861e-11	0.637227	0.0714887	0.102089	2.67231e-12	0.775777
363.1096802_7.38351637	Guaiacylglycerol 4-O-vanillic acid ether	Monolignol and oligolignol	15	345794	23053	107.952	3.38194e-88	1.15662e-85	1.05527e-12	0.0194256	0.174241	1.46227e-12	0.107269	0.00384431	0.861017	0.672041	0.147683	0.00802338	3.83518e-06	0.0895044	0.83675	0.117435
