# Supplementary material for: Metabolic diversity in a collection of wild and cultivated Brassica rapa subspecies
Source: Front Mol Biosci. 2022 Nov 16;9:953189. doi: 10.3389/fmolb.2022.953189 (PMC9709217; doi:10.3389/fmolb.2022.953189)
Supplement: Supplementary file 1 [file DataSheet1.zip › Supplementary Table 3.xlsx]

## Sheet: Supplemental Table 2 (Phylogene
No	ID	Metabolite name	Metabolite class	Smiles	K	PIC variance (Mean observed PIC variance)	PIC variance P (p-value of observed vs. random variance of PICs 999 permutations)	PIC variance P (p-value of observed vs. random variance of PICs 9999 permutations)	PIC variance P (FDR)	PIC.variance.Z
1	133.0142083_1.05440218016667	Malic acid	Organic acid	C(C(C(=O)O)O)C(=O)O	0.0131681	9.51726e+07	0.917	0.9262	0.9946	1.5467
2	175.0246535_1.053289346	Ascorbic acid	Organic acid	C(C(C1C(=C(C(=O)O1)O)O)O)O	0.0990528	5.49648e+06	0.161	0.1699	0.606035	-0.958613
3	115.0037532_1.05369289233333	Fumaric acid	Organic acid	C(=CC(=O)O)C(=O)O	0.0151049	2.47138e+07	0.861	0.8655	0.9946	1.12481
4	191.019504_1.10882837466667	Citric acid	Organic acid	C(C(=O)O)C(CC(=O)O)(C(=O)O)O	0.039073	1.80062e+09	0.44	0.4471	0.937555	-0.380459
5	117.0193986_1.25021317133333	Succinate	Organic acid	C(CC(=O)O)C(=O)O	0.0201176	1.11328e+07	0.79	0.7783	0.9946	0.720138
6	145.0078976_7.57273454833333	N-?Methanesulfonyl imida?zole Isomer 1	Other	CS(=O)(=O)N1C=CN=C1	0.00401953	1.31613e+07	0.964	0.9656	0.9946	2.81994
7	145.0080448_8.76631296	N-?Methanesulfonyl imida?zole Isomer 2	Other	CS(=O)(=O)N1C=CN=C1	0.196793	241639	0.618	0.6178	0.9946	-0.459733
8	163.0399244_7.80280867833333	p-Coumaric acid*	Hydroxycinnamic acid	C1=CC(=CC=C1C=CC(=O)O)O	0.0136611	7.50064e+07	0.975	0.9668	0.9946	2.62836
9	164.0716693_2.08404429166667	Phenylalanine*	Amino acid	C1=CC=C(C=C1)CC(C(=O)O)N	0.0153624	2.29506e+07	0.882	0.8779	0.9946	1.26527
10	167.0347046_2.52058073	Vanillic acid	Benzenoid	COC1=C(C=CC(=C1)C(=O)O)O	0.022514	1.39778e+06	0.685	0.7058	0.9946	0.295318
11	180.0665093_1.1728906405	Tyrosine*	Amino acid	C1=CC(=CC=C1CC(C(=O)O)N)O	0.0273016	207410	0.637	0.6134	0.9946	0.090888
12	193.0532165_9.23147069	Ferulic acid*	Hydroxycinnamic acid	COC1=C(C=CC(=C1)C=CC(=O)O)O	0.0355646	44572.6	0.615	0.5966	0.9946	-0.126541
13	203.0824924_3.77847645333333	Tryptophan*	Amino acid	C1=CC=C2C(=C1)C(=CN2)CC(C(=O)O)N	0.0444973	8.83012e+06	0.431	0.4623	0.952118	-0.427722
14	207.065788_5.89629090166667	Sinapaldehyde	Other	COC1=CC(C=CC=O)=CC(OC)=C1O	0.27948	8059.85	0.017	0.0149	0.234336	-1.25221
15	209.0452551_7.80050920333333	Hydroxyferulic acid	Hydroxycinnamic acid	COC1=CC(C=CC(O)=O)=CC(O)=C1O	0.0187592	5.55696e+08	0.913	0.9118	0.9946	1.68523
16	209.0819588_7.02157356666667	Sinapyl alcohol	Monolignol and oligolignol	COC1=CC(\C=C\CO)=CC(OC)=C1O	0.390391	3378.14	0.682	0.7126	0.9946	-0.307018
17	218.1032308_2.576720615	Pantothenic acid	Organic acid	CC(C)(CO)[C@@H](O)C(=O)NCCC(O)=O	0.0839173	9.25697e+06	0.283	0.2878	0.752875	-0.740332
18	221.0498119_6.52049139333333	2-(3-Methylthio)propylmalic acid	Organic acid	CSCCCC(O)(CC(O)=O)C(O)=O	0.0166992	1.75191e+07	0.816	0.8276	0.9946	0.936831
19	223.0606_9.4	Sinapic acid*	Hydroxycinnamic acid	COC1=CC(\C=C\C(O)=O)=CC(OC)=C1O	0.619988	1.26299	0.004	0.0083	0.161467	-0.671688
20	225.0401658_7.79693133	Chorismic acid	Organic acid	O[C@@H]1C=CC(=C[C@H]1OC(=C)C(O)=O)C(O)=O	0.0147777	1.22806e+08	0.972	0.9606	0.9946	2.65715
21	231.0234135_20.8070805833333	Rutalexin	Other	O=C1c2c3ccccc3nc2SC(=O)N1C	0.0117918	1.39036e+07	0.854	0.8565	0.9946	0.588931
22	235.064572_9.63094494166667	2-(4-Methylthio)butylmalic acid	Organic acid	CSCCCCC(O)(CC(O)=O)C(O)=O	0.455647	366436	0.265	0.2933	0.756074	-0.424415
23	244.0615715_8.50367624833333	2-Butenoic acid, 2-hydroxy-4-(1-methyl-1H-indol-3-yl)-4-oxo	Indolic	O=C(O)C(/O)=C/C(=O)c2cn(C)c1ccccc12	0.0147661	3.43074e+06	0.856	0.8522	0.9946	0.735732
24	245.0936578_9.92094385666667	N-Acetyl-L-tryptophan	Other	CC(=O)N[C@@H](Cc1c[nH]c2ccccc12)C(O)=O	0.0126203	316385	0.929	0.931	0.9946	1.76458
25	264.0872_12.13	N,O-Diacetyl-L-tyrosine	Other	CC(=O)N[C@@H](CC1=CC=C(OC(C)=O)C=C1)C(O)=O	0.051348	0.872192	0.532	0.5513	0.9946	-0.357197
26	267.0836502_8.72625283166667	Feruloyl glycerol Isomer 1	Hydroxycinnamic acid	COC1=C(O)C=CC(C=CC(=O)OCC(O)CO)=C1	0.0359884	1.82685e+07	0.564	0.5638	0.9946	-0.0186589
27	267.0875749_8.17599340333333	Feruloyl glycerol Isomer 2	Hydroxycinnamic acid	COC1=C(O)C=CC(C=CC(=O)OCC(O)CO)=C1	0.0904984	2.66263e+06	0.107	0.1101	0.499229	-1.03576
28	279.0512618_9.30729698833333	p-Coumaroylmalic acid*	Hydroxycinnamic acid	Oc1ccc(/C=C/C(=O)OC(CC(O)=O)C(O)=O)cc1	0.134826	7.56033e+06	0.096	0.1057	0.499229	-0.951374
29	279.0513454_9.736419585	Coumaroyl malate	Hydroxycinnamic acid	Oc1ccc(/C=C/C(=O)OC(CC(O)=O)C(O)=O)cc1	0.0839054	2.17809e+07	0.232	0.2206	0.66954	-0.786542
30	285.0406595_19.8039621833333	Kaempferol*	Flavonol	OC1=CC=C(C=C1)C1=C(O)C(=O)C2=C(O)C=C(O)C=C2O1	0.252956	487400	0.071	0.0769	0.466796	-0.652837
31	295.0461165_7.32507362333333	Caffeoyl malate	Hydroxycinnamic acid	Oc1ccc(/C=C/C(=O)OC(CC(=O)O)C(=O)O)cc1O	0.073705	1.3125e+08	0.268	0.2599	0.725205	-0.687895
32	299.0774641_3.076163295	Fukiic acid dimethyl ester	Organic acid	COC(=O)C(O)C(O)(CC1=CC(O)=C(O)C=C1)C(=O)OC	0.309066	1.0966e+06	0.05	0.0513	0.375554	-1.02712
33	299.0775762_4.57178305333333	Salicylic acid glucoside	Benzenoid	OCC1OC(OC2=CC=CC=C2C(O)=O)C(O)C(O)C1O	0.0454772	6.46041e+06	0.688	0.6993	0.9946	-0.251249
34	301.036107_16.5266957266667	Quercetin*	Flavonol	OC1=CC(O)=C2C(OC(=C(O)C2=O)C2=CC=C(O)C(O)=C2)=C1	0.0342824	81865.8	0.545	0.545	0.9946	-0.202743
35	306.0767314_1.10637968633333	Glutathione	Other	N[C@@H](CCC(=O)N[C@@H](CS)C(=O)NCC(O)=O)C(O)=O	0.00770836	3.54289e+07	0.97	0.9705	0.9946	2.64722
36	309.0615346_10.3862540616667	Feruloyl malate Isomer 1	Hydroxycinnamic acid	Oc1ccc(cc1OC)/C=C/C(=O)OC(CC(=O)O)C(=O)O	0.0808127	5.91409e+08	0.286	0.2894	0.752875	-0.651987
37	309.061_10.66	Feruloyl malate Isomer 2	Hydroxycinnamic acid	Oc1ccc(cc1OC)/C=C/C(=O)OC(CC(=O)O)C(=O)O	0.0419494	88443.8	0.516	0.4998	0.9861	-0.161033
38	315.0509236_20.4868335333333	Isorhamnetin	Flavonol	COC1=CC(=CC=C1O)C1=C(O)C(=O)C2=C(O)C=C(O)C=C2O1	0.571846	1.09054e+06	0.023	0.0229	0.289157	-0.493072
39	315.071963_2.43799037	Protocatechuic acid glucoside Isomer 1	Benzenoid	OCC1OC(OC2=C(O)C=C(C=C2)C(O)=O)C(O)C(O)C1O	0.00590314	3.7547e+09	0.988	0.9896	0.9946	3.2905
40	315.0720752_1.98243377666667	Protocatechuic acid glucoside Isomer 2	Benzenoid	OCC1OC(OC2=C(O)C=C(C=C2)C(O)=O)C(O)C(O)C1O	0.00548476	1.19406e+09	0.991	0.9883	0.9946	3.54833
41	322.0934177_7.39257730666667	1-(1H-indole-3-carboxylate), glucopyranose	Indolic	OC[C@H]1OC(OC(=O)c2c[nH]c3ccccc23)[C@H](O)[C@@H](O)[C@@H]1O	0.705562	189908	0.004	0.0009	0.0444857	-0.719641
42	325.0563074_7.80543223666667	Hydroxyferuloyl malate	Hydroxycinnamic acid	COc1cc(cc(O)c1O)/C=C/C(=O)OC(CC(=O)O)C(=O)O	0.0254051	1.07241e+08	0.845	0.8527	0.9946	0.847404
43	325.0929119_5.273741145	p-Coumaroylglucoside Isomer 1	Hydroxycinnamic acid	OC[C@H]1O[C@@H](OC(=O)\C=C\C2=CC=C(O)C=C2)[C@H](O)[C@@H](O)[C@@H]1O	0.24788	4.18505e+06	0.141	0.1343	0.51528	-0.698889
44	325.0927963_5.88366044333333	p-Coumaroylglucoside Isomer 2	Hydroxycinnamic acid	OC[C@H]1O[C@@H](OC(=O)\C=C\C2=CC=C(O)C=C2)[C@H](O)[C@@H](O)[C@@H]1O	0.162649	2.39815e+06	0.092	0.0921	0.499229	-0.859144
45	329.0877271_2.51755746	Vanillic acid glucoside	Benzenoid	COC1=C(OC2OC(CO)C(O)C(O)C2O)C=CC(=C1)C(O)=O	0.0184914	543414	0.778	0.7769	0.9946	0.691923
46	334.0931363_15.0243709966667	Neoascorbigen	Other	OC4COC3(O)C4OC(=O)C3(O)Cc2cn(OC)c1ccccc12	0.34458	1.25275e+06	0.059	0.0502	0.375554	-0.706651
47	335.0771171_7.25297453833333	5-O-Caffeoylshikimic acid*	Hydroxycinnamic acid	O[C@@H]2[C@H](O)\C=C(/C[C@H]2OC(=O)/C=C/c1ccc(O)c(O)c1)C(O)=O	0.0124017	3.22496e+07	0.92	0.9324	0.9946	1.77196
48	335.077025_9.01915750166667	Caffeoylshikimic acid	Hydroxycinnamic acid	OC1CC(=CC(O)C1OC(=O)\C=C/C1=CC(O)=C(O)C=C1)C(O)=O	0.00922527	339459	0.974	0.9762	0.9946	2.59711
49	337.0923_6.65	3-O-p-Coumaroylquinic acid*	Hydroxycinnamic acid	O[C@@H]2[C@H](O)C[C@](O)(C[C@H]2OC(=O)/C=C/c1ccc(O)cc1)C(O)=O	0.264544	4804.06	0.039	0.0403	0.323982	-0.939836
50	337.0925969_6.973503135	4-O-p-Coumaroylquinic acid*	Hydroxycinnamic acid	O=C(O[C@@H]1[C@H](O)C[C@](O)(C[C@H]1O)C(O)=O)/C=C/c2ccc(O)cc2	0.13209	5.47818e+07	0.133	0.1257	0.505723	-0.924297
51	337.0925725_4.58669143666667	Coumaroylquinic acid Isomer 1	Hydroxycinnamic acid	c1cc(ccc1/C=C/C(=O)O[C@@H]2C[C@@](C[C@H]([C@H]2O)O)(C(=O)O)O)O	0.283832	5.33167e+09	0.044	0.0366	0.31659	-1.22927
52	337.092671_6.26430917333333	Coumaroylquinic acid Isomer 2	Hydroxycinnamic acid	c1cc(ccc1/C=C/C(=O)O[C@@H]2C[C@@](C[C@H]([C@H]2O)O)(C(=O)O)O)O	0.090764	9.40393e+07	0.263	0.2447	0.709016	-0.705453
53	337.0925927_8.44466198666667	Coumaroylquinic acid Isomer 3	Hydroxycinnamic acid	c1cc(ccc1/C=C/C(=O)O[C@@H]2C[C@@](C[C@H]([C@H]2O)O)(C(=O)O)O)O	0.123954	4.39436e+07	0.201	0.1812	0.631796	-0.69103
54	338.0881432_2.82969268	6-Hydroxyindole-3-carboxylic acid ?-D-glucopyranosyl ester	Indolic	c1cc2c(cc1O)[nH]cc2C(=O)OC3[C@@H]([C@H]([C@@H]([C@H](O3)CO)O)O)O	0.529056	5.40286e+06	0.01	0.0059	0.136093	-1.02109
55	338.0882179_2.25649536833333	6-Hydroxyindole-3-carboxylic acid 6-O-?-D-glucopyranoside	Indolic	c1cc2c(cc1OC3[C@@H]([C@H]([C@@H]([C@H](O3)CO)O)O)O)[nH]cc2C(=O)O	0.528672	259570	0.021	0.0181	0.260942	-0.560596
56	339.0717475_10.601262455	Sinapoyl malate Isomer 1	Hydroxycinnamic acid	COc1cc(cc(OC)c1O)/C=C/C(=O)OC(CC(=O)O)C(=O)O	0.0433543	4.03325e+09	0.431	0.424	0.92982	-0.335619
57	339.0716_10.83	Sinapoyl malate Isomer 2	Hydroxycinnamic acid	COc1cc(cc(OC)c1O)/C=C/C(=O)OC(CC(=O)O)C(=O)O	0.0284384	87195.8	0.683	0.6636	0.9946	0.302103
58	341.0879205_3.94189484833333	Caffeoyl glucoside	Hydroxycinnamic acid	OC[C@H]1O[C@@H](OC2=CC(\C=C\C(O)=O)=CC=C2O)[C@H](O)[C@@H](O)[C@@H]1O	0.0810248	3.65355e+08	0.688	0.6612	0.9946	-0.231843
59	353.0875313_4.94254097333333	Chlorogenic acid*	Hydroxycinnamic acid	c1cc(c(cc1/C=C/C(=O)O[C@@H]2C[C@@](C[C@H]([C@H]2O)O)(C(=O)O)O)O)O	0.0507598	4.80573e+08	0.399	0.4132	0.922369	-0.440234
60	353.0873463_3.490619065	Neochlorogenic acid*	Hydroxycinnamic acid	O[C@@H]2[C@H](OC(=O)/C=C/c1ccc(O)c(O)c1)C[C@](O)(C[C@H]2O)C(O)=O	0.147609	6.08728e+09	0.115	0.0979	0.499229	-1.05051
61	353.0874112_5.45154967833333	4-O-Caffeoylquinic acid* or 1-O-Caffeoylquinic acid*	Hydroxycinnamic acid	O=C(O[C@@H]1[C@H](O)C[C@](O)(C[C@H]1O)C(O)=O)/C=C/c2ccc(O)c(O)c2 or O[C@@H]1C[C@@](C[C@@H](O)[C@@H]1O)(OC(=O)/C=C/c2ccc(O)c(O)c2)C(O)=O	0.0679966	7.39983e+07	0.308	0.3107	0.774642	-0.617282
62	353.0874259_6.64980496833333	Caffeoylquinic acid	Hydroxycinnamic acid	O=C(O[C@@H]1[C@H](O)C[C@](O)(C[C@H]1O)C(O)=O)/C=C/c2ccc(O)c(O)c2	0.0628007	8.52255e+06	0.379	0.3579	0.836712	-0.425502
63	355.1032664_4.20727731833333	Glucoferulic acid*	Hydroxycinnamic acid	OC(=O)/C=C/c2ccc(O[C@@H]1O[C@H](CO)[C@@H](O)[C@H](O)[C@H]1O)c(OC)c2	0.066462	616498	0.494	0.4773	0.9714	-0.429945
64	355.1030137_6.16939503333333	Feruloyl glucoside Isomer 1	Hydroxycinnamic acid	O=C(O[C@@H]1O[C@H](CO)[C@@H](O)[C@H](O)[C@H]1O)/C=C/c2ccc(O)c(OC)c2	0.0476523	2.44373e+09	0.495	0.485	0.9714	-0.271702
65	355.103047_6.73441341833333	Feruloyl glucoside Isomer 2	Hydroxycinnamic acid	O=C(O[C@@H]1O[C@H](CO)[C@@H](O)[C@H](O)[C@H]1O)/C=C/c2ccc(O)c(OC)c2	0.0359845	1.92093e+08	0.576	0.5795	0.9946	-0.146639
66	358.0272301_1.11111476116667	Sinigrin	Glucosinolate	OC[C@H]1O[C@@H](SC(CC=C)=NOS([O-])(=O)=O)[C@H](O)[C@@H](O)[C@@H]1O	0.0361999	1.27931e+06	0.714	0.7278	0.9946	0.156985
67	367.1031069_7.72308953833333	3-O-Feruloylquinic acid*	Hydroxycinnamic acid	O[C@@H]2[C@H](O)C[C@](O)(C[C@H]2OC(=O)/C=C/c1ccc(O)c(OC)c1)C(O)=O	0.0275738	3.19974e+08	0.683	0.683	0.9946	0.270641
68	367.1030246_5.42294277666667	5-O-Feruloylquinic acid*	Hydroxycinnamic acid	O[C@@H]2[C@H](OC(=O)/C=C/c1ccc(O)c(OC)c1)C[C@](O)(C[C@H]2O)C(O)=O	0.125653	3.50156e+08	0.115	0.1116	0.499229	-1.05158
69	367.1031519_7.23893009333333	Feruloylquinic acid Isomer 1	Hydroxycinnamic acid	COC1=C(C=CC(=C1)C=CC(=O)OC2C(CC(CC2O)(C(=O)O)O)O)O	0.0503503	810383	0.44	0.4376	0.937555	-0.346616
70	367.1029_7.84	Feruloylquinic acid Isomer 2	Hydroxycinnamic acid	COC1=C(C=CC(=C1)C=CC(=O)OC2C(CC(CC2O)(C(=O)O)O)O)O	0.0490889	1827.95	0.467	0.4905	0.975362	-0.266169
71	367.1031983_9.22659393	Feruloylquinic acid Isomer 3	Hydroxycinnamic acid	COC1=C(C=CC(=C1)C=CC(=O)OC2C(CC(CC2O)(C(=O)O)O)O)O	0.026881	9.56641e+07	0.689	0.6594	0.9946	0.233691
72	371.097024_3.79189310166667	Hydroxyferuloyl glucoside Isomer 1	Hydroxycinnamic acid	O=C(O[C@@H]1O[C@H](CO)[C@@H](O)[C@H](O)[C@H]1O)/C=C/c2cc(O)c(O)c(OC)c2	0.173389	21319.2	0.183	0.1932	0.649002	-0.426761
73	371.0979778_4.278246415	Hydroxyferuloyl glucoside Isomer 2	Hydroxycinnamic acid	O=C(O[C@@H]1O[C@H](CO)[C@@H](O)[C@H](O)[C@H]1O)/C=C/c2cc(O)c(O)c(OC)c2	0.0272732	2.46323e+08	0.716	0.7219	0.9946	0.00515419
74	372.0424406_1.60924582533333	Gluconapin	Glucosinolate	OC[C@H]1O[C@@H](SC(CCC=C)=NOS([O-])(=O)=O)[C@H](O)[C@@H](O)[C@@H]1O	0.0423753	3.36454e+12	0.631	0.621	0.9946	0.169465
75	374.0581601_2.36082702833333	Glucocochlearin or Glucoconringianin or Glucocapparisflexuosain	Glucosinolate	CCC(C)C(=NOS(=O)(=O)[O-])SC1C(C(C(C(O1)CO)O)O)O or CC(C)C\C(SC1OC(CO)C(O)C(O)C1O)=N/OS(O)(=O)=O or CCCC\C(SC1OC(CO)C(O)C(O)C1O)=N/OS(O)(=O)=O	0.00534448	3.27976e+10	0.993	0.9919	0.9946	3.70909
76	385.1130075_6.43546396833333	Sinapoyl glucoside Isomer 1	Hydroxycinnamic acid	COc1cc(cc(c1O)OC)/C=C/C(=O)OC2[C@@H]([C@H]([C@@H]([C@H](O2)CO)O)O)O	0.0761817	3.31819e+09	0.451	0.446	0.937555	-0.401682
77	385.1137559_7.06708288333333	Sinapoyl glucoside Isomer 2	Hydroxycinnamic acid	COc1cc(cc(c1O)OC)/C=C/C(=O)OC2[C@@H]([C@H]([C@@H]([C@H](O2)CO)O)O)O	0.0622155	1.609e+08	0.465	0.4566	0.94601	-0.405876
78	385.1862089_6.955780305	Vomifoliol 9-O-?-D-glucopyranoside*	Other	CC(O[C@@H]1O[C@H](CO)[C@@H](O)[C@H](O)[C@H]1O)/C=C/[C@@]2(O)C(\C)=C/C(=O)CC2(C)C	0.0150548	3.18733e+08	0.899	0.8998	0.9946	1.10018
79	386.0578614_3.20092460333333	Glucobrassicanapin	Glucosinolate	OC[C@H]1O[C@@H](SC(CCCC=C)=NOS([O-])(=O)=O)[C@H](O)[C@@H](O)[C@@H]1O	0.54685	6.2268e+10	0.129	0.1309	0.514675	-0.72455
80	388.0380271_1.09135298316667	Progoitrin	Glucosinolate	OC[C@H]1O[C@@H](SC(C[C@@H](O)C=C)=NOS([O-])(=O)=O)[C@H](O)[C@@H](O)[C@@H]1O	0.0685305	2.6099e+08	0.457	0.4325	0.935281	-0.554017
81	390.0529_1.098	Glucoconringiin or Glucoarabidopsithalianain Isomer 1	Glucosinolate	CC(C)(CC(=NOS(=O)(=O)O)S[C@H]1[C@@H]([C@H]([C@@H]([C@H](O1)CO)O)O)O)O or C(CCO)CC(=NOS(=O)(=O)[O-])SC1C(C(C(C(O1)CO)O)O)O	0.0426189	2780.44	0.63	0.628	0.9946	-0.202699
82	390.0529_1.165	Glucoconringiin or Glucoarabidopsithalianain Isomer 2	Glucosinolate	CC(C)(CC(=NOS(=O)(=O)O)S[C@H]1[C@@H]([C@H]([C@@H]([C@H](O1)CO)O)O)O)O or C(CCO)CC(=NOS(=O)(=O)[O-])SC1C(C(C(C(O1)CO)O)O)O	0.405576	106.852	0.258	0.2494	0.709016	-0.49329
83	390.0529_1.35	Glucoconringiin or Glucoarabidopsithalianain Isomer 3	Glucosinolate	CC(C)(CC(=NOS(=O)(=O)O)S[C@H]1[C@@H]([C@H]([C@@H]([C@H](O1)CO)O)O)O)O or C(CCO)CC(=NOS(=O)(=O)[O-])SC1C(C(C(C(O1)CO)O)O)O	0.328551	67.3048	0.342	0.3112	0.774642	-0.437131
84	401.1082665_4.83486888	Apodanthoside	Other	O=C(OC)C3=COC(OC1OC(CO)C(O)C(O)C1O)C2C3C=CC2C(=O)O	0.0179565	2.59089e+07	0.826	0.8252	0.9946	0.61139
85	402.0529747_1.37348620066667	Gluconapoleiferin	Glucosinolate	OC[C@H]1O[C@@H](SC(CC(O)CC=C)=NOS([O-])(=O)=O)[C@H](O)[C@@H](O)[C@@H]1O	0.274355	6.77267e+08	0.066	0.0613	0.395069	-0.921479
86	402.0892578_7.54689891	3-Methylpentyl glucosinolate or 4-Methylpentyl glucosinolate or Glucoraphasativusain Isomer 1	Glucosinolate	CCC(C)CC\C(SC1OC(CO)C(O)C(O)C1O)=N/OS(O)(=O)=O or CC(C)CCC\C(SC1OC(CO)C(O)C(O)C1O)=N/OS(O)(=O)=O or CCCCCC\C(SC1OC(CO)C(O)C(O)C1O)=N/OS(O)(=O)=O	0.0614953	4.31294e+06	0.425	0.4188	0.928877	-0.421103
87	402.089469_8.09191817666667	3-Methylpentyl glucosinolate or 4-Methylpentyl glucosinolate or Glucoraphasativusain Isomer 2	Glucosinolate	CCC(C)CC\C(SC1OC(CO)C(O)C(O)C1O)=N/OS(O)(=O)=O or CC(C)CCC\C(SC1OC(CO)C(O)C(O)C1O)=N/OS(O)(=O)=O or CCCCCC\C(SC1OC(CO)C(O)C(O)C1O)=N/OS(O)(=O)=O	0.0840667	4.29263e+07	0.8	0.7995	0.9946	-0.242683
88	404.0685_1.15	Glucocleomin	Glucosinolate	CCC(C)(O)CC(S[C@@H]1O[C@H](CO)[C@@H](O)[C@H](O)[C@H]1O)=NOS([O-])(=O)=O	0.700467	2.41862	0.555	0.5538	0.9946	-0.288573
89	408.0418715_3.48351797	Glucotropaeolin	Glucosinolate	OC[C@H]1O[C@@H](SC(CC2=CC=CC=C2)=NOS([O-])(=O)=O)[C@H](O)[C@@H](O)[C@@H]1O	0.152621	6.83243e+07	0.13	0.1385	0.51528	-0.764589
90	414.0870393_8.62790468	6-Heptenyl glucosinolate	Glucosinolate	OCC1OC(S\C(CCCCCC=C)=N\OS(O)(=O)=O)C(O)C(O)C1O	0.741607	58614.3	0.118	0.1192	0.499229	-0.300506
91	418.0295322_3.88954871666667	Glucoraphasatin	Glucosinolate	O=S(=O)(O)O\N=C(\SC1OC(CO)C(O)C(O)C1O)CC\C=C\SC	0.480719	845.254	0.571	0.5608	0.9946	-0.31015
92	418.0844561_6.48167741666667	3-Hydroxymethylpentyl glucosinolate	Glucosinolate	CCC(CO)CCC(=N\OS(=O)(=O)O)/SC1OC(CO)C(O)C(O)C1O	0.196033	719031	0.771	0.7628	0.9946	-0.287591
93	420.0457299_3.61311980333333	Glucoerucin	Glucosinolate	CSCCCC\C(SC1OC(CO)C(O)C(O)C1O)=N/OS(O)(=O)=O	0.0408243	1.69632e+08	0.898	0.888	0.9946	-0.102324
94	422.0579424_5.62345614666667	Gluconasturtiin	Glucosinolate	OC[C@H]1O[C@@H](SC(CCC2=CC=CC=C2)=NOS([O-])(=O)=O)[C@H](O)[C@@H](O)[C@@H]1O	0.0945028	1.91372e+09	0.186	0.2092	0.665336	-0.787038
95	433.1134122_12.6739444316667	Prunin*	Other	Oc1ccc(cc1)C2CC(=O)c3c(O)cc(cc3O2)O[C@@H]4O[C@H](CO)[C@@H](O)[C@H](O)[C@H]4O	0.00547484	192028	0.926	0.9205	0.9946	2.45977
96	433.1139076_8.230699755	Naringenin hexose or Naringenin chalcone hexose	Other	Oc1ccc(cc1)C2CC(=O)c3c(O)cc(cc3O2)OC4OC(CO)C(O)C(O)C4O	0.00469725	579233	0.931	0.9338	0.9946	2.67769
97	434.0615863_5.72309956	Glucoberteroin	Glucosinolate	CSCCCCCC(S[C@@H]1O[C@H](CO)[C@@H](O)[C@H](O)[C@H]1O)=NOS([O-])(=O)=O	0.668093	1.25151e+08	0.569	0.5489	0.9946	-0.319914
98	436.0409527_1.09286603366667	Glucoraphanin	Glucosinolate	CS(=O)CCCCC(S[C@@H]1O[C@H](CO)[C@@H](O)[C@H](O)[C@H]1O)=NOS([O-])(=O)=O	0.0126331	1.07904e+08	0.825	0.8369	0.9946	0.925354
99	438.0529_4.2	Epiglucobarbarin	Glucosinolate	O=S(=O)(O)O\N=C(\SC1OC(CO)C(O)C(O)C1O)CC(O)c2ccccc2	0.0373486	833.286	0.508	0.5165	0.989636	-0.250507
100	438.0530483_4.53301922666667	Glucobarbarin	Glucosinolate	O=S(=O)(O)O\N=C(\SC1OC(CO)C(O)C(O)C1O)CC(O)c2ccccc2	0.027845	1.04729e+09	0.655	0.673	0.9946	0.0713945
101	447.052907_4.34990523333333	3-Indolylmethyl glucosinolate	Glucosinolate	c1ccc2c(c1)c(c[nH]2)CC(=NOS(=O)(=O)O)S[C@H]3[C@@H]([C@H]([C@@H]([C@H](O3)CO)O)O)O	0.0578032	1.20747e+11	0.346	0.3375	0.805753	-0.591585
102	447.0930507_12.1795550466667	Astragalin* or Km 3-O-galactoside*	Flavonol	Oc1ccc(cc1)C=3Oc4cc(O)cc(O)c4C(=O)C=3O[C@@H]2O[C@H](CO)[C@@H](O)[C@H](O)[C@H]2O or Oc1ccc(cc1)C=3Oc4cc(O)cc(O)c4C(=O)C=3O[C@@H]2O[C@H](CO)[C@H](O)[C@H](O)[C@H]2O	0.0103521	4.37578e+08	0.883	0.8964	0.9946	1.49846
103	448.077_8.6	Glucolesquerellin	Glucosinolate	CSCCCCCC\C(SC1OC(CO)C(O)C(O)C1O)=N/OS(O)(=O)=O	0.698492	10.7723	0.631	0.6306	0.9946	-0.320418
104	450.0568969_1.1777740915	Glucoalyssin	Glucosinolate	CS(=O)CCCCCC(S[C@@H]1O[C@H](CO)[C@@H](O)[C@H](O)[C@H]1O)=NOS([O-])(=O)=O	0.0420922	3.77679e+08	0.527	0.5321	0.9946	-0.346292
105	452.0361495_2.954051875	Glucoerysolin	Glucosinolate	CS(=O)(=O)CCCCC(SC1OC(CO)C(O)C(O)C1O)=NOS(O)(=O)=O	0.0420045	642009	0.69	0.6883	0.9946	-0.159236
106	463.0486816_2.12727342166667	4-Hydroxyglucobrassicin	Glucosinolate	OC[C@H]1O[C@@H](SC(CC2=CNC3=CC=CC(O)=C23)=NOS(O)(=O)=O)[C@H](O)[C@@H](O)[C@@H]1O	0.123844	3.99214e+08	0.13	0.121	0.499229	-0.760915
107	464.0719_1.651	Glucohesperin	Glucosinolate	CS(=O)CCCCCC\C(SC1OC(CO)C(O)C(O)C1O)=N/OS(O)(=O)=O	0.574935	24.7169	0.003	0.0008	0.0444857	-1.0674
108	466.0521323_1.10606776616667	3-Hydroxy-5-methylsulfinylpentyl glucosinolate or 5-Methylsulfonylpentyl glucosinolate Isomer 1	Glucosinolate	CS(=O)CCC(O)CCC(=N\OS(=O)(=O)O)/SC1OC(CO)C(O)C(O)C1O or CS(=O)(=O)CCCCCC(=N\OS(=O)(=O)O)/SC1OC(CO)C(O)C(O)C1O	0.185766	67919.7	0.295	0.295	0.756074	-0.539035
109	466.051608_4.61864892833333	3-Hydroxy-5-methylsulfinylpentyl glucosinolate or 5-Methylsulfonylpentyl glucosinolate Isomer 2	Glucosinolate	CS(=O)CCC(O)CCC(=N\OS(=O)(=O)O)/SC1OC(CO)C(O)C(O)C1O or CS(=O)(=O)CCCCCC(=N\OS(=O)(=O)O)/SC1OC(CO)C(O)C(O)C1O	0.295075	50072.6	0.234	0.25	0.709016	-0.464697
110	477.0638325_6.51746401833333	4-Methoxyglucobrassicin	Glucosinolate	COC1=C2C(CC(S[C@@H]3O[C@H](CO)[C@@H](O)[C@H](O)[C@H]3O)=NOS(O)(=O)=O)=CNC2=CC=C1	0.217853	1.3265e+09	0.033	0.0312	0.300754	-1.06646
111	477.0643201_8.77159529166667	Neoglucobrassicin	Glucosinolate	CON1C=C(CC(S[C@@H]2O[C@H](CO)[C@@H](O)[C@H](O)[C@H]2O)=NOS(O)(=O)=O)C2=CC=CC=C12	0.31358	9.03861e+10	0.014	0.0115	0.19895	-1.4019
112	477.1035833_12.6253510116667	Is 3-O-glucoside*	Flavonol	Oc1ccc(cc1OC)C=3Oc4cc(O)cc(O)c4C(=O)C=3OC2OC(CO)C(O)C(O)C2O	0.0457467	5.49795e+08	0.503	0.5016	0.9861	-0.334778
113	503.1403441_3.72553990666667	Caffeoyl gentiobiose	Hydroxycinnamic acid	O=C(OC2OC(COC1OC(CO)C(O)C(O)C1O)C(O)C(O)C2O)/C=C/c3ccc(O)c(O)c3	0.298065	18902.2	0.12	0.1205	0.499229	-0.445961
114	517.1562501_4.20598591833333	Feruloyl gentiobiose Isomer 1	Hydroxycinnamic acid	O=C(OC2O[C@H](CO[C@@H]1O[C@H](CO)[C@@H](O)[C@H](O)[C@H]1O)[C@@H](O)[C@H](O)[C@H]2O)/C=C/c3ccc(O)c(OC)c3	0.0697872	226564	0.453	0.4537	0.945664	-0.467325
115	517.1546159_4.81618478	Feruloyl gentiobiose Isomer 2	Hydroxycinnamic acid	O=C(OC2O[C@H](CO[C@@H]1O[C@H](CO)[C@@H](O)[C@H](O)[C@H]1O)[C@@H](O)[C@H](O)[C@H]2O)/C=C/c3ccc(O)c(OC)c3	0.351597	6277.57	0.008	0.0057	0.136093	-1.13579
116	517.1561211_5.26263131666667	Feruloyl gentiobiose Isomer 3	Hydroxycinnamic acid	O=C(OC2O[C@H](CO[C@@H]1O[C@H](CO)[C@@H](O)[C@H](O)[C@H]1O)[C@@H](O)[C@H](O)[C@H]2O)/C=C/c3ccc(O)c(OC)c3	0.648362	284627	0.001	0.0002	0.0230667	-0.885286
117	547.1663834_3.48257158833333	Sinapoyl gentiobiose Isomer 1	Hydroxycinnamic acid	O=C(O[C@@H]2O[C@H](CO[C@@H]1O[C@H](CO)[C@@H](O)[C@H](O)[C@H]1O)[C@@H](O)[C@H](O)[C@H]2O)/C=C/c3cc(OC)c(O)c(OC)c3	0.846965	80777.4	0.006	0.0078	0.161467	-0.396736
118	547.1653516_3.81051847833333	Sinapoyl gentiobiose Isomer 2	Hydroxycinnamic acid	O=C(O[C@@H]2O[C@H](CO[C@@H]1O[C@H](CO)[C@@H](O)[C@H](O)[C@H]1O)[C@@H](O)[C@H](O)[C@H]2O)/C=C/c3cc(OC)c(O)c(OC)c3	0.580794	45950.8	0.075	0.0719	0.444239	-0.407532
119	547.1661728_5.44751710166667	Sinapoyl gentiobiose Isomer 3	Hydroxycinnamic acid	O=C(O[C@@H]2O[C@H](CO[C@@H]1O[C@H](CO)[C@@H](O)[C@H](O)[C@H]1O)[C@@H](O)[C@H](O)[C@H]2O)/C=C/c3cc(OC)c(O)c(OC)c3	0.267887	6.16694e+06	0.006	0.009	0.163895	-1.33805
120	551.1765867_8.26418467166667	Feruloyl loganic acid	Other	Oc1ccc(cc1OC)/C=C/C(=O)OC4CC3C(=COC(OC2OC(CO)C(O)C(O)C2O)C3C4C)C(=O)O	0.0103785	4.93233e+06	0.951	0.9404	0.9946	2.14489
121	561.160983_16.0864382116667	Feruloyl sinapoyl glucose Isomer 1	Hydroxycinnamic acid	O=C(OC2OC(CO)C(O)C(O)C2OC(=O)/C=C/c1ccc(O)c(OC)c1)/C=C/c3cc(OC)c(O)c(OC)c3	0.131627	558739	0.238	0.232	0.698017	-0.627595
122	561.1608_16.22	Feruloyl sinapoyl glucose Isomer 2	Hydroxycinnamic acid	O=C(OC2OC(CO)C(O)C(O)C2OC(=O)/C=C/c1ccc(O)c(OC)c1)/C=C/c3cc(OC)c(O)c(OC)c3	0.0197797	103.866	0.748	0.7463	0.9946	0.40205
123	561.1605437_17.6616561333333	Feruloyl sinapoyl glucose Isomer 3	Hydroxycinnamic acid	O=C(OC2OC(CO)C(O)C(O)C2OC(=O)/C=C/c1ccc(O)c(OC)c1)/C=C/c3cc(OC)c(O)c(OC)c3	0.111145	8572.59	0.269	0.2744	0.751392	-0.703899
124	723.2136_14.59	Sinapoyl feruloyl gentiobiose Isomer 1	Hydroxycinnamic acid	O=C(OC3OC(COC1OC(CO)C(O)C(O)C1O)C(O)C(O)C3OC(=O)/C=C/c2ccc(O)c(OC)c2)/C=C/c4cc(OC)c(O)c(OC)c4	0.283856	1502.73	0.031	0.0272	0.2941	-1.05488
125	723.2136751_14.6883430783333	Sinapoyl feruloyl gentiobiose Isomer 2	Hydroxycinnamic acid	O=C(OC3OC(COC1OC(CO)C(O)C(O)C1O)C(O)C(O)C3OC(=O)/C=C/c2ccc(O)c(OC)c2)/C=C/c4cc(OC)c(O)c(OC)c4	0.385667	1.96336e+08	0.005	0.0049	0.136093	-1.12281
126	723.2133322_15.3605658616667	Sinapoyl feruloyl gentiobiose Isomer 3	Hydroxycinnamic acid	O=C(OC3OC(COC1OC(CO)C(O)C(O)C1O)C(O)C(O)C3OC(=O)/C=C/c2ccc(O)c(OC)c2)/C=C/c4cc(OC)c(O)c(OC)c4	0.429719	1.95317e+06	0.008	0.0056	0.136093	-1.08519
127	723.2136_16.39	Sinapoyl feruloyl gentiobiose Isomer 4	Hydroxycinnamic acid	O=C(OC3OC(COC1OC(CO)C(O)C(O)C1O)C(O)C(O)C3OC(=O)/C=C/c2ccc(O)c(OC)c2)/C=C/c4cc(OC)c(O)c(OC)c4	0.207515	14.2426	0.057	0.0628	0.395069	-1.19046
128	723.2132951_16.5502192983333	Sinapoyl feruloyl gentiobiose Isomer 5	Hydroxycinnamic acid	O=C(OC3OC(COC1OC(CO)C(O)C(O)C1O)C(O)C(O)C3OC(=O)/C=C/c2ccc(O)c(OC)c2)/C=C/c4cc(OC)c(O)c(OC)c4	0.527606	3.50449e+06	0.003	0.0018	0.06228	-1.112
129	885.2663372_9.54444483333333	Sinapoly feruloyl triglucose Isomer 1	Hydroxycinnamic acid	O=C(OC4OC(COC2OC(CO)C(O)C(O)C2OC1OC(CO)C(O)C(O)C1O)C(O)C(O)C4OC(=O)/C=C/c3ccc(O)c(OC)c3)/C=C/c5cc(OC)c(O)c(OC)c5	0.558253	1.33072e+06	0.003	0.0005	0.04325	-1.19491
130	885.2672415_12.7604380916667	Sinapoly feruloyl triglucose Isomer 2	Hydroxycinnamic acid	O=C(OC4OC(COC2OC(CO)C(O)C(O)C2OC1OC(CO)C(O)C(O)C1O)C(O)C(O)C4OC(=O)/C=C/c3ccc(O)c(OC)c3)/C=C/c5cc(OC)c(O)c(OC)c5	0.630759	5802.42	0.001	0.0001	0.0173	-1.3922
131	501.1249158_6.850430045	Sinapoyl malate hexose Isomer 1	Hydroxycinnamic acid	O=C(O)C(CC(=O)O)OC(=O)/C=C/c2cc(OC)c(OC1OC(CO)C(O)C(O)C1O)c(OC)c2	0.0414678	1.14881e+06	0.768	0.7713	0.9946	-0.0341051
132	501.1249852_7.46954816166667	Sinapoyl malate hexose Isomer 2	Hydroxycinnamic acid	O=C(O)C(CC(=O)O)OC(=O)/C=C/c2cc(OC)c(OC1OC(CO)C(O)C(O)C1O)c(OC)c2	0.041479	6.09717e+06	0.803	0.8059	0.9946	-0.00503714
133	739.2078367_11.9359527216667	Sinapoyl hydroxyferuloyl gentiobiose Isomer 1	Hydroxycinnamic acid	O=C(OC3OC(COC2OC(CO)C(O)C(O)C2OC(=O)/C=C/c1cc(OC)c(O)c(OC)c1)C(O)C(O)C3O)/C=C/c4cc(O)c(O)c(OC)c4	0.246775	2.78563e+07	0.027	0.0412	0.323982	-1.03377
134	739.2086_12.08	Sinapoyl hydroxyferuloyl gentiobiose Isomer 2	Hydroxycinnamic acid	O=C(OC3OC(COC2OC(CO)C(O)C(O)C2OC(=O)/C=C/c1cc(OC)c(O)c(OC)c1)C(O)C(O)C3O)/C=C/c4cc(O)c(O)c(OC)c4	0.199517	133.425	0.087	0.0885	0.499229	-1.00357
135	739.2025673_12.7592059033333	Sinapoyl hydroxyferuloyl gentiobiose Isomer 3	Hydroxycinnamic acid	O=C(OC3OC(COC2OC(CO)C(O)C(O)C2OC(=O)/C=C/c1cc(OC)c(O)c(OC)c1)C(O)C(O)C3O)/C=C/c4cc(O)c(O)c(OC)c4	0.142112	144085	0.127	0.1156	0.499229	-0.92374
136	739.2077754_14.6000693683333	Sinapoyl hydroxyferuloyl gentiobiose Isomer 4	Hydroxycinnamic acid	O=C(OC3OC(COC2OC(CO)C(O)C(O)C2OC(=O)/C=C/c1cc(OC)c(O)c(OC)c1)C(O)C(O)C3O)/C=C/c4cc(O)c(O)c(OC)c4	0.187339	108852	0.067	0.0618	0.395069	-0.949906
137	693.2026125_15.1384545266667	Diferuloyl gentiobiose Isomer 1	Hydroxycinnamic acid	O=C(OC3OC(COC1OC(CO)C(O)C(O)C1O)C(O)C(O)C3OC(=O)/C=C/c2ccc(O)c(OC)c2)/C=C/c4ccc(O)c(OC)c4	0.34649	5.27032e+06	0.04	0.0339	0.300754	-0.78878
138	693.2038839_15.855051365	Diferuloyl gentiobiose Isomer 2	Hydroxycinnamic acid	O=C(OC3OC(COC1OC(CO)C(O)C(O)C1O)C(O)C(O)C3OC(=O)/C=C/c2ccc(O)c(OC)c2)/C=C/c4ccc(O)c(OC)c4	0.340692	45438.8	0.035	0.0478	0.367529	-0.736639
139	693.20309_16.8118300833333	Diferuloyl gentiobiose Isomer 3	Hydroxycinnamic acid	O=C(OC3OC(COC1OC(CO)C(O)C(O)C1O)C(O)C(O)C3OC(=O)/C=C/c2ccc(O)c(OC)c2)/C=C/c4ccc(O)c(OC)c4	0.408991	69423.7	0.016	0.0217	0.288777	-0.75735
140	709.198_12.39	Feruloyl hydroxyferuloyl gentiobiose	Hydroxycinnamic acid	O=C(OC3OC(COC2OC(CO)C(O)C(O)C2OC(=O)/C=C/c1ccc(O)c(OC)c1)C(O)C(O)C3O)/C=C/c4cc(O)c(O)c(OC)c4	0.657175	65.2766	0.007	0.0048	0.136093	-0.760144
141	725.1925024_10.0817812316667	Dihydroxyferuloyl gentiobiose	Hydroxycinnamic acid	O=C(OC3OC(COC2OC(CO)C(O)C(O)C2OC(=O)/C=C/c1cc(O)c(O)c(OC)c1)C(O)C(O)C3O)/C=C/c4cc(O)c(O)c(OC)c4	0.318557	384083	0.151	0.137	0.51528	-0.510809
142	591.1730418_15.5205446616667	1,2-disinapoyl glucoside Isomer 1	Hydroxycinnamic acid	O=C(OC2OC(CO)C(O)C(O)C2OC(=O)/C=C/c1cc(OC)c(O)c(OC)c1)/C=C/c3cc(OC)c(O)c(OC)c3	0.0529947	1.43848e+06	0.356	0.3521	0.828752	-0.590078
143	591.1726717_17.9272420166667	1,2-disinapoyl glucoside Isomer 2	Hydroxycinnamic acid	O=C(OC2OC(CO)C(O)C(O)C2OC(=O)/C=C/c1cc(OC)c(O)c(OC)c1)/C=C/c3cc(OC)c(O)c(OC)c3	0.0217175	254430	0.732	0.7119	0.9946	0.28861
144	709.1975221_12.3304951416667	Sinapoyl caffeoyl diglucoside Isomer 1	Hydroxycinnamic acid	O=C(OC3OC(COC2OC(CO)C(O)C(O)C2OC(=O)/C=C/c1cc(OC)c(O)c(OC)c1)C(O)C(O)C3O)/C=C/c4ccc(O)c(O)c4	0.0902665	1.79644e+07	0.343	0.3392	0.805753	-0.57878
145	709.198_12.65	Sinapoyl caffeoyl diglucoside Isomer 2	Hydroxycinnamic acid	O=C(OC3OC(COC2OC(CO)C(O)C(O)C2OC(=O)/C=C/c1cc(OC)c(O)c(OC)c1)C(O)C(O)C3O)/C=C/c4ccc(O)c(O)c4	0.444922	39.5959	0.033	0.0336	0.300754	-0.867666
146	709.1981353_14.8958765416667	Sinapoyl caffeoyl diglucoside Isomer 3	Hydroxycinnamic acid	O=C(OC3OC(COC2OC(CO)C(O)C(O)C2OC(=O)/C=C/c1cc(OC)c(O)c(OC)c1)C(O)C(O)C3O)/C=C/c4ccc(O)c(O)c4	0.131702	21533.1	0.21	0.2176	0.66628	-0.760233
147	753.2248057_14.0671004433333	Disinapoyl gentiobiose Isomer 1	Hydroxycinnamic acid	O=C(OC3OC(COC1OC(CO)C(O)C(O)C1O)C(O)C(O)C3OC(=O)/C=C/c2cc(OC)c(O)c(OC)c2)/C=C/c4cc(OC)c(O)c(OC)c4	0.109175	5.97651e+08	0.118	0.1212	0.499229	-0.893651
148	753.2237052_14.8414909216667	Disinapoyl gentiobiose Isomer 2	Hydroxycinnamic acid	O=C(OC3OC(COC1OC(CO)C(O)C(O)C1O)C(O)C(O)C3OC(=O)/C=C/c2cc(OC)c(O)c(OC)c2)/C=C/c4cc(OC)c(O)c(OC)c4	0.157275	7.33427e+06	0.1	0.0953	0.499229	-0.913825
149	753.2238327_16.1303476683333	Disinapoyl gentiobiose Isomer 3	Hydroxycinnamic acid	O=C(OC3OC(COC1OC(CO)C(O)C(O)C1O)C(O)C(O)C3OC(=O)/C=C/c2cc(OC)c(O)c(OC)c2)/C=C/c4cc(OC)c(O)c(OC)c4	0.137788	8.52979e+06	0.113	0.1038	0.499229	-0.862984
150	915.2769634_9.630780325	Disinapoyl triglucoside Isomer 1	Hydroxycinnamic acid	O=C(OC4OC(COC2OC(CO)C(O)C(O)C2OC1OC(CO)C(O)C(O)C1O)C(O)C(O)C4OC(=O)/C=C/c3cc(OC)c(O)c(OC)c3)/C=C/c5cc(OC)c(O)c(OC)c5	0.299534	25538.4	0.021	0.0234	0.289157	-0.800833
151	915.2743011_10.47681221	Disinapoyl triglucoside Isomer 2	Hydroxycinnamic acid	O=C(OC4OC(COC2OC(CO)C(O)C(O)C2OC1OC(CO)C(O)C(O)C1O)C(O)C(O)C4OC(=O)/C=C/c3cc(OC)c(O)c(OC)c3)/C=C/c5cc(OC)c(O)c(OC)c5	0.609437	11389.9	0.065	0.0582	0.387254	-0.337701
152	931.251173_12.5603625383333	Sinapoyl dihydroxyferuloyl gentiobiose	Hydroxycinnamic acid	O=C(OC4OC(COC2OC(CO)C(O)C(O)C2OC(=O)/C=C/c1cc(O)c(O)c(OC)c1)C(O)C(O)C4OC(=O)/C=C/c3cc(OC)c(O)c(OC)c3)/C=C/c5cc(O)c(O)c(OC)c5	0.23263	29603	0.278	0.2758	0.751392	-0.529257
153	899.2609686_17.4450693333333	Diferuloyl sinapoyl gentiobiose	Hydroxycinnamic acid	O=C(OC4OC(COC2OC(CO)C(O)C(O)C2OC(=O)/C=C/c1ccc(O)c(OC)c1)C(O)C(O)C4OC(=O)/C=C/c3ccc(O)c(OC)c3)/C=C/c5cc(OC)c(O)c(OC)c5	0.128832	561181	0.163	0.1722	0.607971	-0.713883
154	945.266194_14.1837104833333	Disinapoyl hydroxyferuloyl gentiobiose Isomer 1	Hydroxycinnamic acid	O=C(OC4OC(COC2OC(CO)C(O)C(O)C2OC(=O)/C=C/c1cc(OC)c(O)c(OC)c1)C(O)C(O)C4OC(=O)/C=C/c3cc(O)c(O)c(OC)c3)/C=C/c5cc(OC)c(O)c(OC)c5	0.14395	2.41438e+06	0.247	0.2461	0.709016	-0.636391
155	945.2666884_17.5372637833333	Disinapoyl hydroxyferuloyl gentiobiose Isomer 2	Hydroxycinnamic acid	O=C(OC4OC(COC2OC(CO)C(O)C(O)C2OC(=O)/C=C/c1cc(OC)c(O)c(OC)c1)C(O)C(O)C4OC(=O)/C=C/c3cc(O)c(O)c(OC)c3)/C=C/c5cc(OC)c(O)c(OC)c5	0.607102	14200.5	0.02	0.0243	0.289924	-0.766396
156	929.2711036_16.75519255	Disinapoyl feruloyl gentiobiose Isomer 1	Hydroxycinnamic acid	O=C(OC4OC(COC2OC(CO)C(O)C(O)C2OC(=O)/C=C/c1cc(OC)c(O)c(OC)c1)C(O)C(O)C4OC(=O)/C=C/c3ccc(O)c(OC)c3)/C=C/c5cc(OC)c(O)c(OC)c5	0.127739	3.802e+07	0.158	0.1489	0.53666	-0.704978
157	929.2715_16.91	Disinapoyl feruloyl gentiobiose Isomer 2	Hydroxycinnamic acid	O=C(OC4OC(COC2OC(CO)C(O)C(O)C2OC(=O)/C=C/c1cc(OC)c(O)c(OC)c1)C(O)C(O)C4OC(=O)/C=C/c3ccc(O)c(OC)c3)/C=C/c5cc(OC)c(O)c(OC)c5	0.0614564	1100.16	0.52	0.5116	0.989636	-0.361461
158	929.2715_17.94	Disinapoyl feruloyl gentiobiose Isomer 3	Hydroxycinnamic acid	O=C(OC4OC(COC2OC(CO)C(O)C(O)C2OC(=O)/C=C/c1cc(OC)c(O)c(OC)c1)C(O)C(O)C4OC(=O)/C=C/c3ccc(O)c(OC)c3)/C=C/c5cc(OC)c(O)c(OC)c5	0.158289	45.9227	0.195	0.2168	0.66628	-0.527972
159	929.2709961_18.11191455	Disinapoyl feruloyl gentiobiose Isomer 4	Hydroxycinnamic acid	O=C(OC4OC(COC2OC(CO)C(O)C(O)C2OC(=O)/C=C/c1cc(OC)c(O)c(OC)c1)C(O)C(O)C4OC(=O)/C=C/c3ccc(O)c(OC)c3)/C=C/c5cc(OC)c(O)c(OC)c5	0.0971951	1.45998e+06	0.256	0.2752	0.751392	-0.588279
160	929.270918_19.6076676833333	Disinapoyl feruloyl gentiobiose Isomer 5	Hydroxycinnamic acid	O=C(OC4OC(COC2OC(CO)C(O)C(O)C2OC(=O)/C=C/c1cc(OC)c(O)c(OC)c1)C(O)C(O)C4OC(=O)/C=C/c3ccc(O)c(OC)c3)/C=C/c5cc(OC)c(O)c(OC)c5	0.895536	447998	0.001	0.0007	0.0444857	-0.678659
161	929.2710545_20.7547623666667	Disinapoyl feruloyl gentiobiose Isomer 6	Hydroxycinnamic acid	O=C(OC4OC(COC2OC(CO)C(O)C(O)C2OC(=O)/C=C/c1cc(OC)c(O)c(OC)c1)C(O)C(O)C4OC(=O)/C=C/c3ccc(O)c(OC)c3)/C=C/c5cc(OC)c(O)c(OC)c5	0.832519	5702.19	0.002	0.0013	0.0499778	-0.699342
162	855.2555335_9.88450658166667	Diferuloyl triglucoside	Hydroxycinnamic acid	O=C(OC4OC(COC2OC(CO)C(O)C(O)C2OC1OC(CO)C(O)C(O)C1O)C(O)C(O)C4OC(=O)/C=C/c3ccc(O)c(OC)c3)/C=C/c5ccc(O)c(OC)c5	0.444172	13391.4	0.011	0.0084	0.161467	-1.09344
163	1091.324832_11.8972156616667	Disinapoyl feruloyl triglucose	Hydroxycinnamic acid	Oc1ccc(cc1OC)/C=C/C(=O)OC6C(O)C(O)C(COC4OC(COC(=O)/C=C/c2cc(OC)c(O)c(OC)c2)C(O)C(O)C4OC3OC(CO)C(O)C(O)C3O)OC6OC(=O)/C=C/c5cc(OC)c(O)c(OC)c5	0.320481	404852	0.106	0.1184	0.499229	-0.434825
164	959.2815389_16.15128595	Trisinapoyl gentiobiose Isomer 1	Hydroxycinnamic acid	O=C(OC4OC(COC2OC(CO)C(O)C(O)C2OC(=O)/C=C/c1cc(OC)c(O)c(OC)c1)C(O)C(O)C4OC(=O)/C=C/c3cc(OC)c(O)c(OC)c3)/C=C/c5cc(OC)c(O)c(OC)c5	0.0949505	1.2906e+08	0.209	0.1997	0.657074	-0.766635
165	959.2822516_17.6927752666667	Trisinapoyl gentiobiose Isomer 2	Hydroxycinnamic acid	O=C(OC4OC(COC2OC(CO)C(O)C(O)C2OC(=O)/C=C/c1cc(OC)c(O)c(OC)c1)C(O)C(O)C4OC(=O)/C=C/c3cc(OC)c(O)c(OC)c3)/C=C/c5cc(OC)c(O)c(OC)c5	0.0826063	1.49019e+06	0.276	0.2851	0.752875	-0.656877
166	959.2823244_19.2165308666667	Trisinapoyl gentiobiose Isomer 3	Hydroxycinnamic acid	O=C(OC4OC(COC2OC(CO)C(O)C(O)C2OC(=O)/C=C/c1cc(OC)c(O)c(OC)c1)C(O)C(O)C4OC(=O)/C=C/c3cc(OC)c(O)c(OC)c3)/C=C/c5cc(OC)c(O)c(OC)c5	0.406213	1.25347e+06	0.029	0.0323	0.300754	-1.0598
167	519.1141261_14.05030732	Is 3-O-acetylglucoside	Flavonol	Oc1ccc(cc1OC)C=3Oc4cc(O)cc(O)c4C(=O)C=3OC2OC(COC(C)=O)C(O)C(O)C2O	0.0882277	30468.3	0.45	0.4439	0.937555	-0.454345
168	639.1561242_7.152076025	Is 3,7-di-O-glucoside	Flavonol	OC5C(O)C(O)C(CO)OC5Oc2cc3OC(=C(OC1OC(CO)C(O)C(O)C1O)C(=O)c3c(O)c2)c4ccc(O)c(OC)c4	0.0142884	1.11391e+10	0.894	0.9079	0.9946	1.34794
169	639.1558803_9.83365889166667	Is 3-O-sophoroside or Is 7-O-sophoroside	Flavonol	Oc1ccc(cc1OC)C=4Oc5cc(O)cc(O)c5C(=O)C=4OC3OC(COC2OC(CO)C(O)C(O)C2O)C(O)C(O)C3O or Oc1ccc(cc1OC)C=4Oc5cc(OC3OC(CO)C(O)C(O)C3OC2OC(CO)C(O)C(O)C2O)cc(O)c5C(=O)C=4O	0.0763188	280093	0.666	0.6527	0.9946	-0.297064
170	801.2089_5.02	Is 3-O-sophoroside-7-O-glucoside	Flavonol	OC6C(O)C(O)C(CO)OC6Oc3cc4OC(=C(OC2OC(CO)C(O)C(O)C2OC1OC(CO)C(O)C(O)C1O)C(=O)c4c(O)c3)c5ccc(O)c(OC)c5	0.373881	0.131861	0.122	0.1092	0.499229	-0.477222
171	831.1981724_12.4036591783333	Is 3-O-hydroxyferuloylglucoside-7-O-glucoside Isomer 1	Flavonol	Oc1cc(cc(OC)c1O)/C=C/C(=O)OC6C(O)C(O)C(CO)OC6OC=3C(=O)c5c(O)cc(OC2OC(CO)C(O)C(O)C2O)cc5OC=3c4ccc(O)c(OC)c4	0.140207	24261.1	0.181	0.1851	0.634105	-0.7834
172	831.1996905_12.849620505	Is 3-O-hydroxyferuloylglucoside-7-O-glucoside Isomer 2	Flavonol	Oc1cc(cc(OC)c1O)/C=C/C(=O)OC6C(O)C(O)C(CO)OC6OC=3C(=O)c5c(O)cc(OC2OC(CO)C(O)C(O)C2O)cc5OC=3c4ccc(O)c(OC)c4	0.00858257	444872	0.973	0.9717	0.9946	2.48697
173	845.2139246_13.80206169	Is 3-O-sinapoylglucoside-7-O-glucoside Isomer 1	Flavonol	COc1cc(cc(OC)c1O)/C=C/C(=O)OCC6OC(OC=3C(=O)c5c(O)cc(OC2OC(CO)C(O)C(O)C2O)cc5OC=3c4ccc(O)c(OC)c4)C(O)C(O)C6O	0.0548338	230688	0.397	0.3989	0.902088	-0.514563
174	845.2142609_14.4871839883333	Is 3-O-sinapoylglucoside-7-O-glucoside Isomer 2	Flavonol	COc1cc(cc(OC)c1O)/C=C/C(=O)OCC6OC(OC=3C(=O)c5c(O)cc(OC2OC(CO)C(O)C(O)C2O)cc5OC=3c4ccc(O)c(OC)c4)C(O)C(O)C6O	0.00574864	5.98006e+06	0.985	0.9849	0.9946	3.01383
175	1007.265233_7.22301257	Is 3-O-sinapoylsophoroside-7-O-glucoside	Flavonol	OC7C(O)C(O)C(CO)OC7Oc5cc6OC(c1ccc(O)c(OC)c1)=C(OC4OC(CO)C(O)C(O)C4OC3OC(CO)C(O)C(O)C3OC(=O)/C=C/c2cc(OC)c(O)c(OC)c2)C(=O)c6c(O)c5	0.00822433	882314	0.951	0.9448	0.9946	2.28269
176	609.1456836_6.769575195	Km 3,7-di-O-glucoside	Flavonol	OCC1OC(OC2=CC(O)=C3C(=O)C(OC4OC(CO)C(O)C(O)C4O)=C(OC3=C2)C2=CC=C(O)C=C2)C(O)C(O)C1O	0.0209412	3.63385e+09	0.805	0.8092	0.9946	0.358422
177	609.1452322_11.6575732733333	Km 3-O-diglucoside or Km 7-O-diglucoside	Flavonol	Oc1ccc(cc1)C=4Oc5cc(O)cc(O)c5C(=O)C=4OC3OC(COC2OC(CO)C(O)C(O)C2O)C(O)C(O)C3O or Oc1ccc(cc1)C=4Oc5cc(OC3OC(COC2OC(CO)C(O)C(O)C2O)C(O)C(O)C3O)cc(O)c5C(=O)C=4O	0.172879	29928.5	0.834	0.8187	0.9946	-0.275693
178	609.1454727_9.57393146	Km 3-O-sophoroside*	Flavonol	Oc1ccc(cc1)C=5Oc2cc(O)cc(O)c2C(=O)C=5OC4OC(CO)C(O)C(O)C4OC3OC(CO)C(O)C(O)C3O	0.0104134	3.46892e+09	0.893	0.8583	0.9946	1.5025
179	755.1824999_11.9874313716667	Km 3-O-p-coumaroylsophoroside	Flavonol	Oc1ccc(cc1)C=6Oc2cc(O)cc(O)c2C(=O)C=6OC5OC(CO)C(O)C(O)C5OC4OC(COC(=O)/C=C/c3ccc(O)cc3)C(O)C(O)C4O	0.025713	8.45321e+07	0.74	0.7444	0.9946	0.00760923
180	755.1824271_14.49291328	Km 3-O-p-coumaroyldiglucoside	Flavonol	Oc1ccc(cc1)/C=C/C(=O)OC6C(O)C(O)C(CO)OC6OCC5OC(OC=2C(=O)c4c(O)cc(O)cc4OC=2c3ccc(O)cc3)C(O)C(O)C5O	0.0205542	2.20811e+06	0.777	0.7872	0.9946	0.187266
181	801.1879192_9.45278242666667	Km 3-O-hydroxyferuloylsophoroside	Flavonol	Oc1ccc(cc1)C=6Oc2cc(O)cc(O)c2C(=O)C=6OC5OC(CO)C(O)C(O)C5OC4OC(CO)C(O)C(O)C4OC(=O)/C=C/c3cc(O)c(O)c(OC)c3	0.0326569	5.07234e+08	0.752	0.7642	0.9946	-0.0900399
182	771.1778178_10.2516746783333	Km 3-O-caffeoylsophoroside	Flavonol	Oc1ccc(cc1)C=6Oc2cc(O)cc(O)c2C(=O)C=6OC5OC(CO)C(O)C(O)C5OC4OC(COC(=O)/C=C/c3ccc(O)c(O)c3)C(O)C(O)C4O	0.0269627	2.0628e+09	0.79	0.7872	0.9946	0.0336734
183	771.1774059_13.177189805	Km 3-O-caffeoyldiglucoside	Flavonol	Oc1ccc(cc1O)/C=C/C(=O)OC6C(O)C(O)C(COC2OC(CO)C(O)C(O)C2O)OC6OC=3C(=O)c5c(O)cc(O)cc5OC=3c4ccc(O)cc4	0.0317259	588554	0.778	0.8031	0.9946	-0.0860651
184	785.1932342_11.6509231766667	Km 3-O-feruloylsophoroside	Flavonol	Oc1ccc(cc1)C=6Oc2cc(O)cc(O)c2C(=O)C=6OC5OC(CO)C(O)C(O)C5OC4OC(COC(=O)/C=C/c3ccc(O)c(OC)c3)C(O)C(O)C4O	0.0150831	1.52662e+09	0.825	0.8402	0.9946	0.427971
185	785.1913418_14.5472856716667	Km 3-O-feruloyldiglucoside	Flavonol	Oc1ccc(cc1OC)/C=C/C(=O)OC6C(O)C(O)C(CO)OC6OCC5OC(OC=2C(=O)c4c(O)cc(O)cc4OC=2c3ccc(O)cc3)C(O)C(O)C5O	0.0108943	4.70311e+06	0.915	0.9083	0.9946	0.978688
186	785.1929_14.23	Km 3-O-feruloylglucoside-7-O-glucoside	Flavonol	Oc1ccc(cc1OC)/C=C/C(=O)OC6C(O)C(O)C(CO)OC6OC=3C(=O)c5c(O)cc(OC2OC(CO)C(O)C(O)C2O)cc5OC=3c4ccc(O)cc4	0.131689	12.227	0.207	0.2064	0.665336	-0.704689
187	815.2028863_13.6304460583333	Km 3-O-sinapoylglucoside-7-O-glucoside Isomer 1	Flavonol	COc1cc(cc(OC)c1O)/C=C/C(=O)OC6C(O)C(O)C(CO)OC6OC=3C(=O)c5c(O)cc(OC2OC(CO)C(O)C(O)C2O)cc5OC=3c4ccc(O)cc4	0.0204245	974171	0.745	0.7255	0.9946	0.375218
188	815.2037576_14.4384755866667	Km 3-O-sinapoylglucoside-7-O-glucoside Isomer 2	Flavonol	COc1cc(cc(OC)c1O)/C=C/C(=O)OC6C(O)C(O)C(CO)OC6Oc4cc5OC(c2ccc(O)cc2)=C(OC3OC(CO)C(O)C(O)C3O)C(=O)c5c(O)c4	0.0146785	2.25996e+06	0.803	0.829	0.9946	0.915649
189	815.2028974_10.73493018	Km 3-O-sinapoylsophoroside	Flavonol	Oc1ccc(cc1)C=6Oc2cc(O)cc(O)c2C(=O)C=6OC5OC(CO)C(O)C(O)C5OC4OC(COC(=O)/C=C/c3cc(OC)c(O)c(OC)c3)C(O)C(O)C4O	0.0182284	8.82617e+08	0.699	0.7181	0.9946	0.315993
190	771.1986219_4.69600445166667	Km 3-O-sophoroside-7-O-glucoside	Flavonol	OC6C(O)C(O)C(CO)OC6Oc3cc4OC(=C(OC2OC(CO)C(O)C(O)C2OC1OC(CO)C(O)C(O)C1O)C(=O)c4c(O)c3)c5ccc(O)cc5	0.0884238	2.99985e+09	0.334	0.3377	0.805753	-0.611642
191	771.1990209_6.68030759833333	Km 3-O-diglucoside-7-O-glucoside	Flavonol	OC6C(O)C(O)C(CO)OC6Oc3cc4OC(=C(OC2OC(COC1OC(CO)C(O)C(O)C1O)C(O)C(O)C2O)C(=O)c4c(O)c3)c5ccc(O)cc5	0.215253	3.84748e+06	0.431	0.4461	0.937555	-0.414014
192	917.2352395_7.25304115	Km 3-O-p-coumaroylsophoroside-7-O-glucoside	Flavonol	OC7C(O)C(O)C(CO)OC7Oc5cc6OC(c1ccc(O)cc1)=C(OC4OC(CO)C(O)C(O)C4OC3OC(CO)C(O)C(O)C3OC(=O)/C=C/c2ccc(O)cc2)C(=O)c6c(O)c5	0.0171437	5.73718e+08	0.89	0.8642	0.9946	1.31219
193	917.2353835_9.01040236666667	Km 3-O-p-coumaroyldiglucoside-7-O-glucoside	Flavonol	OC7C(O)C(O)C(CO)OC7Oc5cc6OC(c1ccc(O)cc1)=C(OC4OC(CO)C(O)C(O)C4OC3OC(CO)C(O)C(O)C3OC(=O)/C=C/c2ccc(O)cc2)C(=O)c6c(O)c5	0.0195336	2.79572e+07	0.8	0.8269	0.9946	0.903512
194	933.2313498_5.80542727333333	Km 3-O-caffeoylsophoroside-7-O-glucoside	Flavonol	OC7C(O)C(O)C(CO)OC7Oc5cc6OC(c1ccc(O)cc1)=C(OC4OC(CO)C(O)C(O)C4OC3OC(CO)C(O)C(O)C3OC(=O)/C=C/c2ccc(O)c(O)c2)C(=O)c6c(O)c5	0.0145605	3.84792e+10	0.942	0.9381	0.9946	1.82363
195	933.2296844_7.92240002166667	Km 3-O-caffeoyldiglucoside-7-O-glucoside	Flavonol	Oc1ccc(cc1O)/C=C/C(=O)OC7C(O)C(O)C(CO)OC7OCC6OC(OC=3C(=O)c5c(O)cc(OC2OC(CO)C(O)C(O)C2O)cc5OC=3c4ccc(O)cc4)C(O)C(O)C6O	0.0190918	1.31858e+07	0.836	0.8454	0.9946	1.02577
196	933.2301637_10.0233888083333	Km 3-O-caffeoylsophorotrioside	Flavonol	Oc1ccc(cc1)C=7Oc2cc(O)cc(O)c2C(=O)C=7OC6OC(CO)C(O)C(O)C6OC5OC(CO)C(O)C(O)C5OC4OC(COC(=O)/C=C/c3ccc(O)c(O)c3)C(O)C(O)C4O	0.193608	150419	0.078	0.0799	0.476645	-0.761265
197	963.2398438_7.60627615666667	Km 3-O-hydroxyferuloyldiglucoside-7-O-glucoside Isomer 1	Flavonol	Oc1cc(cc(OC)c1O)/C=C/C(=O)OC7C(O)C(O)C(CO)OC7OCC6OC(OC=3C(=O)c5c(O)cc(OC2OC(CO)C(O)C(O)C2O)cc5OC=3c4ccc(O)cc4)C(O)C(O)C6O	0.0103768	1.15438e+07	0.952	0.9567	0.9946	2.35495
198	963.2409984_8.034750905	Km 3-O-hydroxyferuloyldiglucoside-7-O-glucoside Isomer 2	Flavonol	Oc1cc(cc(OC)c1O)/C=C/C(=O)OC7C(O)C(O)C(CO)OC7OCC6OC(OC=3C(=O)c5c(O)cc(OC2OC(CO)C(O)C(O)C2O)cc5OC=3c4ccc(O)cc4)C(O)C(O)C6O	0.0610924	167967	0.402	0.3887	0.890664	-0.476594
199	963.241836_5.49520704166667	Km 3-O-hydroxyferuloylsophoroside-7-O-glucoside	Flavonol	OC7C(O)C(O)C(CO)OC7Oc5cc6OC(c1ccc(O)cc1)=C(OC4OC(CO)C(O)C(O)C4OC3OC(CO)C(O)C(O)C3OC(=O)/C=C/c2cc(O)c(O)c(OC)c2)C(=O)c6c(O)c5	0.0113446	2.84277e+10	0.968	0.9701	0.9946	2.4985
200	963.2411901_9.19440503	Km 3-O-hydroxyferuloylsophorotrioside	Flavonol	Oc1ccc(cc1)C=7Oc2cc(O)cc(O)c2C(=O)C=7OC6OC(CO)C(O)C(O)C6OC5OC(CO)C(O)C(O)C5OC4OC(COC(=O)/C=C/c3cc(O)c(O)c(OC)c3)C(O)C(O)C4O	0.327641	288523	0.254	0.2423	0.709016	-0.362093
201	947.2462261_7.02612468	Km 3-O-feruloylsophoroside-7-O-glucoside	Flavonol	OC7C(O)C(O)C(CO)OC7Oc5cc6OC(c1ccc(O)cc1)=C(OC4OC(CO)C(O)C(O)C4OC3OC(CO)C(O)C(O)C3OC(=O)/C=C/c2ccc(O)c(OC)c2)C(=O)c6c(O)c5	0.0130082	1.59931e+10	0.946	0.9428	0.9946	1.93836
202	947.2453322_8.98201804666667	Km 3-O-feruloyldiglucoside-7-O-glucoside	Flavonol	OC7C(O)C(O)C(CO)OC7Oc5cc6OC(c1ccc(O)cc1)=C(OC4OC(COC3OC(COC(=O)/C=C/c2ccc(O)c(OC)c2)C(O)C(O)C3O)C(O)C(O)C4O)C(=O)c6c(O)c5	0.0137093	4.00606e+07	0.897	0.9031	0.9946	1.6762
203	947.2457174_11.350163585	Km 3-O-feruloylsophorotrioside	Flavonol	Oc1ccc(cc1)C=7Oc2cc(O)cc(O)c2C(=O)C=7OC6OC(CO)C(O)C(O)C6OC5OC(COC(=O)/C=C/c3ccc(O)c(OC)c3)C(O)C(O)C5OC4OC(CO)C(O)C(O)C4O	0.398358	854383	0.066	0.0563	0.386706	-0.453771
204	947.245712_11.9966402933333	Km 3-O-sophoroside-7-O-feruloylglucoside	Flavonol	Oc1ccc(cc1OC)/C=C\C(=O)OC7C(O)C(O)C(CO)OC7Oc4cc5OC(=C(OC3OC(CO)C(O)C(O)C3OC2OC(CO)C(O)C(O)C2O)C(=O)c5c(O)c4)c6ccc(O)cc6	0.648801	12218.4	0.022	0.021	0.288777	-0.663709
205	977.2570127_6.717757555	Km 3-O-sinapoylsophoroside-7-O-glucoside	Flavonol	OC7C(O)C(O)C(CO)OC7Oc5cc6OC(c1ccc(O)cc1)=C(OC4OC(CO)C(O)C(O)C4OC3OC(CO)C(O)C(O)C3OC(=O)/C=C/c2cc(OC)c(O)c(OC)c2)C(=O)c6c(O)c5	0.0202105	1.92348e+10	0.81	0.8147	0.9946	0.8025
206	977.2557248_8.70113714333333	Km 3-O-sinapoyldiglucoside-7-O-glucoside	Flavonol	COc1cc(cc(OC)c1O)/C=C/C(=O)OC7C(O)C(O)C(CO)OC7OCC6OC(OC=3C(=O)c5c(O)cc(OC2OC(CO)C(O)C(O)C2O)cc5OC=3c4ccc(O)cc4)C(O)C(O)C6O	0.01917	8.0858e+06	0.816	0.8286	0.9946	0.940138
207	977.2575295_11.6160020166667	Km 3-O-sophoroside-7-O-sinapoylglucoside	Flavonol	COc1cc(cc(OC)c1O)/C=C\C(=O)OC7C(O)C(O)C(CO)OC7Oc4cc5OC(=C(OC3OC(CO)C(O)C(O)C3OC2OC(CO)C(O)C(O)C2O)C(=O)c5c(O)c4)c6ccc(O)cc6	0.194815	41760.9	0.137	0.1361	0.51528	-0.573909
208	977.2574008_12.70782578	Km 3-O-diglucoside-7-O-sinapoylglucoside	Flavonol	COc1cc(cc(OC)c1O)/C=C\C(=O)OC7C(O)C(O)C(CO)OC7Oc4cc5OC(=C(OC3OC(COC2OC(CO)C(O)C(O)C2O)C(O)C(O)C3O)C(=O)c5c(O)c4)c6ccc(O)cc6	0.00875751	941766	0.916	0.9153	0.9946	1.78391
209	1125.273811_10.7168054	Km 3-O-hydroxyferuloyldiglucoside-7-O-caffeoylglucoside	Flavonol	Oc1ccc(cc1O)/C=C\C(=O)OC8C(O)C(O)C(CO)OC8Oc6cc7OC(c2ccc(O)cc2)=C(OC5OC(COC4OC(COC(=O)\C=C/c3cc(O)c(O)c(OC)c3)C(O)C(O)C4O)C(O)C(O)C5O)C(=O)c7c(O)c6	0.0136821	5.58014e+07	0.793	0.792	0.9946	0.626405
210	1139.289339_13.4857224783333	Km 3-O-caffeoyldiglucoside-7-O-sinapoylglucoside	Flavonol	COc1cc(cc(OC)c1O)/C=C\C(=O)OC8C(O)C(O)C(CO)OC8Oc6cc7OC(c2ccc(O)cc2)=C(OC5OC(COC4OC(COC(=O)\C=C/c3ccc(O)c(O)c3)C(O)C(O)C4O)C(O)C(O)C5O)C(=O)c7c(O)c6	0.00723341	376717	0.912	0.913	0.9946	2.15508
211	1139.293812_15.2460277116667	Km 3-O-caffeoylsinapoyltriglucoside	Flavonol	Oc1ccc(cc1O)/C=C/C(=O)OCC8OC(OCC7OC(OC5C(OC3=C(Oc2cc(O)cc(O)c2C3=O)c4ccc(O)cc4)OC(CO)C(O)C5O)C(OC(=O)/C=C/c6cc(OC)c(O)c(OC)c6)C(O)C7O)C(O)C(O)C8O	0.695757	3381.75	0.033	0.0399	0.323982	-0.359838
212	1153.308503_14.3937845133333	Km 3-O-feruloyldiglucoside-7-O-sinapoylglucoside	Flavonol	O=C(OC7OC(COC6C(O)C(O)C(CO)OC6OC4=C(Oc3cc(OC2OC(CO)C(O)C(O)C2OC(=O)\C=C/c1cc(OC)c(O)c(OC)c1)cc(O)c3C4=O)c5ccc(O)cc5)C(O)C(O)C7O)\C=C/c8ccc(O)c(OC)c8	0.00687068	282313	0.964	0.9691	0.9946	2.45469
213	1153.306528_16.5798783933333	Km 3-O-feruloylsinapoyltriglucoside	Flavonol	COc1cc(cc(OC)c1O)/C=C\C(=O)OC8C(O)C(O)C(CO)OC8OCC7OC(OC=2C(=O)c4c(O)cc(O)cc4OC=2c3ccc(O)cc3)C(OC6OC(CO)C(O)C(O)C6OC(=O)\C=C/c5ccc(O)c(OC)c5)C(O)C7O	0.732679	89631.3	0.025	0.0294	0.299188	-0.363108
214	1183.315456_14.17005874	Km 3-O-sinapoyldiglucoside-7-O-sinapoylglucoside	Flavonol	COc1cc(cc(OC)c1O)/C=C\C(=O)OC8C(O)C(O)C(CO)OC8Oc6cc7OC(c2ccc(O)cc2)=C(OC5OC(CO)C(O)C(O)C5OC4OC(CO)C(O)C(O)C4OC(=O)\C=C/c3cc(OC)c(O)c(OC)c3)C(=O)c7c(O)c6	0.0284123	25509.2	0.803	0.8063	0.9946	0.00184166
215	1183.317577_15.5726103966667	Km 3-O-disinapoyltriglucoside	Flavonol	COc1cc(cc(OC)c1O)/C=C/C(=O)OC8C(O)C(O)C(CO)OC8OCC7OC(OC=2C(=O)c4c(O)cc(O)cc4OC=2c3ccc(O)cc3)C(OC6OC(COC(=O)/C=C/c5cc(OC)c(O)c(OC)c5)C(O)C(O)C6O)C(O)C7O	0.752062	405842	0.019	0.0268	0.2941	-0.322485
216	933.2499228_4.473283425	Km 3-O-triglucoside-7-O-glucoside	Flavonol	OC7C(O)C(O)C(CO)OC7Oc5cc6OC(c1ccc(O)cc1)=C(OC4OC(CO)C(O)C(O)C4OC3OC(CO)C(O)C(O)C3OC2OC(CO)C(O)C(O)C2O)C(=O)c6c(O)c5	0.033105	788434	0.611	0.6216	0.9946	-0.182027
217	1079.289657_7.14740107666667	Km 3-O-p-coumaroylsophorotrioside-7-O-glucoside	Flavonol	OC8C(O)C(O)C(CO)OC8Oc6cc7OC(c1ccc(O)cc1)=C(OC5OC(CO)C(O)C(O)C5OC4OC(COC(=O)/C=C/c2ccc(O)cc2)C(O)C(O)C4OC3OC(CO)C(O)C(O)C3O)C(=O)c7c(O)c6	0.0370771	2.63732e+06	0.499	0.5177	0.989636	-0.255616
218	1079.290016_9.27806336333333	Km 3-O-p-coumaroyltriglucoside-7-O-glucoside	Flavonol	Oc1ccc(cc1)/C=C/C(=O)OC8C(COC2OC(CO)C(O)C(O)C2O)OC(OC=4C(=O)c6c(O)cc(OC3OC(CO)C(O)C(O)C3O)cc6OC=4c5ccc(O)cc5)C(OC7OC(CO)C(O)C(O)C7O)C8O	0.0395125	128655	0.494	0.4857	0.9714	-0.339345
219	1095.285205_5.786691005	Km 3-O-caffeoylsophorotrioside-7-O-glucoside	Flavonol	OC8C(O)C(O)C(CO)OC8Oc6cc7OC(c1ccc(O)cc1)=C(OC5OC(CO)C(O)C(O)C5OC4OC(COC(=O)/C=C/c2ccc(O)c(O)c2)C(O)C(O)C4OC3OC(CO)C(O)C(O)C3O)C(=O)c7c(O)c6	0.0290611	4.61447e+08	0.619	0.6226	0.9946	-0.0129155
220	1095.284854_8.266590015	Km 3-O-caffeoyltriglucoside-7-O-glucoside	Flavonol	Oc1ccc(cc1O)/C=C/C(=O)OC8C(COC2OC(CO)C(O)C(O)C2O)OC(OC=4C(=O)c6c(O)cc(OC3OC(CO)C(O)C(O)C3O)cc6OC=4c5ccc(O)cc5)C(OC7OC(CO)C(O)C(O)C7O)C8O	0.0262824	280491	0.662	0.653	0.9946	0.107276
221	1125.295744_5.41033957166667	Km 3-O-hydroxyferuloylsophorotrioside-7-O-glucoside	Flavonol	OC8C(O)C(O)C(CO)OC8Oc6cc7OC(c1ccc(O)cc1)=C(OC5OC(CO)C(O)C(O)C5OC4OC(CO)C(O)C(O)C4OC3OC(COC(=O)/C=C/c2cc(O)c(O)c(OC)c2)C(O)C(O)C3O)C(=O)c7c(O)c6	0.0319036	4.46186e+08	0.611	0.6094	0.9946	-0.119562
222	1125.294781_7.966814025	Km 3-O-hydroxyferuloyltriglucoside-7-O-glucoside	Flavonol	Oc1cc(cc(OC)c1O)/C=C/C(=O)OCC8OC(OC7C(O)C(O)C(COC2OC(CO)C(O)C(O)C2O)OC7OC=4C(=O)c6c(O)cc(OC3OC(CO)C(O)C(O)C3O)cc6OC=4c5ccc(O)cc5)C(O)C(O)C8O	0.0194007	246160	0.839	0.8155	0.9946	0.476722
223	1109.300004_6.89810018166667	Km 3-O-feruloylsophorotrioside-7-O-glucoside	Flavonol	OC8C(O)C(O)C(CO)OC8Oc6cc7OC(c1ccc(O)cc1)=C(OC5OC(CO)C(O)C(O)C5OC4OC(COC(=O)/C=C/c2ccc(O)c(OC)c2)C(O)C(O)C4OC3OC(CO)C(O)C(O)C3O)C(=O)c7c(O)c6	0.103598	9.04367e+07	0.134	0.1286	0.511444	-0.97853
224	1109.300792_9.23227207	Km 3-O-feruloyltriglucoside-7-O-glucoside	Flavonol	Oc1ccc(cc1OC)/C=C/C(=O)OCC8OC(OC7C(O)C(O)C(COC2OC(CO)C(O)C(O)C2O)OC7OC=4C(=O)c6c(O)cc(OC3OC(CO)C(O)C(O)C3O)cc6OC=4c5ccc(O)cc5)C(O)C(O)C8O	0.139786	134555	0.079	0.091	0.499229	-1.11677
225	1139.310155_6.51889177166667	Km 3-O-sinapoylsophorotrioside-7-O-glucoside	Flavonol	OC8C(O)C(O)C(CO)OC8Oc6cc7OC(c1ccc(O)cc1)=C(OC5OC(CO)C(O)C(O)C5OC4OC(CO)C(O)C(O)C4OC3OC(COC(=O)/C=C/c2cc(OC)c(O)c(OC)c2)C(O)C(O)C3O)C(=O)c7c(O)c6	0.0992588	1.26722e+08	0.144	0.1382	0.51528	-1.0531
226	1139.310234_8.93611652833333	Km 3-O-sinapoyltriglucoside-7-O-glucoside	Flavonol	OC8C(O)C(O)C(CO)OC8Oc6cc7OC(c1ccc(O)cc1)=C(OC5OC(COC4OC(CO)C(O)C(O)C4OC3OC(COC(=O)/C=C/c2cc(OC)c(O)c(OC)c2)C(O)C(O)C3O)C(O)C(O)C5O)C(=O)c7c(O)c6	0.0526209	108383	0.318	0.3277	0.79848	-0.598178
227	1301.342191_6.28397659	Km 3-O-hydroxyferuoloyldiglucoside-7-O-feruloyldiglucoside	Flavonol	Oc1ccc(cc1OC)/C=C/C(=O)OC9C(O)C(O)C(CO)OC9OCC8OC(Oc5cc6OC(=C(OC4OC(COC3OC(CO)C(O)C(O)C3OC(=O)/C=C/c2cc(O)c(O)c(OC)c2)C(O)C(O)C4O)C(=O)c6c(O)c5)c7ccc(O)cc7)C(O)C(O)C8O	0.0171377	124593	0.838	0.8303	0.9946	0.84564
228	1301.342121_11.5926656066667	Km 3-O-caffeoylsinapoylsophorotrioside-7-O-glucoside	Flavonol	COc1cc(cc(OC)c1O)/C=C\C(=O)OCC9OC(OC8C(O)C(O)C(COC(=O)\C=C/c2ccc(O)c(O)c2)OC8OC7C(OC5=C(Oc4cc(OC3OC(CO)C(O)C(O)C3O)cc(O)c4C5=O)c6ccc(O)cc6)OC(CO)C(O)C7O)C(O)C(O)C9O	0.0733393	1.06824e+07	0.573	0.5599	0.9946	-0.387128
229	1301.346253_12.971326975	Km 3-O-caffeoyltriglucoside-7-O-sinapoylglucoside	Flavonol	COc1cc(cc(OC)c1O)/C=C/C(=O)OC9C(O)C(O)C(CO)OC9Oc7cc8OC(c2ccc(O)cc2)=C(OC6OC(COC5OC(CO)C(O)C(O)C5OC4OC(COC(=O)/C=C/c3ccc(O)c(O)c3)C(O)C(O)C4O)C(O)C(O)C6O)C(=O)c8c(O)c7	0.0128349	64802	0.797	0.8034	0.9946	0.926905
230	1317.338375_10.1962891183333	Km 3-O-sinapoylhydroxycaffeoyltriglucoside-7-O-glucoside	Flavonol	Oc1cc(cc(O)c1O)/C=C/C(=O)OC9C(O)C(O)C(CO)OC9OC8C(O)C(O)C(COC(=O)/C=C/c2cc(OC)c(O)c(OC)c2)OC8OCC7OC(OC5=C(Oc4cc(OC3OC(CO)C(O)C(O)C3O)cc(O)c4C5=O)c6ccc(O)cc6)C(O)C(O)C7O	0.0179488	2.56889e+06	0.812	0.7939	0.9946	0.574052
231	1331.353594_5.47389049833333	Km 3-O-hydroxyferuloyldiglucoside-7-O-sinapoyldiglucoside	Flavonol	COc1cc(cc(OC)c1O)/C=C/C(=O)OC9C(O)C(O)C(CO)OC9OCC8OC(Oc5cc6OC(=C(OC4OC(COC3OC(CO)C(O)C(O)C3OC(=O)/C=C/c2cc(O)c(O)c(OC)c2)C(O)C(O)C4O)C(=O)c6c(O)c5)c7ccc(O)cc7)C(O)C(O)C8O	0.253115	268464	0.036	0.032	0.300754	-0.904193
232	1331.352588_11.2287559133333	Km 3-O-sinapoylhydroxyferuloylsophorotrioside-7-O-glucoside	Flavonol	COc1cc(cc(OC)c1O)/C=C\C(=O)OCC9OC(OC8C(O)C(O)C(COC(=O)\C=C/c2ccc(O)c(OC)c2O)OC8OC7C(OC5=C(Oc4cc(OC3OC(CO)C(O)C(O)C3O)cc(O)c4C5=O)c6ccc(O)cc6)OC(CO)C(O)C7O)C(O)C(O)C9O	0.0350385	2.01953e+07	0.55	0.5535	0.9946	-0.203194
233	1315.357589_12.7212362866667	Km 3-O-feruloylsinapoylsophorotrioside-7-O-glucoside	Flavonol	COc1cc(cc(OC)c1O)/C=C\C(=O)OCC9OC(OC8C(O)C(O)C(COC(=O)\C=C/c2ccc(O)c(OC)c2)OC8OC7C(OC5=C(Oc4cc(OC3OC(CO)C(O)C(O)C3O)cc(O)c4C5=O)c6ccc(O)cc6)OC(CO)C(O)C7O)C(O)C(O)C9O	0.205959	4.01673e+06	0.049	0.057	0.386706	-1.07622
234	1315.360095_13.7687577183333	Km 3-O-feruloylsinapoyltriglucoside-7-O-glucoside	Flavonol	Oc1ccc(cc1OC)/C=C/C(=O)OC9C(O)C(O)C(CO)OC9OC8C(O)C(O)C(COC(=O)/C=C/c2cc(OC)c(O)c(OC)c2)OC8OCC7OC(OC5=C(Oc4cc(OC3OC(CO)C(O)C(O)C3O)cc(O)c4C5=O)c6ccc(O)cc6)C(O)C(O)C7O	0.0679616	33405.8	0.298	0.2833	0.752875	-0.694405
235	1345.367577_12.23816064	Km 3-O-disinapoylsophorotrioside-7-O-glucoside	Flavonol	COc1cc(cc(OC)c1O)/C=C/C(=O)OCC9OC(OC8C(O)C(O)C(COC(=O)/C=C/c2cc(OC)c(O)c(OC)c2)OC8OC7C(OC5=C(Oc4cc(OC3OC(CO)C(O)C(O)C3O)cc(O)c4C5=O)c6ccc(O)cc6)OC(CO)C(O)C7O)C(O)C(O)C9O	0.104658	1.52171e+07	0.117	0.1192	0.499229	-1.145
236	1345.369237_13.4460120833333	Km 3-O-disinapoyltriglucoside-7-O-glucoside	Flavonol	COc1cc(cc(OC)c1O)/C=C/C(=O)OC9C(O)C(O)C(CO)OC9OC8C(O)C(O)C(COC(=O)/C=C/c2cc(OC)c(O)c(OC)c2)OC8OCC7OC(OC5=C(Oc4cc(OC3OC(CO)C(O)C(O)C3O)cc(O)c4C5=O)c6ccc(O)cc6)C(O)C(O)C7O	0.130309	22199.5	0.109	0.0874	0.499229	-1.10829
237	1257.338418_5.48824140833333	Km 3-O-triglucoside-7-O-caffeoyldiglucoside	Flavonol	OC9C(O)C(O)C(CO)OC9OCC8OC(OCC7OC(OC=2C(=O)c3c(O)cc(cc3OC=2c1ccc(O)cc1)OC6OC(COC4OC(CO)C(O)C(O)C4O)C(O)C(O)C6OC(=O)/C=C/c5ccc(O)c(O)c5)C(O)C(O)C7O)C(O)C(O)C8O	0.295845	1347.86	0.099	0.0968	0.499229	-0.893477
238	1447.400448_4.56322952166667	Km 3-O-feruloyltetraglucoside-7-O-feruloylglucoside	Flavonol	O=C(/C=C/c1ccc(O)c(c1)OC)OC%10C(O)C(O)C(CO)OC%10Oc8cc9OC(c2ccc(O)cc2)=C(OC7OC(COC6OC(COC(=O)/C=C/c3ccc(O)c(OC)c3)C(O)C(O)C6OC5OC(COC4OC(CO)C(O)C(O)C4O)C(O)C(O)C5O)C(O)C(O)C7O)C(=O)c9c(O)c8	0.215019	20930.7	0.058	0.0521	0.375554	-1.21838
239	1493.403168_5.41364404	Km 3-O-hydroxyferuloylsophorotrioside-7-O-sinapoyldiglucoside	Flavonol	OC%10C(O)C(O)C(COC(=O)\C=C/c1cc(OC)c(O)c(O)c1)OC%10OC9C(O)C(O)C(CO)OC9OC8C(O)C(O)C(CO)OC8OC=3C(=O)c4c(O)cc(cc4OC=3c2ccc(O)cc2)OC7OC(COC5OC(CO)C(O)C(O)C5O)C(O)C(O)C7OC(=O)\C=C/c6cc(OC)c(O)c(OC)c6	1.01953	87293.6	0.001	0.0001	0.0173	-1.09808
240	609.1452505_10.2516432666667	Rutin*	Flavonol	Oc1ccc(cc1O)C=5Oc2cc(O)cc(O)c2C(=O)C=5O[C@@H]4O[C@H](CO[C@@H]3O[C@@H](C)[C@H](O)[C@@H](O)[C@H]3O)[C@@H](O)[C@H](O)[C@H]4O	0.0193488	79052.7	0.924	0.9041	0.9946	0.277509
241	625.140047_5.64418838666667	Qn 3,7-di-O-glucoside	Flavonol	OC5C(O)C(O)C(CO)OC5Oc2cc3OC(=C(OC1OC(CO)C(O)C(O)C1O)C(=O)c3c(O)c2)c4ccc(O)c(O)c4	0.0111118	1.9357e+08	0.963	0.9562	0.9946	2.27112
242	625.140274_8.29213738	Qn 3-O-cellobiose*	Flavonol	Oc1ccc(cc1O)C=5Oc2cc(O)cc(O)c2C(=O)C=5OC4OC(CO)C(OC3OC(CO)C(O)C(O)C3O)C(O)C4O	0.12182	1.62813e+06	0.307	0.3221	0.790401	-0.585832
243	817.1815247_8.12369242333333	Qn 3-O-hydroxyferuloyl diglucoside	Flavonol	Oc1ccc(cc1O)C=6Oc2cc(O)cc(O)c2C(=O)C=6OC5OC(COC4OC(COC(=O)/C=C/c3cc(O)c(O)c(OC)c3)C(O)C(O)C4O)C(O)C(O)C5O	0.267812	164676	0.359	0.3691	0.851391	-0.594187
244	787.1736093_8.75738587333333	Qn 3-O-caffeoyldiglucoside	Flavonol	Oc1ccc(cc1O)C=6Oc2cc(O)cc(O)c2C(=O)C=6OC5OC(COC4OC(COC(=O)/C=C/c3ccc(O)c(O)c3)C(O)C(O)C4O)C(O)C(O)C5O	0.626331	427327	0.205	0.2013	0.657074	-0.377336
245	801.1871058_10.2124108316667	Qn 3-O-feruloylsophoroside	Flavonol	Oc1ccc(cc1OC)/C=C/C(=O)OCC6OC(OC=2C(=O)c4c(O)cc(O)cc4OC=2c3ccc(O)c(O)c3)C(OC5OC(CO)C(O)C(O)C5O)C(O)C6O	0.41693	710866	0.277	0.3067	0.774585	-0.521138
246	831.1978227_9.45989169333333	Qn 3-O-sinapoylsophoroside	Flavonol	Oc1ccc(cc1O)C=6Oc2cc(O)cc(O)c2C(=O)C=6OC5OC(CO)C(O)C(O)C5OC4OC(COC(=O)/C=C/c3cc(OC)c(O)c(OC)c3)C(O)C(O)C4O	0.460104	666959	0.331	0.3183	0.786656	-0.490585
247	831.1939716_13.5737067366667	Qn 3-O-sinapoylglucoside-7-O-glucoside	Flavonol	COc1cc(cc(OC)c1O)/C=C/C(=O)OC6C(O)C(O)C(CO)OC6OC=3C(=O)c5c(O)cc(OC2OC(CO)C(O)C(O)C2O)cc5OC=3c4ccc(O)c(O)c4	0.00613843	587909	0.985	0.9835	0.9946	2.91916
248	787.1929313_4.187021865	Qn 3-O-sophoroside-7-O-glucoside	Flavonol	OC6C(O)C(O)C(CO)OC6Oc3cc4OC(=C(OC2OC(CO)C(O)C(O)C2OC1OC(CO)C(O)C(O)C1O)C(=O)c4c(O)c3)c5ccc(O)c(O)c5	0.0190476	1.91542e+08	0.779	0.7872	0.9946	0.80544
249	933.2306156_6.43764086	Qn 3-O-p-coumaroyldiglucoside-7-O-glucoside	Flavonol	Oc1ccc(cc1)/C=C/C(=O)OC7C(O)C(O)C(CO)OC7OCC6OC(OC=3C(=O)c5c(O)cc(OC2OC(CO)C(O)C(O)C2O)cc5OC=3c4ccc(O)c(O)c4)C(O)C(O)C6O	0.0604064	1.98335e+06	0.421	0.408	0.916675	-0.553712
250	949.22558_5.12699066833333	Qn 3-O-caffeoyldiglucoside-7-O-glucoside	Flavonol	Oc1ccc(cc1O)/C=C/C(=O)OC7C(O)C(O)C(CO)OC7OCC6OC(OC=3C(=O)c5c(O)cc(OC2OC(CO)C(O)C(O)C2O)cc5OC=3c4ccc(O)c(O)c4)C(O)C(O)C6O	0.10495	7.74868e+07	0.254	0.2562	0.720693	-0.680244
251	979.2357552_4.91830112166667	Qn 3-O-hydroxyferuloyldiglucoside-7-O-glucoside	Flavonol	OC7C(O)C(O)C(CO)OC7Oc5cc6OC(c1ccc(O)c(O)c1)=C(OC4OC(COC3OC(COC(=O)/C=C/c2cc(O)c(O)c(OC)c2)C(O)C(O)C3O)C(O)C(O)C4O)C(=O)c6c(O)c5	0.0578043	8.41209e+07	0.597	0.6019	0.9946	-0.336649
252	963.2405048_6.290096395	Qn 3-O-feruloyldiglucoside-7-O-glucoside	Flavonol	OC7C(O)C(O)C(CO)OC7Oc5cc6OC(c1ccc(O)c(O)c1)=C(OC4OC(CO)C(O)C(O)C4OC3OC(CO)C(O)C(O)C3OC(=O)/C=C/c2ccc(O)c(OC)c2)C(=O)c6c(O)c5	0.0294987	1.69918e+08	0.627	0.6376	0.9946	0.0519433
253	963.2406_10.03	Qn 3-O-feruloyltriglucoside	Flavonol	Oc1ccc(cc1OC)/C=C/C(=O)OCC7OC(OCC6OC(OC5C(OC3=C(Oc2cc(O)cc(O)c2C3=O)c4ccc(O)c(O)c4)OC(CO)C(O)C5O)C(O)C(O)C6O)C(O)C(O)C7O	0.173139	4.42179	0.686	0.701	0.9946	-0.291269
254	993.2514117_6.09564243	Qn 3-O-sinapoyldiglucoside-7-O-glucoside	Flavonol	COc1cc(cc(OC)c1O)/C=C/C(=O)OC7C(O)C(O)C(CO)OC7OCC6OC(OC=3C(=O)c5c(O)cc(OC2OC(CO)C(O)C(O)C2O)cc5OC=3c4ccc(O)c(O)c4)C(O)C(O)C6O	0.0410843	1.98142e+08	0.532	0.5162	0.989636	-0.281363
255	993.2512_9.2	Qn 3-O-sinapoyltriglucoside	Flavonol	COc1cc(cc(OC)c1O)/C=C/C(=O)OCC7OC(OCC6OC(OC5C(OC3=C(Oc2cc(O)cc(O)c2C3=O)c4ccc(O)c(O)c4)OC(CO)C(O)C5O)C(O)C(O)C6O)C(O)C(O)C7O	0.117212	26.8441	0.77	0.7705	0.9946	-0.366704
256	1111.278912_5.15998532333333	Qn 3-O-triglucoside-7-O-caffeoylglucoside	Flavonol	Oc1ccc(cc1O)/C=C/C(=O)OC8C(O)C(O)C(CO)OC8Oc5cc6OC(=C(OC4OC(COC2OC(CO)C(O)C(O)C2O)C(O)C(O)C4OC3OC(CO)C(O)C(O)C3O)C(=O)c6c(O)c5)c7ccc(O)c(O)c7	0.0117879	1.39011e+07	0.931	0.9334	0.9946	1.69701
257	1125.293998_6.206604365	Qn 3-O-triglucoside-7-O-feruloylglucoside	Flavonol	Oc1ccc(cc1OC)/C=C/C(=O)OC8C(O)C(O)C(CO)OC8Oc6cc7OC(c2ccc(O)c(O)c2)=C(OC5OC(COC4OC(COC3OC(CO)C(O)C(O)C3O)C(O)C(O)C4O)C(O)C(O)C5O)C(=O)c7c(O)c6	0.0194907	4.63683e+06	0.77	0.76	0.9946	0.530982
258	1155.305565_5.93824189833333	Qn 3-O-triglucoside-7-O-sinapoylglucoside	Flavonol	COc1cc(cc(OC)c1O)/C=C/C(=O)OC8C(O)C(O)C(CO)OC8Oc6cc7OC(c2ccc(O)c(O)c2)=C(OC5OC(CO)C(O)C(O)C5OC4OC(COC3OC(CO)C(O)C(O)C3O)C(O)C(O)C4O)C(=O)c7c(O)c6	0.0188951	8.94916e+06	0.764	0.7572	0.9946	0.452983
259	1141.290199_4.89209020833333	Qn 3-O-triglucoside-7-O-hydroxyferuloylglucoside	Flavonol	Oc1cc(cc(OC)c1O)/C=C/C(=O)OC8C(O)C(O)C(CO)OC8Oc6cc7OC(c2ccc(O)c(O)c2)=C(OC5OC(CO)C(O)C(O)C5OC4OC(COC3OC(CO)C(O)C(O)C3O)C(O)C(O)C4O)C(=O)c7c(O)c6	0.022275	3.23582e+06	0.699	0.7155	0.9946	0.25015
260	1333.332185_9.672578135	Qn 3-O-hydroxyferuloyltriglucoside-7-O-hydroxyferuoloylglucoside	Flavonol	Oc1cc(cc(OC)c1O)/C=C/C(=O)OC9C(O)C(O)C(CO)OC9Oc7cc8OC(c2ccc(O)c(O)c2)=C(OC6OC(CO)C(O)C(O)C6OC5OC(COC4OC(COC(=O)/C=C/c3cc(O)c(O)c(OC)c3)C(O)C(O)C4O)C(O)C(O)C5O)C(=O)c8c(O)c7	0.0214561	34497.9	0.777	0.7731	0.9946	0.272737
261	1303.326216_9.90934220333333	Qn 3-O-caffeoyltriglucoside-7-O-hydroxyferuloylglucoside	Flavonol	Oc1cc(cc(O)c1OC)/C=C/C(=O)OC9C(O)C(O)C(CO)OC9Oc7cc8OC(c2ccc(O)c(O)c2)=C(OC6OC(CO)C(O)C(O)C6OC5OC(COC4OC(COC(=O)/C=C/c3ccc(O)c(O)c3)C(O)C(O)C4O)C(O)C(O)C5O)C(=O)c8c(O)c7	0.0627788	13564.1	0.625	0.6464	0.9946	-0.356164
262	1347.348505_10.7098288383333	Qn 3-O-sinapoylhydroxyferuloyltriglucoside-7-O-glucoside	Flavonol	Oc1cc(cc(OC)c1O)/C=C/C(=O)OCC9OC(OCC8OC(OC6C(OC4=C(Oc3cc(OC2OC(CO)C(O)C(O)C2O)cc(O)c3C4=O)c5ccc(O)c(O)c5)OC(CO)C(O)C6O)C(OC(=O)/C=C/c7cc(OC)c(O)c(OC)c7)C(O)C8O)C(O)C(O)C9O	0.0174991	577258	0.865	0.8574	0.9946	0.638886
263	1317.337764_10.99493828	Qn 3-O-caffeoylsinapoyltriglucoside-7-O-glucoside	Flavonol	Oc1ccc(cc1O)/C=C/C(=O)OCC9OC(OCC8OC(OC6C(OC4=C(Oc3cc(OC2OC(CO)C(O)C(O)C2O)cc(O)c3C4=O)c5ccc(O)c(O)c5)OC(CO)C(O)C6O)C(OC(=O)/C=C/c7cc(OC)c(O)c(OC)c7)C(O)C8O)C(O)C(O)C9O	0.0084249	2.1285e+06	0.978	0.9742	0.9946	2.3897
264	1361.363641_11.7165032	Qn 3-O-disinapoyltriglucoside-7-O-glucoside	Flavonol	COc1cc(cc(OC)c1O)/C=C\C(=O)OCC9OC(OC8C(O)C(O)C(COC(=O)\C=C/c2cc(OC)c(O)c(OC)c2)OC8OC7C(OC5=C(Oc4cc(OC3OC(CO)C(O)C(O)C3O)cc(O)c4C5=O)c6ccc(O)c(O)c6)OC(CO)C(O)C7O)C(O)C(O)C9O	0.0082773	3.0638e+06	0.98	0.9778	0.9946	2.71588
265	1331.351728_12.1018520516667	Qn 3-O-sinapoylferuloyltriglucoside-7-O-glucoside	Flavonol	COc1cc(cc(OC)c1O)/C=C\C(=O)OCC9OC(OC8C(O)C(O)C(COC(=O)\C=C/c2ccc(O)c(OC)c2)OC8OC7C(OC5=C(Oc4cc(OC3OC(CO)C(O)C(O)C3O)cc(O)c4C5=O)c6ccc(O)c(O)c6)OC(CO)C(O)C7O)C(O)C(O)C9O	0.0240802	374529	0.696	0.703	0.9946	0.344414
266	1063.260239_7.94840602333333	Cy 3-sinapoylsophoroside-5-malonylglucoside	Anthocyanin	O=C(O)CC(=O)OCC7OC(Oc4cc(O)cc5[o+]c(c(OC3OC(COC(=O)/C=C/c1cc(OC)c(O)c(OC)c1)C(O)C(O)C3OC2OC(CO)C(O)C(O)C2O)cc45)c6ccc(O)c(O)c6)C(O)C(O)C7O	0.742403	582.524	0.039	0.0287	0.299188	-0.364457
267	1033.247549_12.1943368666667	Cy 3-feruloylsophoroside-5-malonylglucoside	Anthocyanin	O=C(O)CC(=O)OCC7OC(Oc4cc(O)cc5[o+]c(c(OC3OC(COC(=O)/C=C/c1ccc(O)c(OC)c1)C(O)C(O)C3OC2OC(CO)C(O)C(O)C2O)cc45)c6ccc(O)c(O)c6)C(O)C(O)C7O	0.776381	36229.5	0.113	0.1229	0.500275	-0.311641
268	1003.234497_12.0327055883333	Cy 3-p-coumaroylsophoroside-5-malonylglucoside	Anthocyanin	O=C(O)CC(=O)OCC7OC(Oc4cc(O)cc5[o+]c(c(OC3OC(COC(=O)/C=C/c1ccc(O)cc1)C(O)C(O)C3OC2OC(CO)C(O)C(O)C2O)cc45)c6ccc(O)c(O)c6)C(O)C(O)C7O	0.80182	7808.89	0.178	0.1826	0.631796	-0.299509
269	1153.305376_12.7161468316667	Cy 3-sinapoylferuloylsophoroside-5-glucoside	Anthocyanin	COc1cc(cc(OC)c1O)/C=C/C(=O)OC8C(O)C(O)C(CO)OC8OC7C(O)C(O)C(COC(=O)/C=C/c2ccc(O)c(OC)c2)OC7Oc4cc6c(OC3OC(CO)C(O)C(O)C3O)cc(O)cc6[o+]c4c5ccc(O)c(O)c5	0.17209	6605.12	0.778	0.7945	0.9946	-0.329909
270	1225.291064_11.9936529583333	Cy 3-caffeoylsinapoylsophoroside-5-malonylglucoside	Anthocyanin	O=C(O)CC(=O)OCC8OC(Oc5cc(O)cc6[o+]c(c(OC4OC(COC(=O)/C=C/c1ccc(O)c(O)c1)C(O)C(O)C4OC3OC(CO)C(O)C(O)C3OC(=O)/C=C/c2cc(OC)c(O)c(OC)c2)cc56)c7ccc(O)c(O)c7)C(O)C(O)C8O	0.614775	1899.35	0.611	0.6355	0.9946	-0.30821
271	1239.307128_13.9388964166667	Cy 3-feruloylsinapoylsophoroside-5-malonylglucoside	Anthocyanin	O=C(O)CC(=O)OCC8OC(Oc5cc(O)cc6[o+]c(c(OC4OC(COC(=O)/C=C/c1ccc(O)c(OC)c1)C(O)C(O)C4OC3OC(CO)C(O)C(O)C3OC(=O)/C=C/c2cc(OC)c(O)c(OC)c2)cc56)c7ccc(O)c(O)c7)C(O)C(O)C8O	0.859581	186326	0.126	0.1446	0.526648	-0.335186
272	1209.295703_13.8606003766667	Cy 3-p-coumaroylsinapoylsophoroside-5-malonylglucoside	Anthocyanin	O=C(O)CC(=O)OCC8OC(Oc5cc(O)cc6[o+]c(c(OC4OC(COC(=O)/C=C/c1ccc(O)cc1)C(O)C(O)C4OC3OC(CO)C(O)C(O)C3OC(=O)/C=C/c2cc(OC)c(O)c(OC)c2)cc56)c7ccc(O)c(O)c7)C(O)C(O)C8O	0.825629	73284.8	0.222	0.2162	0.66628	-0.302907
273	1209.297681_14.4249727766667	Cy 3-diferuloylsophoroside-5-malonylglucoside	Anthocyanin	O=C(O)CC(=O)OCC8OC(Oc5cc(O)cc6[o+]c(c(OC4OC(COC(=O)/C=C/c1ccc(O)c(OC)c1)C(O)C(O)C4OC3OC(COC(=O)/C=C/c2ccc(O)c(OC)c2)C(O)C(O)C3O)cc56)c7ccc(O)c(O)c7)C(O)C(O)C8O	0.822409	22443.9	0.202	0.193	0.649002	-0.330825
274	1179.288894_14.4075204416667	Cy 3-p-coumaroylferuloylsophoroside-5-malonylglucoside	Anthocyanin	O=C(O)CC(=O)OCC8OC(Oc5cc(O)cc6[o+]c(c(OC4OC(COC(=O)/C=C/c1ccc(O)cc1)C(O)C(O)C4OC3OC(CO)C(O)C(O)C3OC(=O)/C=C/c2ccc(O)c(OC)c2)cc56)c7ccc(O)c(O)c7)C(O)C(O)C8O	0.639353	4125.76	0.576	0.5668	0.9946	-0.295144
275	987.2406_12.77	Pg 3-p-coumaroyldiglucoside-5-malonoylglucoside	Anthocyanin	O=C(O)CC(=O)OCC7OC(Oc4cc(O)cc5[o+]c(c(OC3OC(COC(=O)/C=C/c1ccc(O)cc1)C(O)C(O)C3OC2OC(CO)C(O)C(O)C2O)cc45)c6ccc(O)cc6)C(O)C(O)C7O	1.10538	0.000319529	0.1205	0.10765	0.499229	-0.305987
276	1017.2512_13.01	Pg 3-feruloyldiglucoside-5-malonoylglucoside	Anthocyanin	O=C(O)CC(=O)OCC7OC(Oc4cc(O)cc5[o+]c(c(OC3OC(COC(=O)/C=C/c1ccc(O)c(OC)c1)C(O)C(O)C3OC2OC(CO)C(O)C(O)C2O)cc45)c6ccc(O)cc6)C(O)C(O)C7O	1.10538	0.0318809	0.1215	0.11155	0.499229	-0.273377
277	1193.2986_15.16	Pg 3-diferuloyldiglucoside-5-malonoylglucoside Isomer 1	Anthocyanin	O=C(O)CC(=O)OCC8OC(Oc5cc(O)cc6[o+]c(c(OC4OC(COC(=O)/C=C/c1ccc(O)c(OC)c1)C(O)C(O)C4OC3OC(COC(=O)/C=C/c2ccc(O)c(OC)c2)C(O)C(O)C3O)cc56)c7ccc(O)cc7)C(O)C(O)C8O	1.10538	0.0212869	0.101	0.11285	0.499229	-0.311829
278	1193.295925_15.69566423	Pg 3-diferuloyldiglucoside-5-malonoylglucoside Isomer 2	Anthocyanin	O=C(O)CC(=O)OCC8OC(Oc5cc(O)cc6[o+]c(c(OC4OC(COC(=O)/C=C/c1ccc(O)c(OC)c1)C(O)C(O)C4OC3OC(COC(=O)/C=C/c2ccc(O)c(OC)c2)C(O)C(O)C3O)cc56)c7ccc(O)cc7)C(O)C(O)C8O	0.344771	431.891	0.772	0.7723	0.9946	-0.34385
279	1223.312573_15.1813028166667	Pg 3-feruloylsinapoyldiglucoside-5-malonoylglucoside	Anthocyanin	O=C(O)CC(=O)OCC8OC(Oc5cc(O)cc6[o+]c(c(OC4OC(COC(=O)/C=C/c1ccc(O)c(OC)c1)C(O)C(O)C4OC3OC(CO)C(O)C(O)C3OC(=O)/C=C/c2ccc(OC)c(O)c2OC)cc56)c7ccc(O)cc7)C(O)C(O)C8O	1.11281	5608.83	0.09	0.0999	0.499229	-0.315131
280	551.1769116_7.09381623833333	G(8-O-4)ferulic acid ether hexoside Isomer 1	Monolignol and oligolignol	O=C(OC1OC(CO)C(O)C(O)C1O)/C=C/c3ccc(OC(CO)C(O)c2ccc(O)c(OC)c2)c(OC)c3	0.0139487	1.18508e+06	0.929	0.9284	0.9946	1.72954
281	551.1769164_7.58378421166667	G(8-O-4)ferulic acid ether hexoside Isomer 2	Monolignol and oligolignol	O=C(OC1OC(CO)C(O)C(O)C1O)/C=C/c3ccc(OC(CO)C(O)c2ccc(O)c(OC)c2)c(OC)c3	0.0147196	5.11866e+07	0.815	0.809	0.9946	0.870273
282	551.1765627_8.56864183666667	G(8-O-4)ferulic acid ether hexoside Isomer 3	Monolignol and oligolignol	O=C(OC1OC(CO)C(O)C(O)C1O)/C=C/c3ccc(OC(CO)C(O)c2ccc(O)c(OC)c2)c(OC)c3	0.011304	5.98001e+06	0.939	0.9502	0.9946	2.0557
283	505.135095_11.0763696083333	G(8-O-4)feruloyl malate Isomer 1	Monolignol and oligolignol	COc2cc(ccc2OC(CO)C(O)c1ccc(O)c(OC)c1)/C=C/C(=O)OC(CC(=O)O)C(=O)O	0.0460282	9.27872e+07	0.554	0.5601	0.9946	-0.0922897
284	505.1346_11.37	G(8-O-4)feruloyl malate Isomer 2	Monolignol and oligolignol	COc2cc(ccc2OC(CO)C(O)c1ccc(O)c(OC)c1)/C=C/C(=O)OC(CC(=O)O)C(=O)O	0.0362484	1067.79	0.722	0.7096	0.9946	0.287212
285	505.1355572_12.0039911083333	G(8-O-4)feruloyl malate Isomer 3	Monolignol and oligolignol	COc2cc(ccc2OC(CO)C(O)c1ccc(O)c(OC)c1)/C=C/C(=O)OC(CC(=O)O)C(=O)O	0.0502399	1.01207e+07	0.548	0.5621	0.9946	-0.0984574
286	667.1874_8	G(8-O-4)feruloyl malate ether hexoside Isomer 1	Monolignol and oligolignol	O=C(O)C(CC(=O)O)OC(=O)/C=C/c3ccc(OC(CO)C(O)c2ccc(OC1OC(CO)C(O)C(O)C1O)c(OC)c2)c(OC)c3	0.542863	45.0806	0.018	0.0132	0.217486	-1.31568
287	667.1870575_8.26391552333333	G(8-O-4)feruloyl malate ether hexoside Isomer 2	Monolignol and oligolignol	O=C(O)C(CC(=O)O)OC(=O)/C=C/c3ccc(OC(CO)C(O)c2ccc(OC1OC(CO)C(O)C(O)C1O)c(OC)c2)c(OC)c3	0.125471	1.72576e+06	0.157	0.1402	0.516055	-1.00671
288	667.1874_8.6	G(8-O-4)feruloyl malate ether hexoside Isomer 3	Monolignol and oligolignol	O=C(O)C(CC(=O)O)OC(=O)/C=C/c3ccc(OC(CO)C(O)c2ccc(OC1OC(CO)C(O)C(O)C1O)c(OC)c2)c(OC)c3	0.190494	53.3125	0.106	0.1014	0.499229	-1.12979
289	745.2704579_15.34822992	G(8-O-4)S(8-8)G hexoside Isomer 1	Monolignol and oligolignol	Oc1ccc(cc1OC)C(O)C(CO)Oc2c(OC)cc(cc2OC)C6OCC3C6COC3c5ccc(OC4OC(CO)C(O)C(O)C4O)c(OC)c5	0.106632	429177	0.208	0.2096	0.665336	-0.753239
290	745.2708_15.54	G(8-O-4)S(8-8)G hexoside Isomer 2	Monolignol and oligolignol	Oc1ccc(cc1OC)C(O)C(CO)Oc2c(OC)cc(cc2OC)C6OCC3C6COC3c5ccc(OC4OC(CO)C(O)C(O)C4O)c(OC)c5	0.0327722	240.875	0.685	0.68	0.9946	0.140793
291	907.3241679_11.659087675	G(8-O-4)S(8-8)G dihexoside Isomer 1	Monolignol and oligolignol	OC7C(O)C(O)C(CO)OC7Oc1ccc(cc1OC)C6OCC2C6COC2c5cc(OC)c(OC(CO)C(O)c4ccc(OC3OC(CO)C(O)C(O)C3O)c(OC)c4)c(OC)c5	0.028414	399104	0.708	0.7161	0.9946	0.360425
292	907.3236_11.72	G(8-O-4)S(8-8)G dihexoside Isomer 2	Monolignol and oligolignol	OC7C(O)C(O)C(CO)OC7Oc1ccc(cc1OC)C6OCC2C6COC2c5cc(OC)c(OC(CO)C(O)c4ccc(OC3OC(CO)C(O)C(O)C3O)c(OC)c4)c(OC)c5	0.0166859	20.0525	0.879	0.8793	0.9946	1.07911
293	375.1445953_5.35221096333333	G(8-O-4)G	Monolignol and oligolignol	COc2cc(ccc2OC(CO)C(O)c1ccc(O)c(OC)c1)\C=C\CO	0.0346001	70872.4	0.587	0.5917	0.9946	0.0578985
294	537.1974759_5.33797634833333	G(8-O-4)G hexoside	Monolignol and oligolignol	OC\C=C\c3ccc(OC(CO)C(O)c2ccc(OC1OC(CO)C(O)C(O)C1O)c(OC)c2)c(OC)c3	0.10134	7.7303e+06	0.258	0.2374	0.708107	-0.664969
295	535.1459029_13.3155616516667	G(8-O-4)sinapoyl malate ether Isomer 1	Monolignol and oligolignol	Oc1ccc(cc1OC)C(O)C(CO)Oc2c(cc(cc2OC)/C=C/C(=O)OC(CC(=O)O)C(=O)O)OC	0.0170506	3.42978e+06	0.911	0.921	0.9946	1.45685
296	535.1452_14.43	G(8-O-4)sinapoyl malate ether Isomer 2	Monolignol and oligolignol	Oc1ccc(cc1OC)C(O)C(CO)Oc2c(cc(cc2OC)/C=C/C(=O)OC(CC(=O)O)C(=O)O)OC	0.00647555	34.8927	0.915	0.9181	0.9946	1.92687
297	439.1606074_5.12348702	G(8-O-4)sinapoyl alcohol ether	Monolignol and oligolignol	Oc1ccc(cc1OC)C(O)C(CO)Oc2cc(OC)c(C(O)C(O)CO)c(OC)c2	0.00690305	432820	0.927	0.9394	0.9946	2.21639
298	581.1876023_9.65571996666667	G(8-O-4)sinapic acid ester hexoside	Monolignol and oligolignol	O=C(OC1OC(CO)C(O)C(O)C1O)/C=C/c3cc(OC)c(OC(CO)C(O)c2ccc(O)c(OC)c2)c(OC)c3	0.0459648	182815	0.515	0.5119	0.989636	-0.308124
299	585.1973201_10.9713594733333	G(8-O-4)G(8-O-4)ferulic acid ether Isomer 1	Monolignol and oligolignol	COc2cc(ccc2OC(CO)C(O)c1ccc(O)c(OC)c1)C(O)C(CO)Oc3ccc(/C=C/C(=O)O)cc3OC	0.0095203	1.20545e+06	0.961	0.9626	0.9946	2.322
300	585.1968686_12.8338514	G(8-O-4)G(8-O-4)ferulic acid ether Isomer 2	Monolignol and oligolignol	COc2cc(ccc2OC(CO)C(O)c1ccc(O)c(OC)c1)C(O)C(CO)Oc3ccc(/C=C/C(=O)O)cc3OC	0.00796068	1.49005e+06	0.973	0.9715	0.9946	2.63018
301	747.2497377_8.72440424166667	G(8-O-4)G(8-O-4)ferulic acid ether hexoside	Monolignol and oligolignol	O=C(OC1OC(CO)C(O)C(O)C1O)/C=C/c4ccc(OC(CO)C(O)c3ccc(OC(CO)C(O)c2ccc(O)c(OC)c2)c(OC)c3)c(OC)c4	0.00980399	1.29087e+06	0.904	0.8726	0.9946	1.68184
302	733.2690058_7.4983484	G(8-O-4)G(8-O-4)G hexoside	Monolignol and oligolignol	OC\C=C\c4ccc(OC(CO)C(O)c3ccc(OC(CO)C(O)c2ccc(OC1OC(CO)C(O)C(O)C1O)c(OC)c2)c(OC)c3)c(OC)c4	0.0125915	87975.4	0.92	0.9246	0.9946	1.41949
303	763.2814102_9.44332117666667	G(8-O-4)G(8-O-4)sinapoyl alcohol ether hexoside	Monolignol and oligolignol	COc4cc(\C=C\CO)cc(OC)c4OC(CO)C(O)c3ccc(OC(CO)C(O)c2ccc(OC1OC(CO)C(O)C(O)C1O)c(OC)c2)c(OC)c3	0.00627209	1.18166e+06	0.965	0.9539	0.9946	3.0093
304	777.2611664_9.67774724166667	G(8-O-4)G(8-O-4)sinapic acid ether hexoside Isomer 1	Monolignol and oligolignol	O=C(OC1OC(CO)C(O)C(O)C1O)/C=C/c4cc(OC)c(OC(CO)C(O)c3ccc(OC(CO)C(O)c2ccc(O)c(OC)c2)c(OC)c3)c(OC)c4	0.0332925	391742	0.644	0.618	0.9946	-0.0593862
305	777.2602391_10.6387658266667	G(8-O-4)G(8-O-4)sinapic acid ether hexoside Isomer 2	Monolignol and oligolignol	O=C(OC1OC(CO)C(O)C(O)C1O)/C=C/c4cc(OC)c(OC(CO)C(O)c3ccc(OC(CO)C(O)c2ccc(O)c(OC)c2)c(OC)c3)c(OC)c4	0.00534353	2.23618e+06	0.924	0.9127	0.9946	1.90871
306	715.2592538_13.4626284516667	G(8-O-4)pinoresinol hexoside	Monolignol and oligolignol	COc1ccc(cc1O)C(O)C(CO)Oc2ccc(cc2OC)C6OCC3C6COC3c5ccc(OC4OC(CO)C(O)C(O)C4O)c(OC)c5	0.0434383	446278	0.618	0.603	0.9946	-0.0169644
307	877.311602_10.0623633666667	G(8-O-4)pinoresinol dihexoside	Monolignol and oligolignol	OC7C(O)C(O)C(CO)OC7Oc1ccc(cc1OC)C6OCC2C6COC2c5ccc(OC(CO)C(O)c4ccc(OC3OC(CO)C(O)C(O)C3O)c(OC)c4)c(OC)c5	0.0210669	59736.3	0.812	0.8132	0.9946	0.639327
308	717.2755098_11.4210005566667	G(8-O-4)lariciresinol hexoside	Monolignol and oligolignol	Oc1ccc(cc1OC)C(O)C(CO)Oc2ccc(cc2OC)C5OCC(Cc4ccc(OC3OC(CO)C(O)C(O)C3O)c(OC)c4)C5CO	0.0561172	1.38788e+06	0.418	0.4297	0.93507	-0.465322
309	715.2602_13.52	G(8-O-4)G(8-5)G hexoside	Monolignol and oligolignol	OCC1c5cc(\C=C\CO)cc(OC)c5OC1c4ccc(OC(CO)C(O)c3ccc(OC2OC(CO)C(O)C(O)C2O)c(OC)c3)c(OC)c4	0.0426292	59.7044	0.539	0.5399	0.9946	-0.16422
310	713.208278_17.77329935	G(8-O-4)S(8-5)feruloyl malate ether	Monolignol and oligolignol	Oc1ccc(cc1OC)C(O)C(CO)Oc2c(OC)cc(cc2OC)C4Oc3c(cc(cc3C4CO)/C=C/C(=O)OC(CC(=O)O)C(=O)O)OC	0.0642639	179893	0.275	0.2811	0.752875	-0.721332
311	759.2501936_14.8131722816667	G(8-O-4)S(8-5)ferulic acid hexoside	Monolignol and oligolignol	O=C(O)/C=C/c2cc1C(CO)C(Oc1c(OC)c2)c5cc(OC)c(OC(CO)C(O)c4ccc(OC3OC(CO)C(O)C(O)C3O)c(OC)c4)c(OC)c5	0.00595811	557140	0.997	0.9946	0.9946	3.99027
312	729.23941_13.2136309466667	G(8-O-4)G(8-5)ferulic acid hexoside	Monolignol and oligolignol	O=C(O)/C=C/c2cc1C(CO)C(Oc1c(OC)c2)c5ccc(OC(CO)C(O)c4ccc(OC3OC(CO)C(O)C(O)C3O)c(OC)c4)c(OC)c5	0.019722	68449.8	0.77	0.753	0.9946	0.525802
313	683.198415_16.1646920383333	G(8-O-4)G(8-5)feruloyl malate	Monolignol and oligolignol	Oc1ccc(cc1OC)C(O)C(CO)Oc2ccc(cc2OC)C4Oc3c(cc(cc3C4CO)/C=C/C(=O)OC(CC(=O)O)C(=O)O)OC	0.0385296	346121	0.537	0.5319	0.9946	-0.0982975
314	359.1489425_12.1054886716667	Lariciresinol	Monolignol and oligolignol	COC1=CC(C[C@H]2CO[C@@H]([C@H]2CO)C2=CC=C(O)C(OC)=C2)=CC=C1O	0.0185012	147575	0.843	0.8476	0.9946	0.863943
315	521.2027413_9.65122601833333	Lariciresinol hexoside Isomer 1	Monolignol and oligolignol	Oc1ccc(cc1OC)C4OCC(Cc3ccc(OC2OC(CO)C(O)C(O)C2O)c(OC)c3)C4CO	0.0159663	1.27027e+07	0.874	0.8764	0.9946	1.21231
316	521.2027242_10.521820125	Lariciresinol hexoside Isomer 2	Monolignol and oligolignol	Oc1ccc(cc1OC)C4OCC(Cc3ccc(OC2OC(CO)C(O)C(O)C2O)c(OC)c3)C4CO	0.0170951	2.26662e+06	0.872	0.8637	0.9946	1.15458
317	683.2549693_7.13082295833333	Lariciresinol dihexoside	Monolignol and oligolignol	OC5C(O)C(O)C(CO)OC5Oc1ccc(cc1OC)CC2COC(C2CO)c4ccc(OC3OC(CO)C(O)C(O)C3O)c(OC)c4	0.0836183	535645	0.304	0.3034	0.771885	-0.66631
318	519.1872089_12.1012299616667	Symplocosin*	Monolignol and oligolignol	Oc1ccc(cc1OC)C5OCC2C5COC2c4ccc(OC3OC(CO)C(O)C(O)C3O)c(OC)c4	0.234968	803880	0.183	0.2007	0.657074	-0.701489
319	681.239628_8.47947621333333	Pinoresinol 4,4-O-diglucoside*	Monolignol and oligolignol	OC6C(O)C(O)C(CO)OC6Oc1ccc(cc1OC)[C@H]2OC[C@@H]3[C@H](OC[C@H]23)c5ccc(OC4OC(CO)C(O)C(O)C4O)c(OC)c5	0.74639	90080.6	0.017	0.0175	0.260942	-0.636891
320	681.2398532_8.92667346333333	4-O-methyl-3-demethyl dehydrodiconiferyl alcohol-3,9-O-diglucoside*	Monolignol and oligolignol	O[C@@H]5[C@@H](O)[C@H](O)[C@@H](CO)O[C@H]5Oc1cc(ccc1OC)C3Oc2c(OC)cc(cc2C3CO)\C=C\CO[C@@H]4O[C@H](CO)[C@@H](O)[C@H](O)[C@H]4O	0.0482867	118849	0.677	0.6914	0.9946	-0.178541
321	487.1255347_16.2361160116667	G(8-5)feruloyl malate	Monolignol and oligolignol	O=C(O)C(CC(=O)O)OC(=O)/C=C/c3cc1c(OC(C1CO)c2ccc(O)c(OC)c2)c(c3)OC	0.0602937	6.99443e+06	0.423	0.4246	0.92982	-0.442615
322	649.1753436_12.069003985	G(8-5)feruloyl malate hexoside	Monolignol and oligolignol	O=C(O)C(CC(=O)O)OC(=O)/C=C/c2cc1C(CO)C(Oc1c(OC)c2)c4ccc(OC3OC(CO)C(O)C(O)C3O)c(OC)c4	0.32704	1.6604e+06	0.062	0.0536	0.378482	-0.97881
323	581.1869116_7.33159154	S(8-O-4)ferulic acid ether hexoside Isomer 1	Monolignol and oligolignol	O=C(OC1OC(CO)C(O)C(O)C1O)/C=C/c3ccc(OC(CO)C(O)c2cc(OC)c(O)c(OC)c2)c(OC)c3	0.047603	65845.2	0.488	0.4757	0.9714	-0.395798
324	581.1870917_8.37865817666667	S(8-O-4)ferulic acid ether hexoside Isomer 2	Monolignol and oligolignol	O=C(OC1OC(CO)C(O)C(O)C1O)/C=C/c3ccc(OC(CO)C(O)c2cc(OC)c(O)c(OC)c2)c(OC)c3	0.0420252	75736.4	0.556	0.5447	0.9946	-0.158155
325	493.0607961_8.729355955	Hydroxy methoxyglucobrassicin	Glucosinolate	COc2ccc(O)c3ncc(CC(=N\OS(=O)(=O)O)/S[C@@H]1O[C@H](CO)[C@@H](O)[C@H](O)[C@H]1O)c23	0.212718	178808	0.034	0.0268	0.2941	-1.13037
326	468.1506_6.07	5’-Glucosyl dihydroascorbigen	Other	OC3C(OC(=O)C3(O)Cc2cnc1ccccc12)C(CO)OC4OC(CO)C(O)C(O)C4O	1.1484	0.328645	0.253	0.24515	0.709016	-0.313845
327	500.1410436_1.46385728666667	6-Hydroxyindole-3-carboxylate dihexoside	Indolic	O=C(OC2OC(COC1OC(CO)C(O)C(O)C1O)C(O)C(O)C2O)c4cnc3cc(O)ccc34	0.762719	232186	0.001	0.0011	0.047575	-1.15562
328	484.1462787_2.75738041166667	Indole-3-carboxylate dihexoside	Indolic	O=C(OC2OC(COC1OC(CO)C(O)C(O)C1O)C(O)C(O)C2O)c4cnc3ccccc34	0.0059328	401185	0.97	0.968	0.9946	3.28368
329	160.0405104_3.69456512333333	4-Hydroxyindole-3-carbaldehyde	Indolic	OC1=C2C(NC=C2C=O)=CC=C1	0.0242642	30511.3	0.684	0.697	0.9946	0.283111
330	706.1973494_8.26438194833333	6-Hydroxyindole-3-oyl sinapoyl dihexoside	Indolic	O=C(OC3OC(COC1OC(CO)C(O)C(O)C1O)C(O)C(O)C3OC(=O)/C=C/c2cc(OC)c(O)c(OC)c2)c5cnc4cc(O)ccc45	0.232737	7135.69	0.094	0.0909	0.499229	-0.891183
331	307.0856259_7.05826692166667	9,10-Dihydrohydroxy jasmonic acid sulfate	Other	OC(=O)CC1CCC(=O)C1CCCCCOS(=O)(=O)O	0.192441	253719	0.034	0.0394	0.323982	-1.12305
332	177.0192904_3.47063723333333	Esculetin	Other	OC1=C(O)C=C2C=CC(=O)OC2=C1	0.117688	204885	0.139	0.1152	0.499229	-0.991189
333	277.1292919_7.66761481	Butyl acetyl hexoside	Other	CC(=O)OCC1OC(OC(C)CC)C(O)C(O)C1O	0.00737617	726113	0.967	0.9499	0.9946	3.31834
334	471.1868694_10.058131775	Blumenol A malonyl hexoside	Other	CC(OC1OC(COC(=O)CC(=O)O)C(O)C(O)C1O)/C=C/C2(O)C(C)=CC(=O)CC2(C)C	0.0481543	84006.6	0.387	0.3685	0.851391	-0.526361
335	715.2621692_21.1827975666667	Bn-NCC-1	Other	O=C(O)CC(=O)OCCc5c(C)c(C=O)nc5Cc1nc4c(c1C)C(=O)C(C(=O)O)C4c3nc(CC2NC(=O)C(C=C)=C2C)c(C)c3CCC(=O)O	0.0451597	8.31279e+06	0.571	0.5588	0.9946	-0.188427
336	791.3139066_16.41447981	Bn-NCC-2	Other	O=C(O)CCc2c(C)c(CC1NC(=O)C(C=C)=C1C)nc2C4C(C(=O)O)C(=O)c3c(C)c(nc34)Cc6nc(C=O)c(C)c6CCOC5OC(CO)C(O)C(O)C5O	0.0148038	6.30833e+06	0.834	0.8327	0.9946	0.824199
337	805.329383_18.31674055	At-NCC-4	Other	O=C(O)CCc2c(C)c(CC1NC(=O)C(C=C)=C1C)nc2C4C(C(=O)OC)C(=O)c3c(C)c(nc34)Cc6nc(C=O)c(C)c6CCOC5OC(CO)C(O)C(O)C5O	0.152493	531505	0.303	0.2881	0.752875	-0.640247
338	463.0922585_10.57668353	Isoquercitrin*	Flavonol	Oc1ccc(cc1O)C=3Oc4cc(O)cc(O)c4C(=O)C=3O[C@@H]2O[C@H](CO)[C@@H](O)[C@H](O)[C@H]2O	0.0547418	256511	0.652	0.6522	0.9946	-0.293276
339	449.1089742_6.23737019333333	Sinensin*	Other	Oc1ccc(cc1)C3Oc4cc(OC2OC(CO)C(O)C(O)C2O)cc(O)c4C(=O)C3O	0.232259	21165.3	0.598	0.5989	0.9946	-0.368069
340	443.1909497_4.20506349	Dihydroxyphaseic acid 1-O-glucoside*	Other	O=C(O[C@@H]1O[C@H](CO)[C@@H](O)[C@H](O)[C@H]1O)\C=C(/C)\C=C\[C@]3(O)[C@]2(C)C[C@H](O)C[C@]3(C)OC2	0.0673579	4550.02	0.331	0.34	0.805753	-0.580254
341	469.1301951_5.15623150333333	Umbelliferone 7-O-neohesperidose*	Other	OC4C(O)C(O)C(C)OC4OC3C(O)C(O)C(CO)OC3Oc1cc2OC(=O)\C=C/c2cc1	0.0524126	12226.2	0.722	0.7043	0.9946	-0.227222
342	371.1140267_16.2343616083333	Glycosmisic Acid*	Monolignol and oligolignol	OC(=O)/C=C/c3cc1c(OC(C1CO)c2ccc(O)c(OC)c2)c(c3)OC	0.064247	2.07956e+06	0.396	0.3975	0.902088	-0.476297
343	415.1605664_5.67201136	1-O-glucose-2-O-coniferol glycerol*	Monolignol and oligolignol	Oc1ccc(cc1OC)/C=C/COC(CO[C@@H]2O[C@H](CO)[C@@H](O)[C@H](O)[C@H]2O)CO	0.0222164	131843	0.761	0.7554	0.9946	0.318598
344	523.2177542_9.56164645666667	Secoisolariciresinol 4-O-?-D-Glucopyranoside*	Monolignol and oligolignol	Oc1ccc(cc1OC)C[C@@H](CO)[C@H](CO)Cc3ccc(O[C@@H]2O[C@H](CO)[C@@H](O)[C@H](O)[C@H]2O)c(OC)c3	0.119662	1.09318e+06	0.203	0.2163	0.66628	-0.562912
345	579.2081099_12.6570962316667	Acanthoside B*	Monolignol and oligolignol	COc1cc(cc(OC)c1O)[C@H]2OC[C@@H]3[C@H](OC[C@H]23)c5cc(OC)c(O[C@@H]4O[C@H](CO)[C@@H](O)[C@H](O)[C@H]4O)c(OC)c5	0.053501	397215	0.477	0.4843	0.9714	-0.421173
346	363.1096802_7.38351637	Guaiacylglycerol 4-O-vanillic acid ether*	Monolignol and oligolignol	COc2cc(ccc2Oc1ccc(cc1OC)C(O)=O)C(O)C(O)CO	0.00795752	534223	0.986	0.9827	0.9946	3.04728
